# Supplementary material for: Proteomic evidence for aerobic methane production in groundwater by methylotrophic Methylotenera
Source: ISME J. 2025 Feb 10;19(1):wraf024. doi: 10.1093/ismejo/wraf024 (PMC11978286; doi:10.1093/ismejo/wraf024)
Supplement: SI_wraf024 [file si_wraf024.xlsx]

## Sheet: TOC
Supplementary Tables
S1	Geochemistry and microbiology of groundwater samples
S2	Methane concentration and the relative abundance of Methylotenera in 16S rRNA gene amplicon sequences
S3	Characteristics of Methylotenera metagenome-assembled-genomes (MAGs)
S4	Average nucleotide identity (%) between Methylotenera MAGs
S5	Phylogeny of Methylotenera genomes
S6	Presence of genes involved in key metabolisms in high-quality Methylotenera genomes
S7	Protein description and abundance in Methylotenera proteomes
S8	Phylogeney of the C-P lyase core complex subunit J, PhnJ
S9	Phylogeney of the methylphosphonate synthase, MPnS

## Sheet: S1
shourID	Sample_ID	Aquifer	Lithology	Aquifer type	Geologic formation type	Location	14C-based age dating (detection limit ~42,000 years, samples dated much older were changed to 44444 years)	14C-based age dating uncertainty	Fraction modern carbon (detection limit ~0.0056, all samples with lower F were changed to 0)	F14C uncertainty	Percent modern carbon	Percent modern carbon uncertainty	3H (Tritium) age dating, detection limit ~0.8, samples below that value were changed to 0	3H age dating uncertainty	(FG) δ13CCH4 (‰)	(DG) δ13CCH4 (‰)	(FG) δ13CCo2 (‰)	(DG) δ13CCo2 (‰)	δ13CDIC (‰)	LatNAD83	LongNAD83	Sample_datetime	Temp (°C)	pH	ORP (mV)	EC (µS/cm)	DO (mg/L)	Pump Depth (m)	Sulfate (mg/L)	Nitrate (mg/L)	Methane (μg/L)	Phosphate (mg/L)	Total Phosphorus (mg/L)	Relative abundance of G1 detected in MAGs (%)	Relative abundance of G2 detected in MAGs (%)	Relative abundance of G3 detected in MAGs (%)	Relative abundance of G3 with PhnJ detected in MAGs (%)	Relative abundance of Methylomonodaceae with PhnJ detected in MAGs (%)	Relative abundance of microbes with PhnJ detected in MAGs (%)	Relative abundance of Methylotenera detected in MAGs (%)	Relative abundance of Methylotenera estimated by SingleM (%)	Relative abundance of Methylotenera in 16S rRNA gene amplicons (%)	Relative abundance of methanogens detected in MAGs (%)	Relative abundance of methanogens estimated by SingleM (%)	proteomes?
E21	19GWE00537	Beaverhill Lake Gr. - Waterways Fm.	Limestone	Confined	Bedrock	62 Fort McMurray 6-310	NA	NA	NA	NA	NA	NA	NA	NA	NA	-57.322	NA	-3.207	6.9	57.24	-111.45	03/10/2019	4.154	7.09	-52.8	12216.1	0.83	81.65	1.45	0.0443	24603.9	-0.001	0.008	0	0	0	0	0	22.8926	0	0	0	10.6451	19.87
C17	19GWC19045	Belly River Gr. - Foremost Fm.	Sandstone	Confined	Bedrock	265 Metiskow	>41700	240	<0.0056	0.0002		0.02	<0.8		-71.0334	-70.5342	NA	-7.63	0.16	52.42	-110.61	18/09/2019	8.554	8.7	-210.5	3052	1.2	80	0.53	0.0443	64621.3	0.0904	0.0824	28.0384	0	17.1	17.1	16.3708	40.4912	45.1384	54.8	20.2313	0.207116	0.26	yes
C19	19GWC19048	Belly River Gr. - Foremost Fm.	Sandstone	Confined	Bedrock	142 Hardisty Ball	11694	56	0.2332	0.0016	23.32	0.16	<0.8	NA	NA	-71.8083	NA	-18	-9.66	52.68	-111.32	01/10/2019	7.036	9.03	-151.3	603	0.08	44.7	4.54	0.0443	1683.32	0.327	0.312	31.4562	0	13.8	13.8	0.667759	14.6351	45.2562	64.19	19.8858	0.572365	0.64
L4	21GWC21030	Belly River Gr. - Foremost Fm.	Sandstone	Confined	Bedrock	265 Metiskow	>41700	240	<0.0056	0.0002	NA	0.02	<0.8	NA	NA	-72.5053	NA	NA	NA	52.42	-110.61	05/08/2021	9.74	8.87	-56.2	2260	0	128.26	NA	NA	NA	NA	NA	19.8	0	0.79	0.79	10.88	14.19	20.59	16.78	1.247	1.38	2.71
E23	19GWE00545	Beverly Valley Emp	Sand	Confined	Channel	186 Lessard 2091E	NA	NA	NA	NA	NA	NA	NA	NA	NA	-61.6265	NA	-23.346	-14.6	54.49	-110.63	09/10/2019	4.61	7.09	(-90.1)	1084.4	0.82	129	52.4	0.0443	42.8224	0.0025	0.143	0.656174	0	0	0	0	0.492131	0.656174	1.28	0	0	0.14
E14	19GWE00525	Bonnyville	Till Sand & Gravel	Unconfined	Till	1153 Wiau Lake 74-9-15	NA	NA	NA	NA	NA	NA	NA	NA	NA	NA	NA	-22.252	-14.86	55.45	-111.33	08/10/2019	4.081	6.63	152.7	968	0.01	12.25	3.1	0.0886	5.56883	0.0013	0.0072	0	0	0	0	0	0.442881	0	0.03	0.1396	0.0280699	0
E10	19GWE00520	Bonnyville Sand	Sand & Clay	Unconfined	Surficial	1124 Conklin 76-07-67	NA	NA	NA	NA	NA	NA	NA	NA	NA	-64.3791	NA	-24.882	-15.88	55.62	-111.08	19/09/2019	6.487	7.24	-75	783.8	0.17	63.5	6.99	0.0443	57.4165	0.556	1.21	9.90381	0	0	0	0	1.99976	9.90381	24.69	4.004	0.0859627	0.45
C21	19GWC19053	Calgary Valley	Clay_and_Gravel	Unconfined	Channel	760 Canmore Info	6353	47	0.4535	0.0027	45.35	0.27	4.4	0.8	NA	-39.2824	NA	-18.307	-10.69	51.11	-115.37	23/10/2019	5.721	7.77	-278.7	406.2	0.5	61.5	15.6	0.1329	3760.5	-0.001	0.0023	0	0	0	0	0	0.850304	0	0.04	0	1.84397	2.11
E9	19GWE00515	Clearwater	Sandstone	Confined/Semi-confined	Bedrock	33 Fort McMurray (NOTE: Bulged bottom)	NA	NA	NA	NA	NA	NA	NA	NA	NA	-58.7997	NA	1.267	10.77	56.98	-111.85	17/09/2019	5.03	8.54	150.1	6463.6	0	31	1.25	0.0443	40866.8	0.161	0.28	0	0	0	0	0	0.550739	0	0	0	11.3549	13.87	yes
C18	19GWC19047	Hardisty Valley	Gravel	Confined	Channel	139 Hardisty Airport	NA	NA	NA	NA	NA	NA	NA	NA	NA	NA	NA	0	-12.27	52.65	-111.38	02/10/2019	7.27	7.47	-125.1	684	1.36	60.8	56.7	0.1329	0	-0.001	0.0068	2.26265	12.0431	1.54	0	0	5.86342	15.8458	25.36	31.7099	0	0.07
C12	19GWC19036	Horseshoe Canyon	Sandstone_and_Shale	Semi-confined	Bedrock	137 Stettler	6250	36	0.4593	0.002	45.93	0.2	6.5	0.8	NA	NA	NA	NA	NA	52.33	-112.76	NA	NA	NA	NA	NA	NA	NA	154	NA	NA	-0.001	0.0034	0.933121	0	0	0	0	8.47343	0.933121	1.39	0	0	0
C24	19GWC19059	Horseshoe Canyon	Sandstone	Semi-confined	Bedrock	117 Barons	20758	281	0.0755	0.0026	7.55	0.26	8.7	0.9	-46.3387	NA	-66.724	-46.804	-12.86	49.99	-113.08	24/10/2019	9.6	7.04	12.4	16778	0.91	6	9680	115.739	1.15217	0.0012	0.0037	0	0	0	0	0	0.873213	0	0	0	0	0
C3	19GWC19014	Horseshoe Canyon	Shale_and_Sandsone_and_Coal	Confined/Semi-confined	Bedrock	972 Rosebud	>41700	240	<0.0056	0.0002	NA	0.02	<0.8	NA	-63.8893	-63.8791	6.86209	9.77735	17.69	51.3	-112.95	10/07/2019	10.107	8.26	-163.1	2320.8	0.03	54.5	-0.25	0.0443	69041.6	0.0559	0.065	17.1928	0	13.2	13.2	4.58372	34.8563	30.3928	43.46	17.9568	0	0.03
C9	19GWC19026	Horseshoe Canyon	Sandstone_and_Shale_and_Coal	Confined/Semi-confined	Bedrock	218 Cluny	>43530	250	<0.0044	0.0001	NA	0.01	<0.8		-70.2899	-76.0711	NA	-13.7717	-6.48	50.85	-112.84	30/07/2019	8.079	8.74	-236.4	894.6	0	56.3	6.23	0.0443	11629.1	0.204	0.238	35.2751	0	2.47	2.47	8.29172	12.2127	37.7451	65.62	5.83	0	0	yes
C15	19GWC19041	Horseshoe Canyon	Sandstone	Semi-confined	Bedrock	150 Wetaskiwin	NA	NA	NA	NA	NA	NA	NA	NA	-32.0467	-42.1797	-22.3	-20.954	-12.45	52.94	-113.37	11/09/2019	7.458	8.37	-146.9	1654.2	0.16	18.1	115	0.1772	30.1485	0.0362	0.0306	1.29891	0	0.21	0	0	7.69556	1.50891	2.38	0.2902	0	0
C10	19GWC19028	Irvine Valley	Sand	Confined	Channel	114 Ross Creek	13719	54	0.1813	0.0012	18.13	0.12	<0.8		NA	-75.7602	NA	-27.5633	-20.8	49.99	-110.46	31/07/2019	11.23	8.23	-199	2013	0.4	70	148	0.0443	5030.96	0.667	0.882	2.56761	0	11.8	11.8	0	13.7107	14.3676	17.95	11.4811	0	0.01	yes
E6	19GWE00506	Muriel Lake (upper)	Sand	Confined	Channel	200 Wolf Lake Grazing	NA	NA	NA	NA	NA	NA	NA	NA	NA	-87.8504	NA	-22.3319	-13.1	54.58	-110.81	07/08/2019	9.054	7.23	-96.7	717.9	0.26	75	14.6	0.0443	143.061	0.0049	0.261	2.72405	0	0	0	0.271199	3.85103	2.72405	4.6	0	2.54325	5.05
E2	19GWE00050	Paskapoo	Sandstone	Confined/Semi-confined	Bedrock	991 Cynthia Deep_0991	11447	47	0.2405	0.0014	24.05	0.14	1.2	0.6	-76.9255	-69.4224	NA	-17.9475	-11.17	56.22	-117.81	04/09/2019	14.4	9.12	-9.1	852.8	0.71	76.5	45.9	0.0443	25302.8	0.0247	0.0262	15.3565	0.373457	19.2	19.2	21.0704	42.2678	34.93	56.95	24.0251	0	0.52	yes
C5	19GWC19019	Paskapoo	Shale_and_Sandstone	Confined/Semi-confined	Bedrock	983 Sundre South	2874	26	0.6992	0.0023	69.92	0.23	3.6	0.7	NA	-100.454	NA	-21.6258	-13.58	51.92	-114.56	23/07/2019	12.84	7.28	-109.9	615	0.77	26.5	9.34	0.0443	31.8767	-0.001	0.0158	0.132489	0	0	0	0	14.4204	0.132489	0.23	0.0838	0.878614	1.35
C8	19GWC19024	Paskapoo	Sandstone	Confined/Semi-confined	Bedrock	980 Rocky Mtn House	4410	24	0.5775	0.0017	57.75	0.17	4.4	0.7	NA	-76.5179	NA	-21.1003	-14.79	52.27	-114.92	07/08/2019	9.296	7.73	-155.1	719.6	0.58	21.5	25.4	0.0443	79.8839	-0.001	-0.002	0	0	0	0	0	4.23191	0	0	0	3.3293	4.98
C1	19GWC19006	Paskapoo	Shale_and_Sandstone	Confined/Semi-confined	Bedrock	986 Cochrane East	39412	854	0.0074	0.0008	0.74	0.08	<0.8		NA	-45.4397	NA	-18.3293	-8.27	51.29	-114.42	06/06/2019	8.384	8.62	-117	972.6	0.35	41.5	17.9	0.0443	23.6195	0.109	0.108	10.5547	5.05617	3.04	3.04	0	4.78163	18.6508	28.4	13.7136	0.236412	0.29
C13	19GWC19038	Paskapoo_Horseshoe Canyon	Sandstone	Confined	Bedrock	144 Ponoka	10111	39	0.284	0.0014	28.4	0.14	<0.8		NA	NA	NA	NA	NA	52.68	-113.6	NA	NA	NA	NA	NA	NA	NA	309	NA	NA	0.0056	0.007	1.26928	0	0.24	0.24	0	4.95539	1.50928	3.44	2.3668	0	0
C20	19GWC19049	Sibbald Valley	Sand	Semi-confined	Channel	123 Sibbald	12240	44	0.2179	0.0012	21.79	0.12	<0.8	NA	NA	NA	NA	-22.383	-13.81	51.41	-110.17	16/10/2019	7.455	7.66	-165.1	1195	0.1	32	232	0.0443	8.25723	0.0519	0.167	0.639166	0	0	0	0	0.0807028	0.639166	1.55	0	0	0
C4	19GWC19018	Surficial	Sand_Gravel_and_Clay	Unconfined	Surficial	3026 Rockyford	1650	46	0.8143	0.0047	81.43	0.47	7.1	0.8	NA	-59.4517	NA	-19.4752	-11.55	51.19	-113.24	11/07/2019	12.969	7.5	71.8	757.7	2.25	6.3	53.5	26.3585	100.623	0.0013	-0.002	18.855	3.59335	0	0	0	1.25162	22.4483	27.17	34.8382	0	0
E19	19GWE00534	Surficial Sands	NA	Unconfined	Till	1117 Fort MacKay AGS-02-20	NA	NA	NA	NA	NA	NA	NA	NA	NA	NA	NA	-22.264	-12.59	57.04	-111.93	25/09/2019	5.271	7.24	-99.9	1233.2	0	17.5	125	0.0443	4.22463	0.0027	0.893	0	0	0	0	0	3.98316	0	0.06	0	0	0
E1	19GWE00021	Tawatinaw Valley	Sand & Gravel	NA	Channel	449 Tawatinaw 2649E_0449	NA	NA	NA	NA	NA	NA	NA	NA	NA	-75.5481	NA	-20.0393	-12.61	54.3	-113.48	02/05/2019	NA	NA	NA	NA	NA	NA	NA	0.0443	2210.06	NA	NA	0.1	0	0.1	0.1	0	11.4126	0.2	0.37	0.5451	0	0

## Sheet: S2
Amplicon ID	Sample ID	Replicate?	Relative abundance of Methylotenera (including 55 ASVs, %)	Methane (µg/L)	asv_1	asv_2	asv_3	asv_4	asv_5	asv_6	asv_7	asv_8	asv_9	asv_10	asv_11	asv_12	asv_13	asv_14	asv_15	asv_16	asv_17	asv_18	asv_19	asv_20	asv_21	asv_22	asv_23	asv_24	asv_25	asv_26	asv_27	asv_28	asv_29	asv_30	asv_31	asv_32	asv_33	asv_34	asv_35	asv_36	asv_37	asv_38	asv_39	asv_40	asv_41	asv_42	asv_43	asv_44	asv_45
Amplicon ID	Sample ID	Replicate?	Relative abundance of Methylotenera (including 55 ASVs, %)	Methane (µg/L)	Bacteria(100);Proteobacteria(100);Gammaproteobacteria(100);Burkholderiales(100);Methylophilaceae(100);Methylophilaceae(100);	Bacteria(100);Campilobacterota(100);Campylobacteria(100);Campylobacterales(100);Sulfurimonadaceae(100);Sulfuricurvum(100);	Bacteria(100);Proteobacteria(100);Gammaproteobacteria(100);Methylococcales(100);Methylomonadaceae(100);Methylobacter(100);	Bacteria(100);Proteobacteria(100);Gammaproteobacteria(100);Burkholderiales(100);Methylophilaceae(100);Methylotenera(97);	Bacteria(100);Proteobacteria(100);Gammaproteobacteria(100);Methylococcales(100);Methylomonadaceae(100);Crenothrix(93);	Bacteria(100);Campilobacterota(100);Campylobacteria(100);Campylobacterales(100);Sulfurimonadaceae(100);Sulfuricurvum(100);	Bacteria(100);Proteobacteria(100);Gammaproteobacteria(100);Burkholderiales(100);Comamonadaceae(100);Rhodoferax(97);	Bacteria(100);Proteobacteria(100);Gammaproteobacteria(100);Burkholderiales(100);Comamonadaceae(100);Hydrogenophaga(100);	Bacteria(100);Proteobacteria(100);Gammaproteobacteria(100);Methylococcales(100);Methylomonadaceae(100);Methylomonadaceae(100);	Bacteria(100);Campilobacterota(100);Campylobacteria(100);Campylobacterales(100);Sulfurimonadaceae(100);Sulfurimonas(100);	Bacteria(100);Proteobacteria(100);Gammaproteobacteria(100);Pseudomonadales(100);Pseudomonadaceae(100);Pseudomonas(100);	Bacteria(100);Proteobacteria(100);Gammaproteobacteria(100);Burkholderiales(100);Comamonadaceae(100);Polaromonas(100);	Bacteria(100);Proteobacteria(100);Gammaproteobacteria(100);Burkholderiales(100);Comamonadaceae(100);Hydrogenophaga(99);	Bacteria(100);Firmicutes(100);Desulfotomaculia(100);Ammonifexales(100);Desulforudaceae(100);Candidatus_Desulforudis(100);	Bacteria(100);Proteobacteria(100);Gammaproteobacteria(100);Burkholderiales(100);Methylophilaceae(100);Methylotenera(96);	Bacteria(100);Proteobacteria(100);Gammaproteobacteria(100);Burkholderiales(100);Sulfuricellaceae(100);Ferritrophicum(100);	Bacteria(100);Proteobacteria(100);Gammaproteobacteria(100);Burkholderiales(100);Comamonadaceae(100);Hydrogenophaga(98);	Bacteria(100);Campilobacterota(100);Campylobacteria(100);Campylobacterales(100);Sulfurimonadaceae(100);Sulfuricurvum(100);	Bacteria(100);Proteobacteria(100);Gammaproteobacteria(100);Burkholderiales(100);Comamonadaceae(100);Polaromonas(100);	Bacteria(100);Proteobacteria(100);Gammaproteobacteria(100);Methylococcales(100);Methylomonadaceae(100);Methylobacter(99);	Bacteria(100);Proteobacteria(100);Gammaproteobacteria(100);Burkholderiales(100);Comamonadaceae(100);Hydrogenophaga(100);	Bacteria(100);Proteobacteria(100);Gammaproteobacteria(100);Pseudomonadales(100);Pseudomonadaceae(100);Pseudomonas(100);	Bacteria(100);Proteobacteria(100);Gammaproteobacteria(100);Burkholderiales(100);Methylophilaceae(100);Methylophilaceae(100);	Bacteria(100);Proteobacteria(100);Gammaproteobacteria(100);Burkholderiales(100);Sulfuricellaceae(80);Ferritrophicum(80);	Bacteria(100);Proteobacteria(100);Gammaproteobacteria(100);Methylococcales(100);Methylomonadaceae(100);Methylobacter(89);	Bacteria(100);Proteobacteria(100);Gammaproteobacteria(100);Burkholderiales(100);Methylophilaceae(100);Methylotenera(99);	Bacteria(100);Campilobacterota(100);Campylobacteria(100);Campylobacterales(100);Sulfurimonadaceae(100);Sulfuricurvum(100);	Bacteria(100);Proteobacteria(100);Gammaproteobacteria(100);Pseudomonadales(100);Pseudomonadaceae(100);Pseudomonas(100);	Bacteria(100);Proteobacteria(100);Gammaproteobacteria(100);Methylococcales(100);Methylomonadaceae(100);Methylobacter(97);	Bacteria(100);Proteobacteria(100);Gammaproteobacteria(100);Burkholderiales(100);Rhodocyclaceae(100);Rhodocyclaceae(100);	Bacteria(100);Proteobacteria(100);Gammaproteobacteria(100);Burkholderiales(100);Hydrogenophilaceae(99);uncultured(99);	Bacteria(100);Proteobacteria(100);Gammaproteobacteria(100);Pseudomonadales(100);Pseudomonadaceae(100);Pseudomonas(100);	Bacteria(100);Proteobacteria(100);Gammaproteobacteria(100);Burkholderiales(100);Sulfuricellaceae(95);Ferritrophicum(95);	Bacteria(100);Proteobacteria(100);Gammaproteobacteria(100);Pseudomonadales(100);Pseudomonadaceae(100);Pseudomonas(100);	Bacteria(100);Proteobacteria(100);Gammaproteobacteria(100);Pseudomonadales(100);Pseudomonadaceae(100);Pseudomonas(99);	Bacteria(100);Proteobacteria(100);Gammaproteobacteria(100);Burkholderiales(100);Methylophilaceae(100);Methylotenera(99);	Bacteria(100);Proteobacteria(100);Gammaproteobacteria(100);Methylococcales(100);Methylomonadaceae(100);Methylobacter(80);	Bacteria(100);Proteobacteria(100);Gammaproteobacteria(100);Burkholderiales(100);Nitrosomonadaceae(100);Nitrosomonas(100);	Bacteria(100);Proteobacteria(100);Alphaproteobacteria(100);Parvibaculales(100);Parvibaculaceae(100);Parvibaculum(100);	Bacteria(100);Proteobacteria(100);Gammaproteobacteria(100);Pseudomonadales(100);Moraxellaceae(100);Moraxellaceae(100);	Bacteria(100);Bacteroidota(100);Bacteroidia(100);Flavobacteriales(100);Flavobacteriaceae(100);Lutibacter(100);	Bacteria(100);Proteobacteria(100);Gammaproteobacteria(100);Thiomicrospirales(98);Thiomicrospiraceae(98);Thiomicrorhabdus(81);	Bacteria(100);Proteobacteria(100);Gammaproteobacteria(100);Burkholderiales(100);Hydrogenophilaceae(100);Thiobacillus(100);	Bacteria(100);Proteobacteria(100);Gammaproteobacteria(100);Burkholderiales(100);Gallionellaceae(100);Gallionella(100);	Bacteria(100);Proteobacteria(100);Gammaproteobacteria(100);Thiomicrospirales(100);Thiomicrospiraceae(100);Thiomicrorhabdus(98);
GW_110A_16	16GWC15102	Replicate1	0	2.73663	0.112	0	0	0	0	0	0	26.0587	0	0	0.3137	0	0	3.3162	0	0	0	0	0	0.0896	0	0	0	0	0	0	0	0	0	0	22.1376	0	1.3668	0	0	0	0	0	0	0	0	0	2.3751	0	0
GW_110B_16	16GWC15102	Replicate2	6.0243	2.73663	0	2.4127	0.1776	0.7549	0	0	0	0	0	0	0.074	0	0	15.1125	5.2694	0	0.2368	0	0	0	0	0	0	0.222	0	0	0	0	0	0.2368	0	0	0	0	0.2072	0	0	0	0	0	0	0	0.5033	0	0
GW_1514_16	16GWC15098		4.2939	18.4362	0	61.7607	0.4186	3.4972	0.5266	0	0	11.8282	0	0	0	0	0	0.2701	0	0	0	0	0	5.9951	0	0	0	0	0	0	0	0	0	5.401	0	0	0	0	0	0	0	0	0	0	0	0	0.3376	0	0
GW_114_16	16GWC16039		14.0532	4292.33	1.1612	47.1521	0.8985	0	0	0	0	4.3397	0	0	1.4664	0	0.3136	0.1441	10.9002	0	0	0	0	14.3245	0	0	0	0	0	0	0	0	0	0	0	1.0425	0	0	0	0	0	0	0	0	0	0	1.4579	0	0
GW_117_16	16GWC16055		0	180.041	0.2045	0.0614	0	0	0	0	0	0	0	0	0	0	0	0	0	0	0	0	0	0.0614	0	0.3886	0	0	0	0	0	0.1841	0	0	0	0.1432	0	0	0	0	0	0	0	0	0	0	0.5523	0	0
GW_121A_16	16GWC16046	Replicate1	0.1075	17.8601	0.842	0.5912	1.3615	0	0	0	0	0.7524	0	0.2866	1.6482	0	0	5.3207	0	0	0	0	0	6.933	0	0	0.1433	0	0	0	0	0	0	0	0	0	0	0	0	0	0	0.3404	0	0	0	0	1.8452	0	0
GW_121B_16	16GWC16046	Replicate2	0.3689	17.8601	0.8902	0.2162	0.674	0.1399	0	0	0.1399	1.6787	0.2035	0	1.5897	0	0.2162	4.3113	0	0	0	0	0	2.2383	0	0	0	0	0	0	0	0	0	0	0	0	0	0	0	0	0	0	0	0	0	0	0.7249	0	0
GW_126_16	16GWC15082		0	41.3374	0.423	0	0	0	0	0	0	17.7947	0	0	0.141	0	0	1.8613	0	0	0	0	0	0.3384	0	0	0	0	0	0	0	0	0	0	24.3937	0	2.1151	0	0	0	0	0	0	0	0	0	3.5533	0	0
GW_128A_16	16GWC16021	Replicate1	0.8803	12.963	0	0	0	0	0	0	0	0.0788	0	0	1.0117	0.2102	1.7343	0	0	0	0	0	0	0	0	0	0	3.4555	0	0	0	0	0	0	11.7199	0.0657	0	0	0	0	0	0.1839	0	0	0.7883	0	1.8394	1.9577	44.3437
GW_128B_16	16GWC16021	Replicate2	2.3454	12.963	0	0.0711	0	1.5162	0	0	0	0.1303	0	0	1.2556	0.2251	3.3049	0	0	0	0	0	0	0	0	0	0	1.5281	0	0	0	0	0	0	6.0531	0.4264	0	0	0.1066	0	0	0.154	0	0	0.4857	0	2.0019	1.3149	62.6984
GW_140_16	16GWC16086		0	27.2222	5.7796	0	0	0	0	0	0	3.5416	0	0	0.0492	0	1.4757	0	0	0	0	0	0	4.6483	0.2459	0	0	0	0	0	0	0	0	0	0	0	0	0	0	0	0	0	0.9592	0	0	0	6.788	0	0
GW_150A_16	16GWE00069	Replicate1	0.4785	29.2387	2.2477	0	0	0	0	0	1.7111	0	0	0	3.4948	0	0.1305	0	0	0	0	0	0	0.1305	0	0	0	0.9716	0	0	0	0	14.4432	0.2175	0.2755	0	1.9722	0	0	0	0	0	0	0.6816	0.3335	0	0	2.3347	0
GW_150B_16	16GWE00069	Replicate2	0.6296	29.2387	2.7502	0	0	0	0	0	9.3771	1.1763	0	0	0.5633	0	1.7396	0	0	0	0	0	0	0	0	0	0	0	0	0	0	0	13.0716	0.2485	0	0	0.7455	0	0	0	0	0	0	1.4745	0.116	0	0	0	0
GW_155_16	16GWE00060		0	13.5391	0	0	0	0	0	0	0	0	0	0	0	0	0	0	0	0	0	0	0	0	0	0	0	0	0	0	0	0	0	0	0	0	0	0	0	0	0	0	0	0	0	0	0	0	0
GW_160A_16	16GWE00077	Replicate1	46.1672	35173.7	0	0	0	45.3428	20.2777	0	7.4487	0.188	0	0	0	0	0	0	0	0	0	0	0	0.593	2.184	0	0	0	0	0	0	0	0	0	0	0	0	0	0	0	0	0	0	0.0868	0	0	0	7.4053	0
GW_160B_16	16GWE00077	Replicate2	40.631	35173.7	0	0	0	40.1073	18.738	0	9.0561	0.1916	0	0	0.0511	0	0	0	0	0	0	0	0	0.4087	1.3923	0	0	0.0894	0	0	0	0	0	0	0	0	0	0	0	0	0	0	0	0.0766	0	0	0	9.1199	0
GW_211_16	16GWC16075		0.6209	28637.8	9.4238	0	63.0353	0	0	0	0	4.9037	0	0	0.2739	0	0.5388	0	0.6209	0	0	0	0	3.9175	0	0	0	0	0	0	0	0	0	1.3058	0	1.8994	0	0	0	0	0	0	0	0	0	0	0	0	0
GW_212_16	16GWC15104		3.6434	512.037	0	65.8649	0.6367	2.9713	0.8136	0	0	11.9561	0	0	0	0	0	0	0	0	0	0	0	5.6951	0	0	0	0	0	0	0	0	0	4.7046	0	0	0	0	0	0	0	0	0	0	0	0	0.5306	0	0
GW_214A_16	16GWC15100	Replicate1	0	24464.6	0	0	0	0	0	0	0	3.4606	0.1116	0	0	0	0.2456	0	0	0	0	0	0	0.3572	0	21.4334	0	0	0	0	0	0	0	0	0	0	0.3349	0	0	0	0	50.3237	0	0	0	0	0.4465	0	0
GW_214B_16	16GWC15100	Replicate2	0.9226	24464.6	0.0622	0.0622	0	0.425	0	0	7.7744	0.0415	86.7213	0	0	0	0	0	0.4976	0	0	0	0	0.311	0.197	0	0	0	0	0	0	0	0	0	0	0.0415	0	0	0	0	0	0	0	0	0	0.0622	0	0	0
GW_218_16	16GWC16041		5.5433	10585.1	26.1172	4.4322	11.3431	4.7619	18.9621	0	0	0.5739	0	0	0	0	2.8571	0	0	0	0.9035	0	0	5.2747	0.1465	0	0	0.0977	0	0	0	0	0	2.5031	0	0	0	0	0	0	4.9939	0	0	0	0.5372	0	0	0	0
GW_219_16	16GWC16044		2.7036	6.19342	4.6091	0.1466	0	0	0	0.2769	0	0	0	0	0.7329	5.9772	0.4723	0	0	2.0847	3.1433	0	0	0.7329	0	0	0	0	0	0	0	0	5.3909	0	0	0	2.4267	0	0	0	0	0.2117	0	0	1.2215	0	0.1792	0.9609	0
GW_220_16	16GWC16070		0	55.1646	0	1.6714	0	0	0	0	0	1.2667	0	0.6158	7.5827	0	1.3547	0.3167	0	0	0	34.5531	3.765	0	0	0	0	0.5454	0	0	0	0.1407	0	0.3343	0.2639	0	0.9148	0	0.1583	0	0	0	0.0352	0	0	0	0	0	0
GW_222_16	16GWC16049		0	6.76955	0	0.7954	0	0	0	0	0	1.0846	0	11.3521	3.5611	0	2.6392	0.8677	0	0	0	0	0	0	0	0	0	0	0	0	0	0	0	0	0	0	0	0	0	0	0	0	0	0	0	0	0.8315	0	0
GW_239A_16	16GWE00054		0	1273.11	23.5183	0	6.2799	0	0	0	0	0.517	0	0	3.4678	0	0.3531	0	0	0	0	0	0	1.1097	0	0.3405	0	0.9332	0	0	0	0	0	1.3493	0	0.0883	0	0	0	0	0	0	0	0	0	0	1.3493	0	0
GW_239B_16	16GWE00056		0	719.588	19.2844	0	62.1147	0	0	0	0	0.4556	0	0	1.1525	0	0.7907	0	0	0	0	0	0	0.3886	0	0.4288	0	0.134	0	0	0	0	0	2.3452	0	0	0	0	0	0	0	0	0	0	0	0	0.335	0	0
GW_239C_16	16GWE00055		0	776.193	17.8567	0	62.5752	0	0	0	0	0.6845	0	0	0.9442	0	0.6727	0	0	0	0	0	0	0.3305	0	0.5311	0	0.1534	0	0	0	0	0	2.0418	0	0	0	0	0	0	0	0	0	0	0	0	0.2951	0	0
GW_259A_16	16GWC15087		0	11.6667	0	0	0	0	0	0	0	3.3646	0	0	0	0	0	0	0	0	0	0	0	1.3302	0	22.3005	0	0	0	0	0	0	0	0	0	0	0	0	0	0	0	40.2191	0	0	0	0	0.3912	0	0
GW_259B_16	16GWC16084		0	18.0041	0	0	0	0	0	0	0	40.7947	0	0	0.0998	0	0.6789	0	0	0	0	0	0	0	0	38.1789	0	0	0	0	0	0	0	0	0	0	0	0	0	0	0	0	0	0	0	0	0	0	0
GW_263_16	16GWC16080		9.2159	30.535	0	0	0	2.3469	0	0	0	0	0	0	0	0	0	0	0	0	0	0.4007	0	0	0	0	0	0	0	0	0	0	0	0	0	0	0	0	0.5724	0	0	0	0	0	0	0	0	0	0
GW_265_16	16GWC16089		42.26	74208.4	1.1262	0	36.2665	39.0151	1.737	0	2.9586	0.8589	0.3054	0	0.2291	0.6108	0.3818	0	2.3287	0	0	0	0	0.4772	0.439	0	0	0	0	0	0	0	0	1.0689	0	0	0	0	0	0	0	0	1.6224	0	0	0	0.3627	0	0
GW_267_16	16GWC16092		21.0824	357.202	0	0	0	0	0	0	0	0	0	0	0.2019	0	0	0	21.0824	0	0	0.2827	0	0	0	0	0	0	0	0	0	0	0	0	0	0	0	0	0	0	0	0	0	0	0	0	0	0	0
GW_270_16	16GWE00094		0	352.16	0	0	0	0	0	0	0	5.4119	0	0	0.2413	0	0.2758	49.5002	0	0	0	0	0	0.2068	0	0	0	0	0	0	0	0	0	10.7549	0	0	0	0	0	0	0	0	0	0	0	0	7.3423	0	0
GW_273_16	16GWC16036		7.9878	4090.53	0.8622	65.3354	0.7988	0	0	0	0	2.1301	0	0	1.1031	0	0.2155	0.0254	6.441	0	0	0.1902	0	11.9183	0	0	0	0.1141	0	0	0	0	0	0	0	0.1268	0	0	0	0	0	0	0	0	0	0	0.7481	0	0
GW_280_16	16GWC16035		9.4598	3781.15	1.4271	61.4679	1.4067	0	0	0	0	4.2915	0	0	1.2946	0	0.1325	0.0815	6.9929	0	0	0	0	10.3466	0	0	0	0.0714	0	0	0	0	0	0	0	0.3874	0	0	0	0	0	0	0	0	0	0	0.7136	0	0
GW_298_16	16GWE00099	Replicate1	0	11774.7	0	0	0	0	0	0	0	0	0	0	0	0	0	1.8779	0	0	0	0	0	18.4977	0	0	0	0	0	0	0	0	0	0	0	0	0	0	0	0	0	0	0	0	0	0	0	0	0
GW_298A_16	16GWE00099	Replicate2	0	11774.7	0	0	0	0	0	0	0	0	0	0	0.1131	0	0	0.905	0	0	0	0	0	16.1765	0	0	0	0	0	0	0	0	0	0	0	0	0	0	0	0	0	0	0.3771	0	0	0	0	0	0
GW_298B_16	16GWE00099	Replicate3	0	11774.7	0	0	0	0	0	0	0	0	0	0	0	0	0	3.0453	0	0	0	0	0	24.6091	0	0	0	0	0	0	0	0	0	0	0	0	0	0	0	0	0	0	0.1811	0	0	0	0	0	0
GW_3010_16	16GWC15095		13.078	0.576132	0	0.1985	0	13.078	1.6464	0	2.8024	0.1284	0	0	0	0	0	0	0	0	0	0	0	0	0	0	0	0	0	0	0	0	0	0	0	0	0	0	0.4554	0	0	0	0	0	0	0	0	0	0
GW_3026_16	16GWC16019		51.5714	2.73663	0	0	0	0	0.1429	0	0	0	0	0	0	0	0	0	0	0	0	0	0	0	0	0	0	0	0	0	0	0.4286	0	0	0	0	0	0	0	0	0	0	0	0	0	0	0	0	0.102
GW_3104A_16	16GWE00061	Replicate1	0.3692	NA	0	0.3692	0	0	0	0	0	0	0	0	0	0.7532	0	0	0	0	0	0	0	0.0443	0	0	0.5908	0	0	0	0	0.4874	0	0	0	0	0	0	0.1182	0	0	0	0	0	0	0	0	0	0
GW_3104B_16	16GWE00061	Replicate2	0.6047	NA	0	0.4463	0	0	0	0	0	0	0	0	0	0.691	0	0	0.0864	0	0	0	0	0.0288	0	0	0.7774	0	0	0	0	0.979	0	0	0	0	0	0	0.1728	0	0	0	0	0	0	0	0	0	0
GW_333A_16	16GWE00073	Replicate1	32.3182	59234.3	0	0.0528	0	16.0183	1.9539	0	30.9453	0	31.8606	0	0.0528	1.4786	0	0	0	0	0	0	0	0.2288	0	0	0	0	0	0	0	0	0	0	0	0	0	0	0	0	0	0	0	0	0.088	0	0	0.3697	0
GW_333B_16	16GWE00073	Replicate2	26.3423	59234.3	0	0	0	15.6152	1.9575	0	28.1544	0.0783	38.9374	0	0.1342	1.7785	0	0.0559	0	0	0	0.0336	0	0.2125	0.1678	0	0	0	0	0	0	0	0	0	0	0	0	0	0.0895	0	0	0	0	0	0.0559	0	0	0.2461	0
GW_338_16	16GWE00100		8.21	4693.31	0.2838	0.0811	0	0.0811	0	0	0	0	0	0	0.1216	0	0	0	0	0	0	0	0	0.6081	0	0	0	0	0	0	0	0	1.3379	0	0	0	0.8109	0	0	0	16.9268	0	0	0	0	0.1014	0	0	0
GW_341_16	16GWE00108		0	31.3992	0	0	0	0	0	0	0	2.4887	0	0	1.2443	12.7828	8.9367	0	0	0	0	0	0	0.6787	0	0	0	18.6652	0	0	0	0	0	0	0	0	0	0	0	0	0	0	0	0	0	0	0	0	0
GW_373_16	16GWE00089		0.186	26.9342	0.2233	26.1581	1.0791	0	0	0	0	10.7349	0	0	0.0558	0	0.2512	0.8186	0	0	0	0	0	1.293	0	0	0	0	0	0	31.9628	0	0	3.3767	1.0605	0	0	0	0	0	0	0	0	0	0	0	1.4326	0	0
GW_381A_16	16GWE00120	Replicate1	0.1937	0	0.1292	2.8092	0	0.1937	0	65.1706	1.9051	0.9472	0	0	0.0861	0	0.2583	7.5665	0	0	0	0	0.1507	0	0	0	0	0	0	0	0.5166	0	0	0	0	0	0	0	0	0	0	0	0	0	0	0	0	0.0538	0
GW_381B_16	16GWE00120	Replicate2	0.2085	0	0.0981	2.7103	0	0.2085	0	58.2904	2.2075	1.2019	0	0	0.3066	0	0.4906	11.6139	0	0	0	0	0.0858	0	0	0	0	0	0	0	0	0	0	0	0	0	0	0	0	0	0	0	0	0	0	0	0	0.0368	0.2085
GW_387_16	16GWE00116		0.3081	96.5021	0	0	0	0	0	0	0	0	0	0	0	0	0	2.1397	0	0	36.8709	0	0	0	0	0	0	0	0	0	0	0	0	0	0	0	0	0	0	0	0	0	0	0	0	0	0	0	0
GW_398A_16	16GWC15096	Replicate1	20.7054	29.3827	0	33.63	15.4856	0	0	0	0	4.7531	0	0	0.1953	0	0.3256	0.0217	0	0	0	0	0	0.9767	0	0	0	0	0	0	0	0	0	2.9734	0.0868	0	0	0	0	20.0434	0	0.076	0.4015	3.9718	0	0	0.3256	0	0
GW_398B_16	16GWC15096	Replicate2	0.3887	29.3827	0	67.7719	6.9213	0	0	0	0	0	0	0.0229	3.1938	0	0	0.526	0	0	0	0	0	0.4726	0	0	0	0	0.1372	0	0	0	0	4.3525	0.4497	0	0	0	0	0.3887	0	0	0	0	0	0	1.5702	0	0
GW_398C_16	16GWC15096	Replicate3	0.3947	29.3827	0	78.391	1.9208	0	0	0	0	0	0	0	3.914	0	0	0.4013	0	0	0	0	0	0.6118	0	0	0	0	0	0	0	0	0	4.8941	0.375	0	0	0	0	0.3947	0	0	0.0592	0	0	0	0.9801	0	0
GW_398D_16	16GWC16073		12.3133	48.107	0	28.6473	26.5116	0	0	0	0	6.1265	0	0	0.2206	0	0.4713	0.0802	0	0	0	0	0	1.103	0	0	0	0	0.2106	0	0	0	0	4.6125	0.0602	0	0	0	0.0802	11.852	0	0.0902	0.5014	3.1385	0.0401	0	1.0127	0	0
GW_439A_16	16GWE00115	Replicate1	1.8203	4796.87	0.2023	3.141	0	1.8203	0.1785	4.2713	0	1.0232	0	83.022	0	0	0	0.0714	0	0	0	0	0	0	0	0	0	0	0	0	0	0	0	0	0.2499	0	0	0	0	0	0	0	0	0	0	0	0	0	0
GW_439B_16	16GWE00115	Replicate2	2.4073	4796.87	0.428	3.3167	0.4636	2.4073	0.3745	7.0435	0	1.2839	0	75.8559	0	0	0	0.1248	0	0	0	0	0	0	0	0	0	0	0	0	0	0	0	0	0.2496	0	0	0	0.1605	0	0	0	0	0	0	0	0	0	0
GW_439C_16	16GWE00098	Replicate1	1.5291	3432.74	0.1627	2.6244	0.2928	1.5291	0.2603	2.9389	0	1.117	0	82.5941	0	0	0	0.141	0	0	0	0	0	0	0.0542	0	0	0	0	0	0	0	0	0	0.4229	0	0	0	0	0	0	0	0	0	0	0	0	0	0
GW_439D_16	16GWE00098	Replicate2	0.6706	3432.74	0.2874	2.9355	0.828	0.6706	0	5.3921	0	2.2171	0	77.1452	0	0	0	0.5064	0	0	0	0	0.0547	0	0	0	0	0	0	0	0	0	0	0	0.0547	0	0	0	0.0547	0	0	0	0	0	0	0	0	0	0
GW_439E_16	16GWE00114	Replicate1	2.2703	3676.01	5.4486	3.9956	0.8536	2.2703	0.5085	9.4079	0	6.393	0	64.8202	0	0	0	0.1271	0	0	0	0	0.1271	0	0	0	0	0	0	0	0	0	0	0	0.2724	0	0	0	0	0	0	0	0	0	0	0	0	0	0
GW_439F_16	16GWE00114	Replicate2	4.1274	3676.01	5.7616	2.8703	0.7752	4.1274	0.6285	4.7559	0	9.5747	0	65.0325	0	0	0	0.1257	0	0	0	0	0.1467	0	0	0	0	0	0	0	0	0	0	0	0.1676	0	0	0	0	0	0	0	0	0	0	0	0	0	0
GW_760_16	16GWC16051		0	6408.46	0	0.3174	0	0	0	0	0	3.0595	0	0	0.0508	0	0	0	0	21.2264	0	8.9247	0	0.0254	0	0	0	0	0	0	0	0	0	0	0	0	0	0	0	0	0	0	0	0	0	0	0	0	0
GW_951A_16	16GWC16023	Replicate1	56.7812	67872.1	0.4955	0	7.099	56.7812	5.2461	0	20.7261	2.3376	0	0	0	0	0	0	0	0	0	0	0	0	1.6805	0	0	0	0	0	0	0	0	0	0	0	0	0	0	0	0	0	0	0	1.325	0	0	0	0
GW_951B_16	16GWC16023	Replicate2	44.6752	67872.1	0.3511	0.2243	1.6676	44.6752	27.3259	0	11.8198	0.9557	0	0	0	0	0	0	0	0	0	0	0	0	1.0435	0	0	0	0	0	0	0	0	0	0	0	0	0	0	0	0	0	0	0	2.5453	0	0	0	0
GW_969_16	16GWC15106		66.1437	7341.07	0	0.0581	0	66.1437	8.5997	0	22.3126	0	0	0	0	0	0	0	0	0	0	0	0	0	0	0	0	0	0	0	0	0	0	0	0	0	0	0	0	0	0	0	0	0	0	0	0	0	0
GW_972_16	16GWC16081		16.2605	58919.1	0.1547	0	0	15.1773	1.8956	0	12.7144	42.0761	0	0	0	5.5835	1.0316	0	1.0832	0	0	0.0903	0	0	0	0	0	0	0	0	0	0	0	0	0	0	0	0	0.1161	0	0	0	0	0	5.274	0	0	0	0
GW_985_16	16GWC16010		0.2771	1.87243	0	0.2519	0.1511	0	0	0	0	1.738	0	0.1259	0	5.5164	7.0277	0	0	0	0	0	0	0	0	0	0	0	0	0	0	0	0	0	0	0	0	0	0	0.2771	0	0	0.0756	0.1511	0	0	0	1.9144	0
GW_986A_16	16GWC16004		6.7825	17.284	0	0	0	0	0	0	0	0	0	0	0	0	0.5346	0	0	0	0	0	0.1336	0	0	0	0	0	0	0	0	0	0	0	0	0	0	0	0	6.4985	0	0	2.7898	0	0	0	0	0	0
GW_986B_16	16GWC16003		6.5214	17.284	0	0	0	0	0	0	0	0	0	0	0.1901	0	0.658	0	0	0	0	0	0.1316	0	0	0	0	0	0	0	0	0	0	0	0	0.0585	0	0	0	5.9219	0	0	0.5264	0	0	0	0	0	0
GW_986C_16	16GWC16002		10.5572	16.5638	0	0	0	0	0	0	0	0	0	0	0	0	0.6383	0	0	0	0	0	0.2415	0	0	0	0	0	0	0	0	0	0	0	0	0	0	0	0	10.2984	0	0	0.8453	0	0	0	0	0	0
GW_989_16	16GWE00125		0	67.6955	0.5548	0	0	0	0	0	0	2.0111	0	0	0.9015	1.4563	2.8433	0	0	0	0	0	0	0	0	15.1179	0	0	0	0	35.3675	0	0	0	0	0	0.6935	0	0	0	0	0	0	0	0	0	0.208	0	0
GW_990_16	16GWE00121		4.2883	32096.7	0	0	0	0	0.155	0	0.3617	5.5025	0	0	0	0	0	0	0	0	0	0	3.2808	0.1292	44.0971	0	0	0	0.2842	0	1.0075	0	0	0	0	0	0	0	0	0	0	0	0	0	0	0	0	0	0
GW_101_17	17GWC17115		0	22.7572	0	0	0	0	0	0.3181	0	3.218	0	0	0.4864	0.2993	0.4116	0	0	0	0	0	0	0.3555	0	0	0	0	0	0	0	0	0	0.6174	0	1.4219	24.4715	0	0.3742	0	0	0	0	0	0.3929	0	5.3695	0	0
GW_104_17	17GWC17024		0	7.92181	0	0	0	0	0	0	0	0	0	0	0	0	0	4.0611	0	0	0	0	0	0	0	0	0	0	0	0	0	0	0	0	0	0	0.6334	0	0	0	0	0	0	0	0	0	1.3413	0	0
GW_111_17	17GWC17113		0	11.8107	0	0	0	0	0	0	0	42.9734	0	0	15.2595	0	0	0.0842	0	0	0	0	0	0.3647	0	0	0	0	0	0	0	0	0	0.7293	0	0.7013	0.9257	0	0	0	0	0	0	0	0	0	1.2342	0	0
GW_113_17	17GWC16096		0	20.7407	0	0	0	0	0	0	0	0	0	0	0	0	0	14.8795	0	0	0.0524	0	0	0.1397	0	0	0	0	0	0	0	0	0	0	0	0	0	0	0	0	0	0	0	0	0	0	0	0	0
GW_114_17	17GWC17079		5.1738	3665.35	6.5811	58.9404	11.4238	0	0	0	0	1.7384	0	0	4.8013	0	0	0	5.1738	0	0	0	0	7.9056	0	0	0	0.4553	0	0	0	0	0	0	0	1.3245	0	0	0	0	0	0	0	0	0	0	0.1656	0	0
GW_117_17	17GWC17026		0	3.60082	0.1102	0.1102	0	0	0	0	0	0	0	0	0.8538	0	0	0	0	0	0	0	0	0	0	0	0	0	0	0	0	0	0	0	0	0	0	0	0	0	0	0	0	0	0	0	0.2203	0	0
GW_123A_17	17GWC17038		0	10.8025	0.5123	75.3074	0	0	0	0	0	0.7172	0	0	0.5123	0	0	0	0	0	0	0	0	0	0	0	0	0	0	0	0	0	0	0	0	0	6.6598	0	0	0	0	0	0	0	0	0	2.0492	0	0
GW_123B_17	17GWC17033		0.4045	11.8107	0.4158	64.8163	0	0	0	0	0	0.8316	0	0	1.3035	0	1.5957	0.1236	0	0	0	0	0	0.2922	0	0	0	0	0	0	0	0	0	0.2023	0	0	7.1918	0	0	0	0	0	0	1.4384	0	0	1.1237	0	0
GW_123C_17	17GWC17039		0	0	0.5544	71.1481	0	0	0	0	0	0.3927	0	0	1.2243	0	0.4389	0.0693	0	0	0	0	0	0.1848	0	0	0	0	0	0	0	0	0	0	0	0	7.9002	0	0	0	0	0	0	0.9702	0	0	1.7556	0	0
GW_125_17	17GWC17058		1.7058	187.963	0.0546	0	0	0	0	0	0	0	0	0	0.0819	8.0786	0.9143	0	0	0	0	0.0273	0	0	0	0	0	0	0	0	0	0	0.4776	0	0.5186	0	2.4427	0	0	0	0	0	0	0	0	0	0	0.0546	0
GW_126_17	17GWC17121		0	31.2551	0	0.15	0	0	0	0	0	5.9	0	0	6.375	0	0	0.75	0	0	0	0	0	0.2	0	0	0	0	0	0	0	0	0	0	10.475	0	0	0	6.5	0	0	0.075	0	0	0	0	4.3	0	0
GW_128_17	17GWC17046		2.4802	5.04115	0.0818	0	0.0681	2.4802	0	0	0	0.109	0	0	0.8858	0.218	3.5023	0	0	0	0	0	0	0	0	0	0	3.2979	0	0	0	0	0	0	15.0859	0	0	0	0	0	0	0.1226	0	0	2.2758	0	18.5745	3.7067	30.6623
GW_135_17	17GWC17088		0.8172	246.44	2.9727	41.138	0.0511	0	0	0	0	9.1531	0	0	1.4813	0.1124	0.0919	0	0	0	0	1.6243	0	0.7968	0	2.9319	0	0.3065	0	0	0	0	0	0	1.5017	0	0.7457	0	0	0	0	0	0	0	0.286	0	0.1328	2.0329	0
GW_137_17	17GWC17086		0	3.60082	0.2937	0	0.0629	0	0	0.923	0	0	0	0	0.2308	0.1259	0	0	0	0	0	0	0	0	0	0	0	1.0279	0	0	0	0	0	0	0	0	2.832	0	0.7762	0	0	0	0	0	0	0	0	6.1464	0
GW_139_17	17GWE00038		3.1103	30.2469	1.3918	0	0	0	0	12.0153	0.1136	0.9658	0	0	6.3769	0	2.2298	0	0	0	0	3.0819	0	1.9884	0	0	0	1.6901	1.5055	2.9825	0	0	0	0.3835	0	0	15.4666	0	0	0	0	0	0	0	0.909	0	0	0	0
GW_140_17	17GWC17052		0	22.3251	20.5415	59.1132	0.1766	0	0	0	0	0	0	0	1.805	0	0.1766	0	0	0	0	0	0	1.3341	0	0	0	0	0	0	0	5.7485	0	0	0	0	0	0	5.3561	0	0	0	0	0	0	0	0.2551	0	0
GW_142A_17	17GWE00035		33.0973	2393.25	12.0869	0	8.1209	0	24.3154	0	0	1.6997	0	0	0	0	1.6525	0	33.0973	0	0	0	0	3.1634	0	0	0	0	0	0	0	0	0	0.661	0	0	3.4466	0	0.2833	0	0	0	0.1416	0	0.3305	0	0	0	0
GW_142B_17	17GWE00077		34.3999	0	15.2203	0.1877	3.6196	0.7597	10.2601	0	0	2.3058	0	0	0	0.0715	1.2065	0.1162	33.0056	0	0	0	0.0536	2.9583	0	0	0	0.4826	0	0	0	0	0	0.8937	0	0	1.0278	0	5.3445	0	0	0	0.0626	0	0.3664	0	0.1162	0.1162	0
GW_142C_17	17GWE00076		36.1826	2593.89	10.409	0.2164	6.1242	0	9.565	0	0	1.9909	0	0	0	0	1.2551	0.1082	36.1826	0	0	0	0	3.7221	0	0	0	0	0	0	0	0	0	0.9305	0	0	1.1902	0	6.4921	0	0	0	0.0866	0	0.4761	0	0.1731	0.1082	0
GW_144_17	17GWE00008		5.764	301.317	0	0	0.4069	2.7803	0.9042	6.962	0	9.6067	0	0	0	4.2043	0.5651	0	0.6329	0	0	11.189	0	0.7007	0	0.1356	0	11.7089	0.3165	0	0	0	0.3843	0	0	0	4.2495	0	0	0	0	0.0904	0	0	0	0	0	0.2034	0
GW_147_17	17GWE00041		0	7.92181	0.4727	0	0	0	0	0	0	0	0	0	0.2701	0	0.6077	0	0	0	0.4727	0.3038	0	0.1688	0	0	0	3.0385	0	0	0	0	0	0.6077	0	0	0	0	0	0	0	0	0	0	0	0	0	0	0
GW_150_17	17GWE00005		0.7004	31.5432	1.6783	0	0	0	0	0	3.6827	6.3994	0	0	0	0	0	0	0.2536	0	0	0	0	0	0	0	0	0	0	0	0	0	7.631	0.2656	0	0	2.1975	0	0	0	0	0	0	0.0362	0.3502	0	0	4.6366	0
GW_152_17	17GWE00066		8.9866	34877.6	37.7869	0	0	8.9866	2.1359	0	4.8398	0.0795	0	0	0.1022	1.3633	0	0	0	0	0	0	0	0.2499	0	0	0	0	0	0	0	0	0	0	0.1363	0	0	0	0	0	0	0	0	0	0.2159	0	0	1.7155	0
GW_191_17	17GWE00119		14.4302	8.49794	0	0	0	0	0	55.2974	2.3791	0	0	0	0.2001	0.6782	0	0	0	0	0	14.7193	0	0	0	0.0889	0	0.0889	0	14.2746	0	0	0	0	0	0.1445	0	0	0	0	0	0	0	0	0	0	0	0.2668	0
GW_211A_17	17GWC17073	Replicate1	0.2289	25727.4	23.1614	0	66.2954	0	0	0	0.1068	2.7769	0	0	0	0	0.2746	0	0.2289	0	0	0	0	1.0833	0	0	0	0	0	0	0	0	0	0.3357	0	0.3052	0	0	0	0	0	0	0	0	0	0	0	0	0
GW_211B_17	17GWC17073	Replicate2	0.1809	25727.4	20.1137	0	70.4818	0	0	0	0.0904	2.1573	0	0	0	0.1033	0.155	0	0.1809	0	0	0	0	1.3435	0	0	0	0	0	0	0	0	0	0.4521	0	0.2196	0	0	0	0	0	0	0	0	0	0	0	0	0
GW_212_17	17GWC17069		15.0068	731.111	0	19.9524	1.5976	9.8232	7.6139	0	0	3.62	0	0	1.4616	0	0.2889	0	0	0	0	0	0	18.8477	0	0	0	0	0	0	0	0	0	4.5377	0	0	0	0	0.5438	0	0	0	0	0	0	0	0	0	0
GW_215_17	17GWC17043		0.4847	0	0	26.0267	0	0	0.0673	0	0	0.0539	0	0	0	0	0	0.1885	0.4847	0	0	0	0	0.3097	0	0	0	0	0	0	0	0	0	2.6929	0.0808	0	0	0	0.2962	0	0	0	0	0	0	0	0	0	0
GW_217_17	17GWC17029		4.0586	1.44033	0	0	0	0.7892	0	0	0	7.8166	0	0.0376	0	0.0939	0	0	0	0	0	0	0	0	0	0	0	0	0	0	0	0	0	0	0	0	0	0	19.2033	0	0	0	0	0	0	0	0	0	0
GW_218_17	17GWC17082		4.7425	11941.8	28.3158	2.9827	52.2967	4.7425	1.8791	0	0.1591	0.6264	0	0	0	0	0.1094	0	0	0	0	0	0	0.4176	0	0	0	0	0	0	0	0	0	0.3679	0	0	0	0	0	0	5.0507	0	0	0	0.2585	0	0	0	0
GW_223_17	17GWC17059		0.9287	486.831	0.7451	39.9352	5.8747	0.9287	0	0	0	0	0.1188	0	0.0972	0.1728	0.1404	0	0	0	0	0	0	0.3348	0	0	0	5.8747	0	0	0	0	0	0.7775	1.6847	0	14.3952	0	0	0	0	0	0	0.6479	0.1512	0	0	7.3974	0
GW_228_17	17GWC17014		17.252	52439.9	0	0.2528	1.4535	14.0291	10.9326	0	0.0451	0	26.7943	0	0	0.1715	0	0	3.2229	0	5.6062	0	0	4.6041	1.309	0	0	0	0	0	0	0	0	1.941	0	0	0	0	0	0	0	0	0	0	0.2076	0	0	0	0
GW_229_17	17GWC17017		0.7923	41.6255	0	0	0	0	0	0	0	0.7536	0	0	0.5604	0	1.1401	5.7778	0	0	0	0	0	2.0483	0	0	0	0.6377	0	0	0	0	0	27.4589	19.6715	0	0	0	0	0.7923	0	2.7053	0.2512	0	0	0	0.657	0	0
GW_230_17	17GWC17019		0.0315	104.424	0	0	0	0	0.0788	0	0	0	0	0	0	0.1734	0.3627	0	0	0	1.1511	0	0	0.6307	0	0	0	3.2797	0	0	0	0	0	24.5506	27.8934	0	1.4033	0	0	0	0	0	0	0	0	0	0	0.4573	0
GW_239_17	17GWE00058		0	114.506	9.2305	0	40.6674	0	0	0	0	4.5354	0	0	1.1006	0	0.6834	0	0	0	0	1.0118	0	1.4911	0	0.6035	0	1.6775	0	0	1.6863	0	0	3.2751	0.0444	0	0.3373	0	0	0	0	0	0	0	0	0	1.5	0	0
GW_242_17	17GWE00071		0	0	9.9381	0.4423	0	0	0	1.1206	0	7.9917	0	0	3.4503	0	5.3082	1.0616	0	0	0	0	0	0.2064	0	3.8632	0	0	0	0	0	0	0	1.5335	0	0	0	0	2.4182	0	0	0.4718	0	0	0.4129	0.0885	0.6783	0	0
GW_259_17	17GWC17092		0.1531	49.5473	0	0.1837	0.1225	0	0	0	0	26.5728	0	0.0612	0.4745	0	0.2602	0	0	0	0	0	0	0	0	8.8627	0	0	0	0	0	0	0	0	0	7.5004	0	0	1.1021	0.1531	0	0.2908	0	0	0	0	2.2042	0	0
GW_265_17	17GWC17047		50.9571	36281	3.2927	0	29.996	49.1367	1.218	0	0.7094	2.0211	0	0	0.0803	0	1.459	0	0.8566	0	0	0	0	1.3653	0	0.3614	0	0	0	0	0	0	0	0.0803	0.0535	0.3614	0	0	3.0384	0	0	0	0	0	0	0	0.1874	0	0
GW_266_17	17GWC17050		53.8663	26.358	0	24.9836	1.4253	7.2575	0	0	0	0.5242	0	0	0.9993	0	0.9993	0.8028	46.4941	0	0	0	0	0.344	0	0	0	2.1298	0	0	0	0	0	0.77	0	0.344	0	0	2.3263	0	0	0	0.0983	0	0	0	2.4738	0	0
GW_267_17	17GWC17049		1.6297	119.691	0.1178	0	0	0	0	0	0	0.5301	0	0	0.432	0	0	0	1.6297	0	0	0.1571	0	0	0	0	0	0	0	0	0	0	0	0	0	0.6283	0	0	0	0	0	0.1178	0	0	0.3142	0	0	0.4909	0
GW_273_17	17GWC17106		0	12.0988	0	0	0	0	0	0	0	0	0	0	0	0	0	2.2404	0	0	0.0862	0	0	0.1185	0	0.3447	0	0	0	0	0	0	0	0	0	0	0	0	22.8996	0	0	0	0.1831	0	0	0	0	0	0
GW_274_17	17GWC17111		0	56.0288	0	0	1.7489	0	0	0	0	8.4753	0	0	0	0	0.9417	2.9596	0	0	0	0	0	0.4036	0	0	0	0	0	0	0	0	0	1.6143	0	0	0	0	0.2242	0	0	0	0	0	0	0	2.7354	0	0
GW_275_17	17GWC17109		0	28.9506	0	0	0	0	0	0	0	2.6937	0	0	0.1995	0	0	4.0239	0	0	0	0	0	0.5321	0	0	0	0	0	0	0	0	0	0.7316	0	0	0	0	20.9179	0	0	0	0	0	0	0	0.7649	0	0
GW_277_17	17GWC17035		0	15.4115	5.8202	0.1191	0.1637	0	0	0	21.301	0	0.4317	0	0.3126	0.9378	0.5061	0	0	0	0	0	0	0	0	0	0	3.6023	0	0	0	0.1489	0	0	0	4.5698	1.4885	0	0.4763	0	0	0.2382	0	0	0	0.2828	0.7145	0	0
GW_286_17	17GWC17027		14.1478	48916.2	0	0.095	25.6607	10.3181	16.8381	0	0	4.1462	0	0	0.1583	0	0.2849	0	0	0	0.902	0	0	3.9405	0	0	0	0	0	0.6805	0	0	0	0	0	0	0	0	8.2529	0	0	0	0.1108	0	0.1741	0.182	0	0	0
GW_291_17	17GWC17123		10.5263	25361.6	0	0	0	4.6224	0	0	0	0.1526	0	0	0.2288	0	0.122	0	5.9039	0	0	0	0	0.7475	0.717	0	0	0	40.4729	0	0	0	0	4.8818	0	0	0	0	0	0	0	0	0	0	0	0	0	0	0
GW_3022_17	17GWC17099		0.5049	1.15226	0	0	0	0	0	0.0664	0	0	0	0.1196	0	0	0	0	0	0	0	0	0	0.0664	0	0	74.3157	0	0	0	0	0	0	0	0	0	0	0	4.2652	0	0	0	0	0	0	0	0	0	0
GW_3004_17	17GWE00002		0.1754	22.7572	0	0	0	0.1754	0	0	0	0	0	0	0.3215	0	38.2581	0	0	0	0.38	0	0	0.2338	0	0	0	0.8622	0	0	0	0	0	8.3589	7.789	0	0.4238	0	0	0	8.0374	0	0	0	0	0	0	0.1315	0
GW_3021_17	17GWE00067		4.2716	0	0	0	0	0	0	0	0	0	0	0	0.1209	0	0	0	0	0	0	0	0	0	0	0	55.269	0	0	0	0	0	0	0	0	0	0	16.6835	0.1209	0	0	0	0	0	0	0	0	0	0
GW_3026_17	17GWC17045		2.0789	1.15226	0	0.5122	0	2.0789	0	0	0	2.9828	0	0	0.9039	0	0	0	0	0	0	0	0	0	0	0	0	0	0.7532	0	0	0	0	0	0	0	0.2109	0	3.7059	0	0	0	0	0	0	0	0	0	0
GW_3050_17	17GWC17078		0.1414	4.32099	0.2222	0.0606	0	0.1414	0.1818	0	0	0	0	0	0	0.9695	0	0	0	0	0	0	0	0.1212	0	0	0	0	0	0	0	66.3502	0	0.0808	0	0	0	0	1.6966	0	0	0	0	0	0	0	0	0	0
GW_3053_17	17GWC17068		0	3.31276	0	0	0	0	0	0.2552	0	0	0	0	0	2.9712	0	0	0	0	0	0	0.6198	0	0	0	0	0	0	0	0	30.5687	0	0	0	0	0	0	6.2158	0	0	0	0	0	0	0	0	0	0.2917
GW_3104_17	17GWE00016		4.136	0.864198	0	0	0	0	0	0	0	0	0	0	0	12.7145	0	0	0	0	0	0	0	0	0	0	0.5515	0	0	1.6544	0	16.6667	0	0	0	0	0	0	0	0	0	0	0	0	0	0	0	0	0
GW_311_17	17GWE00025		31.1418	40554.5	0	0	0	16	31.7673	0	16.6255	2.8364	0	0	0.0873	1.2945	0	0	15.1418	0	0	0	0	0.7273	0.3345	0	0	0.2327	0	0	0	0	0	0	0	0	0	0	0	0	0	0	0	0	0	0	0	0	0
GW_312_17	17GWE00053		8.7991	29.2387	3.3895	0	0	8.7991	0	0	11.6947	0.2245	0	0	0.2694	3.6813	0	0	0	0	0	0	0	0.7856	0	0	0	3.4792	0	0	2.0426	0	0	0	2.4691	0	0	0	0	0	0	0	0	0	0	0	0	0.7856	0
GW_313_17	17GWE00054		0.5097	1.58436	0	0.4634	0	0	0	0	0	0	0	0	0	0	0	0	0	0	0	0	0	0	0	0	0	0	0	0.5097	0	0	0	0	0	0	0	0	0	0	0	0	0	0	0	0	0	2.1316	0
GW_332_17	17GWE00068		48.7736	198.045	0	0	0	48.7736	0	0	0	0	0	0	0.3039	1.7799	0.2822	0	0	0	0	0	0	0	0	0	0	0.1954	0	0	0	0	8.0747	0	0	0	0	0	0	0	1.5194	0	0	0	0	0	0	9.8329	0
GW_340_17	17GWE00083		1.8362	26.07	0	0	0.3531	1.6102	0	2.3446	0	5.9463	0	0	0	0.1412	0	0	0	0	0	0	0	0.2825	0	0	0	0	0	0	0	0	0	0	0	0	0.3814	0	0	0	0	0	0	0	0	0	0	0	0
GW_373_17	17GWE00080		0.7506	24.6296	1.7963	5.967	3.8509	0.2338	0	0	0	14.0379	0	0	0.2092	0	0.3322	0.1599	0.2215	0	0	0	0	2.2146	0	0	0	0	0	0	0	0	0	1.1319	1.4641	0	0	0	0	0	0	2.3499	5.7579	0	0	0	0.6152	0	0
GW_378_17	17GWE00089		47.7306	12084.4	0.2928	0	0	41.6545	0	0	0	0.981	0	0	1.6837	2.4012	0.4392	0	6.0761	0	0	0	0	3.5286	0	0	0	0	0.3953	0	0	0	0	0	0	0	0	0	0	0	0	0	0	0	0	0	0	0	0
GW_379_17	17GWE00086		0.4254	9.65021	3.6158	0	0	0.4254	0	0	0	0.6054	0	0.2127	0	3.4359	0	0	0	0	0	0.1963	0	0	0	0	0	2.6342	0	0	0	0	1.1126	2.0779	0.5726	0	1.8161	0	0	0	0	0	0	0	0	0	0	3.3377	0
GW_381_17	17GWE00113		26.0759	5.76132	0.3913	0.4291	0	1.6029	0	10.1603	7.3962	0.6185	0	0	7.3709	0	0.4544	4.001	0	0	4.001	0	0	0.0884	0	0	0	0	0	14.5273	0	0	0	0	0	0	0	0	0.0757	0	0	0	0	0	0	0	0	0	0
GW_384_17	17GWC17100		0.2191	60.7819	0	0	0	0	0	3.9162	0	0	0	0	0.0548	0	0.1917	0	0	0	0	0	0	0.0274	0	0	0	0	0	0	0	0	0	0	0	0	0	1.2187	0.1506	0	0	0	0	0	0	0	0	0.2739	0
GW_398_17	17GWC17093		4.7641	16.5638	0	1.7576	0.1233	0	0	0	0.0925	1.8039	0.1233	0	0	0	0	0	0	0	0	0	0	0.6167	0	0	0	0	1.3105	4.7641	0	0	0	3.1607	0.0771	0	0.7246	0	24.021	0	0	0.2004	0.1388	0.1696	0	0	1.2026	0	0
GW_4016_17	17GWE00096		3.5299	58.7654	3.4898	1.7248	27.3566	3.5299	0	0	0	0	0	0	0.6819	0	3.5299	0	0	0	0	0	0	4.4926	0	0	0	0	0	0	0	0	0	0.6819	3.0485	0	1.0429	0	0.8424	0	0	0.6418	0	6.418	0	0	5.1344	0	0
GW_456A_17	17GWC17009		3.7677	4187.76	0.5072	36.6381	0	0	1.0627	0	0	0	0.0845	0	0	0	0.1328	0	3.7677	0	0	0.6762	0	0.5193	0	0	0	0	0	0	0	0	0	1.3887	0.2777	0	0.2777	0	0	0	0	0	0	0.1449	0.0845	46.7335	0	0	0
GW_456B_17	17GWC17006		5.9043	4345.47	0.7165	23.8464	0	0	2.5795	0	0	0	0	0	0	0	0.2006	0	5.9043	0	0	0	0	0.7739	0	0	0	0	0	0	0	0	0	0.9458	0.4013	0	0.172	0	0.1433	0	0	0	0	0.5446	0.172	58.4695	0	0	0
GW_456C_17	17GWC17008		5.9388	4298.52	0.5703	26.1995	0.335	0	3.0599	0	0	0.0815	0	0	0	0	0.2173	0	5.9388	0	0	0.1358	0	0.8057	0	0	0	0	0	0	0	0	0	1.3942	0.516	0	0.3169	0	0.1811	0	0	0	0	0.5432	0.172	50.0815	0	0.0724	0
GW_760_17	17GWC17056		0	3451.03	0	0	0	0	0	0	0	6.9376	0	0	0	0	0	0	0	3.3496	0	69.0629	0	0	0	0	0	0	0	0	0	0	0	0	0	0	0	0	0.2885	0	0	0	0	0	0	0	0	0	0
GW_787_17	17GWC16094		0.5226	97.5103	0	0	0	0	0	0	0	0.1742	0	0.0871	0	0	0	0	0	0	0	0	0	0.4646	0	0	0	0.2613	0	0	0	0	0	0	0	0	0	0	0.2033	0	0	0	0	0	0.4646	0	0	0	0
GW_945_17	17GWE00044		32.4156	0	0.148	0	0	0	0.1184	13.0699	0	0	0	0	0.8881	0.1924	0	0	0.3108	0	0	2.7087	12.0485	0	0	0	0	1.6874	1.0065	0	0	0	0	0.1184	0	0	0	0	0	0	0	0	0	0	1.5098	0	0	0	0
GW_947_17	17GWE00047		7.6941	24.1975	3.0536	0	0	0.5049	0	53.1378	0.1924	0	0	0	0	0.7694	0.3847	0.0721	0	0	0	0	0	0	0	0	0	0	0	0	0	0	0.8656	0	0.1443	0	0	0	0	0	0	0	0	0	0.7213	0	0	0	0
GW_980_17	17GWC17095		0.23	12.6749	0	0	0	0	0	4.2392	0	0	0	0	0.9859	0.7887	0.6901	0	0	0	0	0	0	0	0	0	0	0	0	0.23	0	0	0	0	0	0	0	0	0.23	0	0	0	0	0	1.0187	0	0	0	0
GW_982_17	17GWC17097		2.5302	1861.48	3.7387	46.9411	0	2.5302	0.4532	0	0	0	0	0	0	0	0.3021	0	0	0	0	0	0	4.1163	0	0	0	0	21.1858	0	0	0	0	0	0	0	0	0	0	0	0	0	0	0	0	0	0.3399	0	0
GW_983_17	17GWC17022		0.5027	6.19342	0	0.0718	0	0	0	20.7565	0	0	0	0	0.1556	0	3.3996	0	0	0	1.7357	0	0.5506	0	0	0	0	5.6679	0	0	0	0	0	0.3711	0	0	0.7721	0	0	0	0	0	0	0	0	0	0	0.1377	0
GW_984_17	17GWC17020		4.6407	22.3251	0	10.4416	0	4.1916	0	0	0	9.6183	0	0	4.2665	0	7.2979	0	0	0	4.6033	0	0.8982	0	0	0	0	1.0105	0	0	0	0	0	0	0	0	0	0	1.4596	0	0	0	0	0.8234	0	0	0	0	0
GW_985_17	17GWC17061		2.7699	0.864198	0	0	0	0	0	0	0	5.4621	0	0	2.8993	1.4238	5.7727	0	0	0	0	0	0	0	0	0	0	0	0	0	0	0	0	0	0.1294	0	0	0	0	0	0	0	0	0	0	0	0	0	0
GW_986A_17	17GWC17084		88.5959	13.5391	2.2159	0	0	0	0	0	0	0	0	0	0	0	0.1146	0	0.6686	0	0.3629	0	0	0.0573	0	0	0	0	0	34.4604	0	0	0	0	0	0	0	0	0	23.744	0	0	0	0	0	0	0	0	0
GW_986B_17	17GWC17062		86.6124	14.9794	2.5931	0	0	0	0	0	0	0	0	0	0	0	0.1055	0	0.9799	0	0.4975	0	0.1809	0	0	0	0	0	0	29.9563	0	0	0	0	0	0	0	0	0	26.142	0	0	0	0	0	0	0	0	0
GW_986C_17	17GWC17085		84.8637	13.107	2.8413	0	0	0	0.1162	0	0	0	0	0	0	0	0	0.0258	0.8395	0	0.5037	0	0.0775	0	0	0	0	0	0	34.0307	0	0	0	0	0	0.0646	0	0	0	20.7155	0	0	0	0	0	0	0	0.0646	0
GW_991A_17	17GWE00019		7.7392	18362	20.1559	0	0.8022	1.5027	0	0	0.0904	0.5536	57.5641	0	0.0904	0.1695	0.949	0	1.9659	0	0.3276	0	0	0.5762	0.113	0	0	0	0	0	4.9599	0	0	0.4293	0	0	0	0	0	0	0	0	0	0	0.2034	0	0	0	0
GW_991B _17	17GWE00063		10.0679	20118.2	17.3871	0	0.7007	2.2744	0	0	0	0.4851	59.2325	0	0.2048	0.1617	0.8516	0	2.5224	0	0.3449	0	0	0.5282	0.0755	0	0	0	0	0	3.9668	0	0	0.5174	0	0	0	0	0	0	0	0	0	0	0.3342	0	0	0	0
GW_991C_17	17GWE00062		10.0505	18067.8	16.4365	0	0.547	1.805	0	0	0.1231	0.4376	61.6026	0	0.041	0.1778	0.7247	0	2.6118	0	0	0	0	0.547	0	0	0	0.2325	0	0	3.8014	0	0	0.4102	0	0	0	0	0	0	0	0	0.041	0	0.2461	0	0	0	0
GW_114_19	19GWC19028		11.4811	5030.96	1.2547	3.7149	64.3677	0	0	0	0	0.4674	0	0	0	0	1.9026	0	11.4483	0.1066	0	0.082	0	1.1645	0.0738	0	0	0.123	0	0	0.4018	0	0	0	0	0.369	0	0	0	0	0	0	0	0	0.5002	0	0.8857	0	0
GW_398_19	19GWC19030		8.6567	NA	0	42.2113	0	4.4202	0	0	0	0.4266	0	0	0.0652	0	5.2912	0.6162	0	0.0948	2.5834	0	0.0474	0.1304	0	0	0	0	4.1832	0	0	0	0	0.8592	0	0	0.1126	0	0.0652	4.1891	0	3.2055	0.3851	0.1955	0.0356	0	0.1422	0	0
GW_137_19	19GWC19036		0	NA	0.5209	0	0	0	0	0	0.4983	0.7248	0	0	0.0283	0	0	0	0	0	0	0.1982	0	0	0	0.0283	0	0	0	0	0	0.2265	0.3284	0	0	0	0.0566	0	0	0	0	0	0	0	0	0	0	0.7701	0
GW_144_19	19GWC19038		2.3668	NA	4.8554	0	43.3756	1.2566	0	1.5798	0	0.0976	0	0	0.0183	4.0198	0.7442	0	0	0	0	0	0.1037	0.1037	0	0	0	0.1403	0.4392	0	0	0	0	0	0	0	0	0	0	0	0	0.3965	0	0.2196	0.0976	0	0	0	0
GW_3018_19	19GWC19040		0.2475	0.384057	0	0.0825	0.1512	0	0	0	0	0	0	0	0	2.8874	0	0	0	0	0	0	0	0	0	0	23.0991	0	0	0	0	0.9487	0	0	0	0	0	0	0	0	0	0	0	0	0	0	0	0	0
GW_150_19	19GWC19041		0.2902	30.1485	2.5356	0	0	0	0	0	4.8915	0.1175	0	0	0	0	0	0	0.0967	0	0	0	0	0	0	0	0	0	0	0	0	0	5.0712	0	0	0	0.1244	0	0.0207	0	0	0	1.1883	2.881	0.0484	0	0	0.912	0
GW_140_19	19GWC19043		0.0576	13.442	10.6744	72.4106	3.0951	0	0	0	0.2807	1.7635	0	0	0.0576	0	1.8714	0.1152	0.0576	0	0	0	0	0.108	0	0	0	0	0	0	2.1522	0	0	0.0432	0	0	0	0	0.2519	0	0	0	0.072	0	0	0	0.1943	0	0
GW_265_19	19GWC19045		20.2313	64621.3	21.7133	0	16.1109	20.2313	28.6067	0	8.353	0	0	0	0.8196	0.3705	0	0	0	0	0	0	0	0.0561	0.2807	0	0	0	0	0	0	0	0	0	0.1235	0	0	0	0.1123	0	0	0	0	0	0.1123	0	0	0	0
GW_139_19	19GWC19047		31.7099	0	4.3455	0.1278	0	0	0	11.9265	1.0628	0.2758	0	0	0	3.2019	0.9552	0	0.3027	0	0	1.1301	0	0.0538	0.074	0	0	0.1614	0.0673	31.4072	0	0	0	0	0	0	0	0	0	0	0	1.0696	0	0	0.1345	0	0	0	0
GW_142_19	19GWC19048		19.8858	1683.32	34.2333	18.3376	3.1976	0.5437	1.3638	0	0	0.0921	0	0	0	0	1.5389	0.0737	19.3421	0	0	0	0	0	0	0	0	0	0	0	0	0	0	0	0	0	0	0	0	0	0	0	0	0	0	0	0	0	0
GW_986_19	19GWC19006		13.7136	23.6195	11.2109	0.0711	0.1067	0.5557	0	0	0	0.7201	0	0	0	0	1.3336	0.0178	4.3163	0	4.4052	0	1.1869	0.849	0	0.5912	0	0	0	0	0	0	0	0	0.0178	0.0311	0	0	0.0445	8.526	0	12.8734	8.9794	1.9337	0.0133	0	0.1289	0	0
GW_123_19	19GWC19049		0	8.25723	4.3439	24.8293	0	0	0	0	0	0.4114	0	0	0	0	3.7845	0.1974	0	0	0	0	0	0	0	0.0329	0	0	0	0	0	0	0	0	0	0	1.2752	0	0	0	0	0	0	2.4681	0	0	3.0522	0	0
GW_760A_19	19GWC19053		0	3760.5	0	0	0	0	0	0	0	0	0	0	0	0	0	0	0	34.2363	0.254	12.2272	0	0	0	0	0	0	0	0	0	0	0	0	0	0	0	0	0.0658	0	0	0	0	0	0	0	0	0	0
GW_760B_19	19GWC19055		0	4111.91	0	0	0	0	0	0	0	0.0973	0	0	0	0	0	0	0	38.0595	0	25.5074	0	0	0	0	0	0	0	0	0	0	0	0	0	0	0	0	0.0904	0	0	0	0	0	0	0	0	0	0
GW_760C_19	19GWC19056		0	4850.45	0	0	0	0	0	0	0	0	0	0	0	0	0	0	0	38.9152	0	24.2146	0	0	0	0	0	0	0	0	0	0	0	0	0	0	0	0	0.1482	0	0	0	0	0	0	0	0	0	0
GW_117_19	19GWC19059		0	1.15217	0.0281	0.0113	0	0	0	0	0	0	0	0	1.7722	0	0	0	0	0	0	0	0	0	0	1.3783	0	0	0	0	0	0	0	0	0	0	0	0	0	0	0	0	0	0	0.1463	0	0.1125	0	0
GW_984_19	19GWC19012		5.5238	2003.43	0.0746	3.7406	0	5.5238	0	0	0	2.2062	0	0	0	0	1.7998	0	0	0	0.9787	0	2.8282	1.045	0.4645	0	0	1.0284	1.1612	0	0	0	0	0.3069	0	0	0	0	0	0	0	4.7027	3.0771	0	0	0	0	0	0
GW_972_19	19GWC19014		17.9568	69041.6	15.4186	0	0.7047	17.9568	14.7596	0	6.5204	1.2777	0	0	0	0.1547	0.0401	0	0	0	0	0	0	0	18.1058	0	0	0	0	0	0	0	1.421	0	0	0	0	0	0	0	0	0	0	0	8.1075	0	0	0	0
GW_3026_19	19GWC19018		34.8382	100.623	0	0.1076	0	0	0	0	0	3.1084	0	0	0	0.9083	0	0	0	0	0	0	0	0	0.074	0	0	0	0	0	0	0.0673	0	0	0	0	0	0	0	0	0	0	0	0	0	0	0	0	0
GW_983_19	19GWC19019		0.0838	31.8767	0	0	0	0.0838	0	7.2805	0	0	0	0	0	0.1752	1.1576	0	0	0	0.0838	0	0.6854	3.4118	0	0	0	0.2056	0	0	0	0	0.6016	0	0	0	0	0	0	0	0	0	0	0	0	0	0	0	0
GW_3022_19	19GWC19021		5.9054	0.768114	0	0.0577	0	0.1905	0	0.0404	0	0	0	0	0	0	0.0577	0	0	0	0	0	0	0	0	0	34.1165	0	0	0	0	0.2482	0	0	0	0	0	0.0635	0.075	0	0	0.0693	0.0346	0	0	0	0	0	0
GW_982_19	19GWC19022		10.5051	2131.13	1.2093	1.127	0.4031	10.4557	1.4972	0	0	1.2175	0	0	0	0	2.7558	0	0	0	0	0	0	0.4607	0	0	0	0	24.8519	0	0	0	0	0.1316	0	0	0	0	0	0	0	0	0	0	13.2198	0	0	0	0
GW_980_19	19GWC19024		0	79.8839	0.0551	0	0	0	0	2.5547	0	1.0568	0	0.0276	0	0	0	0	0	0	44.8355	0	0	0	0	0	0	0	0	0	0	0	0	0	0	0	0	0	0	0	0	0	0	0	1.3968	0	0	0	0
GW_218_19	19GWC19026		5.83	11629.1	48.3327	0.0594	1.8715	5.3769	26.3721	0	0.505	2.5102	0	0	0	0	3.4608	0	0	0.0446	0	0	0	0.0297	0.3119	0	0	0	0	0	0	0	0	0	0	0	0	0	0.5867	0	0.4605	0	0.4902	0	0.4827	0	0	0	0
GW_1124_19	19GWE00520		4.004	57.4165	19.286	0	0	1.2012	0	13.4885	0.6924	0	0	3.7704	0	1.9102	0	0	0	0	0	0	0.7341	0	0	0	0	0	0	0	0	2.7444	8.1081	0	0	0	0	0	0	0	0	0	0	0	0.3921	0	0.8091	0	0
GW_1125_19	19GWE00521		33.1093	44.9347	1.2412	0.7344	1.9549	27.6893	0.2689	1.1378	0	0	0	0	0	11.7087	0	0	0	0	0	0	0	0	0.1552	0	0	0	0	0	0	0	0	0	0	0	0	0	0	0	0	0	0	0	0.0724	0	0	0	0
GW_1126_19	19GWE00522		6.1586	8.0652	0	0	0.3581	1.308	0	0	0	0	0	0	0.0389	7.9103	0	0	0	0	0	0.1635	0.3659	0	0	0	0	0	0	0	0	0	0.2414	0	0	0	0	0	0	0	0	0	0	0	0.0389	0	0	0	0
GW_1127_19	19GWE00523		0.1369	16.5145	0	0	0	0	0.2364	0	0	0	0	0	0	0	0	0	0	0	0	0	0	0	0	0	0	0	0	0	0	0	0	0	0	0	0	0.0747	0	0	0	0	0	0	0	0	0	0	0
GW_1153_19	19GWE00525		0.1396	5.56883	0	0	0.2094	0.1396	0	0	0	0	0	0	0	17.2831	0	0	0	0	0	0	7.0482	0	0	0	0	0	0	0	0	0.5583	0	0	0	0	0	0.3024	0	0	0	0	0	0	0	0	0	0	0
GW_1155_19	19GWE00527		0	19.3949	0	0	0	0	0	0.5265	0.817	0	0	0	0	5.3014	0	0	0	0	0	0	30.5011	0	0	0	0	0	0	0	0	0	0.5084	0	0	0	0	0	0	0	0	0	0	0	0.2542	0	0	0	0
GW_1156_19	19GWE00528		0.0856	14.7862	0	0	0	0	0	17.2632	0	0	0	3.8877	0	3.5109	0	0	0	0	0	0	22.4182	0	0	0	0	0	0	0	0	0.5309	0	0	0	0	0	0	0	0	0	0	0	0	2.2093	0	1.6612	0	0
GW_1968_19	19GWE00530		6.594	84.8766	23.9867	0	0	1.9359	0	19.3587	0.605	0	0	6.0496	0	1.9661	0	0	0	0	0	0	1.1192	0	0	0	0	0	0	0	0	0	12.2807	0	0	0	0	0	0	0	0	0	0	0	0	0	0.605	0	0
GW_1975_19	19GWE00531		4.1399	82.5723	16.3627	0	0	1.2157	0	15.8206	0.4764	0	0	6.6864	0	1.4786	0	0	0	0	0	0	0.3286	0	0	0	0	0	0	0	0	1.8728	6.6864	0	0	0	0	0	0	0	0	0	0	0	0.575	0	0.9364	0	0
GW_1117_19	19GWE00534		0	4.22463	0	0	0	0	0	0	0	0	0	0	0	0.8382	0	0	0	0	0	0	6.9606	0	0	0	0	0	0.0911	0	0	1.1115	0	0	0	0	0	0	0	0	0	0	0	0	0	0	0	0	0
GW_449_19	19GWE00021		0.5451	2210.06	0.158	0	0	0.5451	0	0	0	0	0	0	0	0	0	0	0	0	0	0	0	0.1185	0	0	0	0	0.8137	0	0	0	0	0	0	0	0	0	0	0	0	0	0	0	0.2212	0	0	0	0
GW_61_19	19GWE00536		0	18836.3	0	0	0	0	0	0	0	9.6567	0	0	8.2499	0.453	1.216	0	0	0	0	0	0	0	0	0	0	0	0	0	0	0	0	0	0	4.5541	0	0	0	0	0	0	0	0	0	0	0.5246	0	0
GW_62_19	19GWE00537		0	24603.9	0.0641	0	0	0	0	0	0	1.7299	0	0	2.3386	0	0.7048	0	0	0	6.8397	0	0	0.1762	0	0	0	0	0	0	0	0	0	0	0	0	0	0	0	0	0	0	0	0	0.8329	0	0	0	0
GW_190_19	19GWE00542		0.128	10.9456	0	0.0914	0.1463	0	0	0	0	2.286	0	0	0.695	25.0732	0.9327	2.8164	0.128	0	0	0	0	0	0	0	0	0	0	0	0	0	0	0	0	0	0	0	12.9481	0	0	0.128	2.7798	0	0	0	0	0	0
GW_186_19	19GWE00545		0	42.8224	2.847	0.1483	0	0	0	0	0	13.1969	0	0	1.4531	0	3.6477	0	0	0	0	0	0	0	0	1.9573	0	0	0	0	0	0	0	0	0	0	0	0	0	0	0	10.1423	0	0	0	0	1.2159	0	0
GW_946_19	19GWE00548		0.3405	18.2427	0	0.0822	0	0.3405	0	0	8.7344	0.1057	0	0	0	0	1.7492	10.2137	0	0	0	0	0	0.3052	0	0	0	1.3501	0	0	0	0	1.1035	0	0	0	0	0	0	0	1.3501	0	1.2679	0	2.7823	0	0	4.3555	0
GW_991_19	19GWE00050		24.0251	25302.8	16.2674	0	0.3482	22.6323	1.7131	0	0.6685	0	46.1142	0	0.0696	0	0	0	0.8496	0	3.1616	0	0	0.2925	1.2396	0	0	0.1532	0	0	0	0	0	0.1393	0	0	0	0	0	0	0	0	0.0418	0	0.2925	0	0	0	0
GW_953_19	19GWE00053		0	11.7137	0	0	0	0	0	0	0	14.0553	0.1152	0	0.0709	0.1241	4.7767	1.0723	0	0	0	0	0	0.9482	1.0457	0	0	0	0	0	0	0	0	0.8951	0	0	0.7178	0	0	0	0	0	0.1595	0	0.1152	0	8.2949	0	0
GW_992_19	19GWE00078		4.2029	144.598	0.2412	0	0.5474	1.002	0	0.167	0	0	0.5196	0	0	0.1392	0.8072	0	0	0	6.5133	0	0	0.0742	0	0	0	0	0	0	0	0	5.3071	0	0	0	0.1299	0	0.0557	0	0	0	0	0	0.1392	0	0	0	0
GW_187_19	19GWE00504		2.9297	24.3876	0	0	0	2.9297	0	0	0	2.4848	0	0	7.2808	0	0.6293	0	0	0	3.9062	0	0	0	0.1736	0	0	0	0	0	0	0	0	0	0	0.5425	0	0	0	0	0	0.5534	0.2496	0	0	0	0	0	0
GW_200_19	19GWE00506		0	143.061	5.954	0	0	0	0	0	0	0	0	0	0	0.7486	0.5527	0	0	0	0	17.8129	0	2.9595	0	0	0	2.2808	0	0	0	0	0	0.3638	0	0	0	0	0	0	1.2034	2.2389	0	0	0.6857	0	0	8.8365	0
GW_59_19	19GWE00513		0.3663	0	0	0	0	0	0	1.2775	0	0	0	0	0.1033	0	0	0	0	0.2724	0	0	0	0	0	0	0	0	0	0	0	0	0	0	0	0	0	0	0	0	0.62	0	0	0	0	0	0	0	0
GW_1133_19	19GWE00514		3.868	74.3151	0.108	0	0.589	0.5498	0	38.6315	0	0	0	0.7756	0	1.4137	0	0	0	0	0	0	2.1402	2.474	0	0	0	0	0	0	0	0	0	0	0	0	0	0	0	0	2.7685	0	0	0	0	0.432	0	0	0
GW_33_19	19GWE00515		0	40866.8	0	0	0	0	0	0	0	0	0	0	0	0	0	0	0	0	0	0	0	43.5701	0	0	0	0	0	0	0	0	0	0	0	0	0	0	0	0	0	0	0	0	0	0	0	0	0
GW_3021_20	20GWC20038		0.1297	0.860936	0	0.0137	0	0.0614	0.0614	0	0	0	0	0	0	2.3551	0.512	0	0	0	0	0	0	0	0	0	8.9699	0	0	0	0	3.6453	0	0	0	0	0	31.3127	0.1229	0	0	0	0	0	0.0273	0	0	0	0
GW_121_20	20GWC20040		0	10.9052	10.3382	2.0999	0.424	0	0.1413	0	0.2625	14.2857	0	0	0	0	12.418	4.1898	0	0	0	0	0	0.7572	0	0	0	0	0	0	0	0	0	0	0	5.9061	0	0	0.1212	0	0	0	0	0	0	0	0.2928	0	0
GW_980_20	20GWC20043		0	NA	0	0.1005	0	0	0	15.4976	0	2.8923	0	0.0232	0	0	0.7965	0	0	0	26.6182	0	0	0.4717	0	0	0	0	0	0	0	0	0.2784	0	0	0	0	0	0.0541	0	0	0	0.1856	0	0.0541	0	0	0	0
GW_986_20	20GWC20046		3.6728	NA	1.7388	0	0	0	0	0	0	2.83	0	0	1.4727	0.8694	0.3815	0.0798	2.3687	0	6.3698	0	1.7388	0.0976	0	2.5461	0	0	0	0	0.2218	0	0	0	0.0266	0.0532	0	0	0	1.3041	0	6.1125	13.8751	17.0511	0.071	0	0.1065	0	0
GW_760_20	20GWC20059		0	1934.52	0	0	0	0	0	0	0	0	0	0	0	0	0	0	0	8.6105	0	3.2699	0	0	0	0	0	0	0	0	0	0	0	0	0	0	0	0	0	0	0	0	0	0	0	0	0	0	0
GW_3010_20	20GWC20062		1.3284	1.14791	0.9508	0.2307	0.1119	0	0	0.0629	0	0.825	0	0	0.3775	1.9087	0	0	0	0	0	0	0	0	0	0	0	0	0	0	0	0	0	0	0	0.3496	0	0	0	0	0	0	0	0	0	0	0	0	0
GW_972_20	20GWC20068		16.0599	45016.9	19.0616	0	3.2146	16.0599	17.7903	0	15.5807	0.4792	0	0	0.0466	0.2596	0	0	0	0	0	0	0	0	6.03	0.1597	0	0	0	0	0	0	5.797	0	0	0	0	0	0	0	0	0	0.0333	0	11.6406	0	0	0	0
GW_117_20	20GWC20071		0.252	NA	0.3071	0	0	0.252	0.3229	0	0.3859	0	0	0	0	0	0	0	0	0	0	0	0	0	0.2362	0	0	0	0	0	0	0	0.1732	0	0	0	0	0	0	0	0	0	0	0	0.2441	0	0.0787	0	0
GW_223_20	20GWC20074		2.9862	574.101	1.1923	22.9271	14.3185	1.9525	0	0	0	0	0	0	0.8806	0.2242	0.4758	0.0164	1.0337	0	0	0	0	0.6126	0	0	0	1.2579	0	0	0	0	0	1.4548	2.3737	0	3.4292	0	0	0	0	0	0	7.7007	0.082	0	0	0.6618	0
GW_128_20	20GWC20077		0.9427	NA	0	0.3142	0.1218	0.9427	0	0	0	1.4173	0	0	0.3207	5.0407	1.7508	0	0	0	0	0	0	0.0898	0	0	0	19.1432	0	0	0	0	0	0	20.6631	0	0	0	0	0	0	0.109	0	0.2373	0	0	3.0975	0.1026	0
GW_398_20	20GWC20009		0.6034	83.7978	0	0.0447	0	0.3501	0	0	0	1.1099	0	0	2.6816	0	1.0279	0.0298	0	0	14.5102	0	0	0.0968	0	0	0	0	16.3948	0	0	0	0	0.2235	0	0	0	0	0	0.2533	0	0.5065	3.2477	14.6667	0.0372	0	0	0	0
GW_111_20	20GWC20079		2.2863	14.4924	0.5988	34.1426	1.1976	2.2863	0	0	0	2.2428	0	0	16.3745	0.294	3.0376	0	0	0	0	0	0	0.0544	0	0	0	0	0	0	0	0	0	0	0	2.3952	0.1742	0	0.1089	0	0	2.5585	0	0	0	0	0.0762	0	0
GW_113_20	20GWC20082		0.0658	38.8856	0	0	0	0	0	0	0	1.2249	0	0	0.148	0	0	35.6051	0	0	0.4604	0.0904	0	0.1726	0	0	0	0	0	0	0	0	0	1.0523	0	0.1809	13.877	0	0	0	0	0	0	0	0	0	5.7958	0	0
GW_982_20	20GWC20022		15.3049	8.60936	0.2562	0.0641	8.4969	15.3049	0.1805	0	0.0524	1.2871	0	0	0.2388	0	6.377	0	0	0	0	0	0	0	0.594	0	0	0	0.5882	0	0	0	0	0	0	0	0	0	0	0	0	0.0641	0.0641	0	0.8852	0	0	0	0
GW_984_20	20GWC20025		5.5476	851.179	0.3647	0	0	5.5476	0	0	0	3.8103	0	0	3.0233	0.2303	2.2939	0	0	0	0	0	5.9123	0.0192	0	0	0	0.0768	0.2783	0	0	0	0	0	0	0	0	0	0	0	0	0.8734	15.059	0	0	0	0	0	0
GW_218_20	20GWC20028		10.2842	2963.92	2.7417	0.3509	0.3008	9.8407	10.2726	0	0.1581	6.0271	0	0	0.0077	0	0.3201	0	0.4435	0	0	0	0	0.0733	0.5167	0	0	0	0	0	0	0	0	0.3818	0.0116	0	0	0	0	0	0.1697	0.0463	0.991	0.9872	0.3972	0	0.0154	0	0
GW_951_20	20GWC20031		6.9387	20395	14.2538	0	2.5756	6.9387	43.4729	0	6.5036	2.8402	0	0	0	0	1.7523	0	0	0	0	0	0	0	3.0871	0	0	0	0	0	0	0	0	0	0	0	0	0	0.3058	0	0	0	1.376	0.1882	1.8229	0	0	0	0
GW_3026_20	20GWC20034		0.6658	1.00443	1.0043	0	0.2934	0.6658	3.4529	0	0.5078	0.3837	0	0	2.5164	0	0	0	0	0	0	0	0	0	0.237	0	0	0	0	0	0	0	0	0	0	0	0	0	0	0	0	0	0.0564	0	0.1128	0	0	0	0
GW_3018_20	20GWC20036		0.0745	0.860936	0.1016	0	0	0.0745	0.1219	0	0.0677	0	0	0	0	0.2776	0.1151	0	0	0	0	0	0	0	0	0	2.9179	0	0	0	0	4.1839	0	0	0	0	0	0.1963	0	0	0	0	0	0	0.0406	0	0	0	0
GW_989_20	20GWE00055		0.4281	14.3489	0.2735	0.0238	0.0555	0.4281	0	0	0	0.539	0	0	25.3032	4.7126	1.7083	0.0793	0	0	0	0	0.0872	0	0.2893	0.0753	0	0.0951	0	0	0	0	0	0	0	0.4241	0.0872	0	0	0	0	1.1851	2.0055	0	0	0	0.111	0	0
GW_991_20	20GWE00063		19.7707	17634.6	20.6694	0	0.7127	17.116	5.7845	0	2.1485	0.9193	23.324	0	0.2892	0.1343	0.7541	0	2.6547	0	1.7147	0	0	0.3615	2.3241	0	0	0	0	0	0	0	0	0.4855	0	0	0	0	0.0413	0	0	0	0.5681	0	1.7044	0	0	0	0
GW_3004_20	20GWE00065		0.6798	8.32238	1.3357	0.161	0.3041	0.6798	0.2564	0.0656	0.0954	0	0.6142	0	11.5981	0.0954	3.1843	0	0	0	0	0	0	0.0239	0.1133	0	0	0	0	0	0	0.0477	0	0	0	0	0	0	0	0	0	0	0	0	0.1014	0	0	0	0
GW_3089_20	20GWE00067		0.8808	16.3578	3.4464	0.6893	0.3676	0.8808	0.0842	0.1225	0	0	0	0	0	42.6285	0	0	0	0	0	0	0	0	0	0	0	0	0	0	0	0	0	0	0	0	0	0	0	0	0	0	0.0383	0	0	0	0	0	0
GW_3104_20	20GWE00069		0	13.3445	0.9536	0.1544	0.2997	0	0.7084	0	0.1271	0	0	0	0	1.9708	0	0	0	0	0	0	0	0	0.1271	0	0	0	0	0	0	0.4632	2.4612	0	0	0	0	0	0	0	0	0	0.0272	0	0	0	0	0	0
GW_139_20	20GWE00073		1.917	5.16562	8.1034	1.9591	0	0	0	39.0352	4.1359	0	0	0	0.33	0.7373	4.9645	0	0.1685	0	0.0772	16.3823	0	0	0	0	0	2.1487	0.0562	1.7485	0	0	0	0.1053	0	0	3.5321	0	0	0	0	0	0	0	0.0632	0	0	0.5126	0
GW_142_20	20GWE00077		30.5703	1572.5	0.7848	0.1822	11.2668	7.2099	6.9297	0.2172	0	1.2052	0	0	1.1491	0.0701	1.1911	0.6937	23.3604	0	0	0	0	0.6446	0	0	0	0	0	0	0	0.2102	0	0	0	0.0631	0	0	0	0	0	0	1.7797	0	1.7237	0	0.0771	0	0
GW_140_20	20GWE00081		0.1518	53.378	75.1075	1.2965	0.3162	0	0	0	0	0.0506	0.0316	0	1.3028	0.0569	0.2656	0.4806	0.1518	0	0	0	0	0.0316	0	0.1644	0	0	0	0	0	0.1771	0	0	0	0.3225	0	0	0.7083	0	0	0	0.1518	0	0	0	0.7716	0	0
GW_265_20	20GWE00085		3.7174	56121	36.5309	0	13.0108	2.578	24.0356	0	4.1184	0.3692	0	0	0.9357	2.508	0	0	1.1394	0	0	0	0	0.07	0.3883	0	0	0	0	0	0	0	0	0	0.1655	0	0	0	0	0	0	0	0	0	0.0255	0	0.1018	0	0
GW_147_20	20GWE00089		1.6687	13.488	11.6956	0.1331	8.6487	1.1426	15.3064	0.0598	1.8213	0.1843	0.0159	0	0.4419	1.1328	0.2783	0	0.4639	0	0.1331	0	0	0.144	0.2979	0	0	0.3699	0.1331	0	0.1221	0	0	0.4077	0.0562	0.0476	0	0	0	0	0	0.0317	0.0183	0	0.0244	0	0.1208	1.3611	0
GW_176_20	20GWE00007		0	797.227	33.4676	0	0	0	0	0	0.1294	0.1007	0	0	12.4335	0.2589	4.3722	0.036	0	0	0	0	1.4598	0	0	0	0	0	7.975	0	0	0	0	0	0	0	0	0	0	0	13.5193	0	0	0	0	0	0	0	0
GW_1968_20	20GWE00095		25.7015	17764.8	13.4764	0	0.5157	23.0927	7.8796	0	2.2751	0.5384	24.617	0	0	0.1441	0.9783	0	2.1386	0	1.4788	0	0	0.2275	2.2145	0	0	0	0	0.2199	0	0	0	0.584	0	0	0	0	0	0	0	0	0.273	0	4.1408	0	0	0	0
GW_238_20	20GWE00011		3.8077	56.8218	1.2431	0	0	3.2106	0	17.8446	0.3132	0	0	0	0.5482	3.0736	0.1762	0.0587	0	0	0	0	0.2153	0	0	0	0	0	0.4503	0	0	12.1182	1.1942	0	0.1762	0.0587	0	0	0	0	0.5775	0	0	0	0.2153	0	0	0.2349	0
GW_239_20	20GWE00015		0	21.2364	7.1877	0	0.0641	0	0	0	0.2178	0.4805	0	0	1.0378	0.2178	0.7495	0.0769	0	0	0	3.4145	0	0	0	0.0577	0	0.3972	0	0	63.754	0	0	0.0961	0.3395	0	0.3844	0	0.0384	0	0	0	0	0	0	0	0.7559	9.3017	0
GW_329_20	20GWE00031		0.8152	12.0531	0.0815	0	0	0.8152	0	0	65.9839	3.3119	0	0	0.0408	4.3208	0.2548	2.6292	0	0	0	0	0	0.1121	0	0	0	0	0	0	0.6522	0	0	0.1325	0	0	0	0	0	0	0	0	0	0	0	0	2.0279	0.0306	0
GW_381_20	20GWE00035		0.3863	5.59609	0	0	0	0.1152	0	0.366	0.2508	1.6063	0	0	1.3556	0	0	0.549	0	0	1.0438	0	0	0	0.0949	0	0	0	0	0	0	2.5552	0	0	0	0.61	0	0	0	0	0	7.381	0	0	0	0	0	0	0
GW_397_20	20GWE00039		0.1078	29.1283	0	0	0	0.1078	0	0	0	0	0	0	0	1.6955	0	0.1019	0	0	1.9052	0	0	0	0	0	0	0	0	0	0	0	2.1808	0	0	0	0	0	0	0	0	0.0959	0	0	0	0	0.6051	0	0
GW_439_20	20GWE00043		2.1493	4621.65	64.9088	15.7811	6.6003	1.9171	1.1211	4.0464	0	0.6833	0.1061	0	0	0	0.67	0	0.2322	0	0	0	0.1592	0	0.0796	0	0	0	0	0	0	0	0	0.0929	0	0	0	0	0	0	0	0	0.5837	0	0	0	0.0332	0	0
GW_449_20	20GWE00047		1.0712	2805.07	34.4174	8.2999	6.8126	1.0712	2.0499	1.8419	0.1773	0.4932	0.131	0	0.0771	0	0.4084	0	0	0	0	0	0.0617	0.0462	0.1233	0	0	0	0	0	0	0	0	0	0	0.0462	0.1927	0	0	0	0	0	0.3083	0.1079	0	0	0	0.7244	0
GW_988_20	20GWE00051		0.1458	0	0.5212	0.1325	0.1016	0.1458	0	0.0707	0	0	0	0	0	0	3.4318	0	0	0	0	0	0.053	0	0	0	0	0	0	0	0	0	0	0	0	0	0	0	0	0	0	0	0	0	0.1369	0	0.0221	0	0
GW_001_RO_20	20GWC20012		1.168	NA	0	0.132	0	0.7919	0	0	0	1.9599	0	0	2.1249	0	1.8411	0.0264	0	0.033	14.8278	0	0	0.2442	0	0	0	0	15.5866	0	0	0	0	0.6335	0	0	0	0	0	0.3761	0	0.5609	7.3314	11.7725	0.033	0	0.0858	0	0
GW_001_RT_20	20GWC20015		1.262	26.5455	0	0.1227	0	1.0283	0	0	0	1.8872	0	0	3.2895	0	6.2752	0.0643	0	0	10.593	0	0	0.222	0	0	0	0	8.2033	0	0	0	0	0.6252	0	0	0	0	0	0.2337	0	0.9816	6.9763	8.8694	0.0876	0	0.0292	0	0
GW_986_21	21GWC21009		1.8135	0	0	10.7497	0	0.2435	0	0	0	6.9617	0	0	0.7943	1.9634	1.0903	0.4346	1.3414	0	5.4142	0	1.6299	0.7269	0.0637	6.5495	0	0.1386	0	0	1.8809	0	0	0	0.0262	0.0112	0	0	0	0.2286	0	0.5583	0.8693	0.2997	0.3297	0	1.0042	0	0
GW_218_21	21GWC21020		8.7496	0	16.9233	5.8831	8.8372	8.2739	20.4656	0	12.342	4.3685	0	0	5.42	0	0.8762	0	0.4757	0	0	0	0	0.0751	3.3546	0	0	0	0.2879	0	0	0.1127	0	0.2629	0	0	0	0	0	0	1.3018	0	0	0	0	0	0.0501	0	0
GW_972_21	21GWC21026		6.852	0	0.523	0	0.5509	6.527	6.8922	0	15.0687	8.2632	0	0	0	0.0186	0.1919	0	0.325	0	0	0	0	0	36.5189	1.2689	0	0	0	0	0	0	1.0646	0	0	0	0	0	0	0	0	0	0.0093	0	5.19	0	0	0	0
GW_265_21	21GWC21030		1.247	0	26.4256	0	10.8264	1.247	28.0127	0	3.3896	0	0	0	0.1247	0.2721	0	0	0	0	0	0	0	0.3854	0.7482	0	0	0	0	0	0	0	0	0	0.4195	0	0	0	1.0996	0	0	0	0.0907	0	0	0	0.2721	0.068	0
GW_3004_21	21GWE00015		0	0	0.0833	0.0119	0	0	0.0416	0	0	0	0	0	0.1249	2.0162	0.2855	0	0	0	0	0	0	0	0	0	0	0	0	0	0	0	0	0	0	0	0	0	0	0	0	0	0	0	0	0	0	0	0
GW_3104_21	21GWE00018		0.2386	0	0	0	0	0	0	0	0	0	0	0	0	3.5165	0	0	0	0	0	0	0	0	0	0	0	0	0	0	0	4.7308	0	0	0	0	0	0	0	0	0	0	0	0	0	0	0	0	0
GW_341_21	21GWE00025		0.0227	0	0	0.2342	0	0	0	0	0	0.4759	0	0	0	8.3623	0	0.0604	0.0227	0	0	0	0.8989	0	0	0	0	0.5288	0	0	0	0	0	0	0	0.6723	0.7403	2.168	0.2719	0	0	0	0	0	0	0	0	0	0
GW_373_21	21GWE00029		0.1941	0	0	31.8982	1.0746	0	0	0	0	13.5677	0	0	0	0	0	7.3003	0.1941	0	0	0	0	1.3658	0	0	0	0	0	0	0	0	0.2704	1.5599	1.241	0	0	0	0	0	0	0	0	0	0	0	1.6847	0	0
GW_374_21	21GWE00033		8.7801	0	21.8829	0.0235	0.3406	3.9114	5.6675	0	1.5211	1.5505	14.8705	0	2.1554	0	0	0	4.8687	0	0	0	0	0.0646	0	0.0881	0	0.0705	5.8143	0	0	0	0	0.0998	0	0	0	0	0	0	0	0	0	0	0	0	0.047	0	0
GW_3089_21	21GWE00036		0	0	0	0	0	0	0	0	0	0	0	0	0	0.4038	0	0	0	0	0	0	0	0	0	0	0	0	0	0	0	12.9065	0	0	0	0	0	19.5039	0	0	0	0	0	0	0	0	0	0	0
GW_381_21	21GWE00040		0	NA	0	0	0	0	0	0	0	0	0	0	1.4459	0	0.2152	1.2859	0	0	0.1214	0	0	0	0	0	0	0	0	0	0	0.3753	0	0	0	0	0	0	0	0	0	0	0	0	0	0	0	0	0
GW_246_21	21GWO10014-01		0	0	0	0	0	0	0	0	0	0	0	0	0	0	0	77.0589	0	0	0.2956	0	0	0	0	0	0	0	0	0	0	0	0	0	0	0	0	0	0	0	0	0	0	0	0	0	0	0	0
GW_338_21	21GWO10015-01		1.4426	0	0.6579	0	0	0	0	0	0	0	0	0.103	0	0.2774	0.1189	0.0713	0	0	0	0	0	0.111	0	0	0	0.7055	0	0	0	0	0	0.0872	0	0	2.695	0	0	0	10.3123	0	0	0	0	0	0	0	0
GW_369_21	21GWO10016-01		0	0	0	0	0	0	0	0	0	0	0	0	0.2287	14.3685	0.0851	0	0	0	0	0	0	0	0	0	0	17.4912	0	0	0	0	0	1.1491	0	0	9.0967	0	0	0	0	0	0	0	0	0	0	0	0
GW_379_21	21GWO10017-01		0	0	0	0	0	0	0	0	0	0	0	1.6433	0.0948	4.3769	0.9533	0	0	0	0.0579	0	0	0.0527	0	0	0	1.0534	0	0	0	0	0	2.4808	0.5636	0	1.5274	0	0	0	0.2634	0	0	0	0	0	0	7.9111	0
GW_1143_21	21GWO10003-1		0.8886	NA	0	0	0	0	0	15.8625	1.0134	0	0	0.0588	0	2.6144	0	0	0	0	0	0	13.2188	0	0	0	0	0	0	0	0	0.2497	2.9816	0	0	0	0	0	0	0	0	0	0	0	0	0	0	0	0
GW_1144_21	21GWO10004-01		0.0583	0	0	0	0	0	0	5.2509	0	0	0	0	0	0	0	0	0	0	0	0	45.3442	0	0	0	0	0	0	0	0	0.0933	0.1284	0	0	0	0	0	0	0	0	0	0	0	0	0	0	0	0
GW_1150_21	21GWO10005-01		0	0	0	0	0.6054	0	0	25.6054	1.0538	0	0	0	0	1.1883	0	0	0	0	0	0	42.6906	0	0	0	0	0	0	0	0	0	0	0	0	0	0	0	0	0	0	0	0	0	0	0	0	0	0
GW_1151_21	21GWO10006-01		2.3929	0	0	0	0	1.6728	0	3.4131	0.5476	0	0	0	0	0.3376	0	0	0	0	0	0	9.2566	0	0	0	0	0	0	0	0	0.1125	24.0417	0	0	0	0	0	0	0	0	0	0	0	0.2475	0	0	0	0
GW_1152_21	21GWO10007-01		0.0728	0	0	0	0	0	0	0.7158	0	0	0	0	0	2.6329	0	0	0	0	0	0	51.917	0	0	0	0	0	0	0	0	0.9464	2.2446	0	0	0	0	0	0	0	0	0	0	0	0.2063	0	0	0	0
GW_1153_21	21GWO10008-01		0	0	0	0	0.1344	0	0	0	0.1195	0	0	0	0	14.2996	0	0	0	0	0	0	9.2891	0	0	0	0	0	0	0	0	0.3659	0	0	0	0	0	31.1977	0	0	0	0	0	0	0	0	0	0	0
GW_26_21	21GWO10009-01		0.5921	0	0	0	0	0	0	0	0	0	0	0	0	1.249	0	0	0	0	0.6846	0	0	0	0	0	0	0	0	0	0	0	12.138	0	0	0	0	0	0	0	0	0	0	0	0	0	0	0	0
GW_1139_21	21GWO10010-01		3.3787	0	0.5748	0	0	0	0	8.1417	40.4388	0	0	8.4115	0.4223	0	0.2698	0	0	0	0	0	0.1056	0	0	0	0	0	0	0	0	3.0033	9.5964	0	0	0	0	0	0	0	0.6687	0	0.0821	0	0.9855	0	1.267	0	0
GW_1140_21	21GWO10011-01		0	0	0	0	0	0	0	31.8178	8.3894	0	0	2.0274	1.7399	0	1.0969	0	0	0	0	0	0.4615	0	0	0	0	0	0	0	0	0.4085	0	0	0	0.0908	0	0	0	0	0	0	0	0	0.053	0	0	0	0
GW_114_21	21GWC21049		2.8697	NA	0.6957	0.2575	0.2609	0	2.1941	0	0	3.3882	0	0	16.5529	0	0.0535	0.8228	2.8162	0	0	0	0	3.241	0	0	0	0.0401	0	0	0	0	0	1.9266	1.3044	0.1238	0	0	0.0334	0	0	0	0	0	0	0	2.4851	0	0
GW_760_21	21GWC21034		0	0	0	0	0	0	0	0	0	0.0502	0	0	0	0	0	0	0	66.0638	0	5.5211	0	0	0	0	0	0	0	0	0	0	0	0	0	0	0	0	0	0	0.067	0	0	0	0	0	0	0	0
GW_3026_21	21GWC21037		0.0354	0	0	0	0	0	0	0	0	0	0	0	0	0	0	0	0	0	0	0	0	0	0	0	0	0	0	0	0	8.2566	0	0	0	0	0	0	3.3168	0	0	0	0	0	0	0	0	0	0
GW_983_21	21GWC21039		0	0	0.0505	0	0	0	0	0.2489	0	0	0	0.0289	0	0	0.5267	0	0	0	0.119	0	0	0.7972	0	0	0	1.057	0.7143	0	0	0	0	0.5736	0	0	1.1544	0	0	0	0	0	0	0	0.0289	0	0	0	0
GW_117_21	21GWC21042		0	NA	0	0	0	0	0	0	0	0	0	0	0.0262	0	0	0	0	0	0	0	0	0	0	0	0	0	0	0	0	0	0	0	0	0	0	0	2.1729	0	0	0	0	0	0.1159	0	0.1346	0	0
GW_211_21	21GWC21045		5.1078	NA	45.7525	0	24.873	1.2729	8.6643	0	0.224	0.6173	0	0	3.9989	0.366	0.5244	0	2.8134	0	0	0	0	0.7211	0	0	0	0	0	0	0	0	0	0	0	0.0328	0	0	0.0765	0	0	0	0	0	0	0	0	0	0
GW_988_21	21GWE00021		0.0594	0	0	0	0	0.0594	0	0	0	0	0	0	0	0	0.3799	0	0	0	0	0	0.0277	0	0	0	0	0	0	0	0	0	0	0	0	0	0	0	0	0	0	0.1069	0	0	0.1266	0	0.0515	0	0
GW_188_21	21GWO10018-01		0.0742	0	0	0	0	0.0742	0	0	0	0.3173	0	0	0.2555	11.0598	1.2321	6.2716	0	0	0	0	0	0.0701	0	0	0	9.3086	0	0	0	0	0	0.0577	0	0	0	0	0	0	0.0124	0	0	0	0	0	0	0	0
GW_191_21	21GWO10019-01		5.0102	0	0	0	0	0	0	0	0.7854	0	0	0	6.8181	1.4443	23.2902	0.0264	0	0	1.1201	0	0	0.0369	0	10.1284	0	3.1099	0	4.968	0	0.5297	0	0	0	0.0369	0	0	0.2187	0	0	1.75	0.0053	0	0.1581	0	1.294	0	0
GW_249_21	21GWO10020-01		0	0	0.3976	0	0	0	0	0	0.0295	0.3756	0	0	0.4345	0.1399	0.7511	16.6127	0	0	0.8542	0	0	0.081	0	13.6598	0	0.0773	0.0405	0	0	0	0	0.0479	0	0	0	0	0	0	0	0.0515	0	0.2725	0.0405	0	0.0884	0	0
GW_250_21	21GWO10021-01		0.4878	0	2.7484	0	0	0.4878	0	0	0.4054	3.1057	0	0.1031	0.1512	2.501	0.7764	0	0	0	0	0.3092	0.1443	0	0	20.8877	0	0	2.1781	0	0	0	0	0	0	0	0	0	0	0	0	0	0	0	0	0	0	0	0
GW_192_21	21GWO10012-01		3.1569	0	8.2884	0	0	1.3144	0	0	33.406	1.6588	0	0	0.6945	3.7367	1.4866	0	0	0	0	0	0	0.1952	0	0.1148	0	0	0.6084	0.5912	0	0	0	0	0	0	0.3559	0	0	0	0	0.0287	0	0	0	0	0	0.0459	0
GW_44_21	21GWO10022-01		0	0	0	0	0	0	0	0	0	0	0	0	3.6612	0	0	0	0	0	0	0	0	0	0	0	0	0	0	0	0	0.0887	0	0	0	48.3702	0	0	0	0	0	0	0	0	0	0	0	0	0
GW_193_21	21GWO10013-01		0	0	12.9597	0	0	0	0	0	0	0	0	0	6.861	1.1929	0	0	0	0	0	0	0	0.4226	0	4.5938	0	0	0	0	0	2.212	0	0	0	0	0.0118	0	0	0	21.2703	0	0	0	0.312	0	0	0.158	0
GW_298_NA	NA		0	NA	0	0.0386	0	0	0	0	0	0	0	0	0	0	0	2.1985	0	0	0	0	0	19.3366	0	0	0	0	0	0	0	0	0	0	0	0	0	0	0.1029	0	0	0	0.2186	0	0	0	0	0	0
GW_760_NA	NA		0	NA	0	0	0	0	0	0	0	4.5567	0	0	0	0	0	0	0	20.4557	0	10.104	0	0	0	0	0	0	0	0	0	0	0	0	0	0	0	0	0	0	0	0	0	0	0	0	0	0	0
[truncated: 5,000 more columns]

## Sheet: S3
MAG ID	groundwater well	group	Completeness (%)	Contamination (%)	Genome Size (bp)	Estimated genome size (Mb)	Contig Counts	GC contents (%)	N50 (bp)	Relative abundance (%)	gtdb	#features	#proteins	# rRNA	# tRNA	# transfer messenger RNA	# noncoding RNA	# retrotransposons	# crispr repeats	# other repeats	coding density(%)	repeats(%)	mean protein length	classified	classified to top taxon	# Pseudogenes	# Pseudogenes (short)	# Pseudogenes (long)	# Pseudogenes (fragmented)	# Pseudogenes (no predicted ORF)
C1_concoct.bin.117	C1	G1	98.45	1.61	2604027	2.64502	72	44.0817	54134	10.5547	d__Bacteria;p__Pseudomonadota;c__Gammaproteobacteria;o__Burkholderiales;f__Methylophilaceae;g__Methylotenera;s__	2671	2467	0	32	1	33	1	0	137	88.3	0.6	310.76	96	86.5	146	64	4	17	61
C1_concoct.bin.43	C1	G3	100	1.32	2836789	2.83679	73	43.1072	127979	3.04285	d__Bacteria;p__Pseudomonadota;c__Gammaproteobacteria;o__Burkholderiales;f__Methylophilaceae;g__Methylotenera;s__	2965	2699	2	45	1	31	3	14	170	89	0.8	311.81	95.6	83.3	121	69	10	7	35
C1_maxbin.019	C1	G2	95.13	0.6	2450319	2.57576	67	42.7318	76342	5.05617	d__Bacteria;p__Pseudomonadota;c__Gammaproteobacteria;o__Burkholderiales;f__Methylophilaceae;g__Methylotenera;s__	2737	2349	0	39	1	28	1	39	280	87.1	1	302.85	95.5	82.7	125	56	4	17	48
C10_concoct.bin.80	C10	G1	99.92	0.64	2652057	2.65418	59	44.009	64638	2.56761	d__Bacteria;p__Pseudomonadota;c__Gammaproteobacteria;o__Burkholderiales;f__Methylophilaceae;g__Methylotenera;s__	2675	2487	0	38	1	31	1	0	117	88.3	0.4	313.71	95.5	85.9	157	66	6	19	66
C10_concoct.bin.86	C10	G3	99.98	0.58	2723195	2.72374	30	43.2258	195775	11.8144	d__Bacteria;p__Pseudomonadota;c__Gammaproteobacteria;o__Burkholderiales;f__Methylophilaceae;g__Methylotenera;s__	2881	2600	2	40	1	29	3	46	160	89.2	0.8	311.5	95.5	84.4	109	56	11	7	35
C12_concoct.bin.198	C12	G1	99.98	0.34	2601000	2.60152	93	44.0339	61701	0.933121	d__Bacteria;p__Pseudomonadota;c__Gammaproteobacteria;o__Burkholderiales;f__Methylophilaceae;g__Methylotenera;s__	2697	2480	0	38	1	23	2	0	153	88	0.7	307.81	95.9	84.9	152	74	5	12	61
C13_maxbin.006	C13	G1	85.86	2.58	1965702	2.28943	181	44.3172	18209	1.26928	d__Bacteria;p__Pseudomonadota;c__Gammaproteobacteria;o__Burkholderiales;f__Methylophilaceae;g__Methylotenera;s__	2119	1983	0	30	0	29	1	0	76	88.5	0.5	292.53	96.7	89.3	155	96	2	11	46
C13_maxbin.014	C13	G3	70.76	4.2	1894848	2.67785	216	43.1902	13929	0.237627	d__Bacteria;p__Pseudomonadota;c__Gammaproteobacteria;o__Burkholderiales;f__Methylophilaceae;g__Methylotenera;s__	2031	1922	2	18	2	19	3	0	65	89.7	0.5	294.67	96.8	85.1	164	129	4	2	29
C15_concoct.bin.91	C15	G1	99.9	0.25	2443572	2.44602	79	44.1765	71157	1.29891	d__Bacteria;p__Pseudomonadota;c__Gammaproteobacteria;o__Burkholderiales;f__Methylophilaceae;g__Methylotenera;s__	2515	2322	0	36	1	22	1	0	133	88.2	0.6	309.5	96.9	86.9	132	59	4	11	58
C15_maxbin.004	C15	G3	88.2	14.67	2512780	2.84896	299	43.4737	21925	0.20887	d__Bacteria;p__Pseudomonadota;c__Gammaproteobacteria;o__Burkholderiales;f__Methylophilaceae;g__Methylotenera;s__	2836	2621	1	37	2	45	3	10	117	89	0.6	284.53	94.4	83.8	221	159	9	9	44
C17_concoct.bin.35	C17	G3	99.99	5.11	2752217	2.75249	96	43.2229	73265	17.113	d__Bacteria;p__Pseudomonadota;c__Gammaproteobacteria;o__Burkholderiales;f__Methylophilaceae;g__Methylotenera;s__	2938	2669	2	38	1	36	2	31	159	89.7	0.6	308.21	95.1	85	120	75	8	4	33
C17_maxbin.006	C17	G1	99.9	0.26	2631000	2.63363	53	43.999	83934	28.0384	d__Bacteria;p__Pseudomonadota;c__Gammaproteobacteria;o__Burkholderiales;f__Methylophilaceae;g__Methylotenera;s__	2657	2441	2	38	1	30	1	0	144	88.4	0.7	317.63	95.7	86.1	150	63	3	18	66
C18_maxbin.001_sub	C18	G3	94.18	0.96	2350716	2.49598	139	43.4037	28349	0.158142	d__Bacteria;p__Pseudomonadota;c__Gammaproteobacteria;o__Burkholderiales;f__Methylophilaceae;g__Methylotenera;s__	2516	2302	0	30	1	32	2	15	134	89.3	0.9	303.83	96.3	89.6	126	86	7	7	26
C18_maxbin.004_sub	C18	G1	55.5	0.08	1257358	2.26551	99	44.4089	17414	2.26265	d__Bacteria;p__Pseudomonadota;c__Gammaproteobacteria;o__Burkholderiales;f__Methylophilaceae;g__Methylotenera;s__	1320	1268	0	11	0	18	0	0	23	89.4	0.1	295.42	95.9	89.1	83	42	5	3	33
C18_maxbin.025_sub	C18	G2	95.88	3.81	2745757	2.86374	35	42.1245	194343	12.0431	d__Bacteria;p__Pseudomonadota;c__Gammaproteobacteria;o__Burkholderiales;f__Methylophilaceae;g__Methylotenera;s__Methylotenera mobilis_B	2706	2532	0	41	0	27	0	25	81	88.9	0.3	321.42	96.7	90.6	105	42	3	20	40
C18_metabat.bin.81_sub	C18	G3	88.23	7.94	2602116	2.94924	79	41.4286	135783	1.3807	d__Bacteria;p__Pseudomonadota;c__Gammaproteobacteria;o__Burkholderiales;f__Methylophilaceae;g__Methylotenera;s__	2609	2492	6	45	2	23	5	0	36	88.8	0.6	308.97	95.5	81.4	145	83	12	6	44
C19_concoct.bin.11	C19	G1	99.4	0.59	2568545	2.58405	46	44.0772	117400	31.4562	d__Bacteria;p__Pseudomonadota;c__Gammaproteobacteria;o__Burkholderiales;f__Methylophilaceae;g__Methylotenera;s__	2594	2391	1	37	1	31	0	0	133	88.5	0.5	316.97	95.6	85.1	158	71	4	16	67
C19_concoct.bin.8	C19	G3	99.03	12.33	3056465	3.0864	48	43.2366	137381	13.8242	d__Bacteria;p__Pseudomonadota;c__Gammaproteobacteria;o__Burkholderiales;f__Methylophilaceae;g__Methylotenera;s__	3191	2912	2	40	1	34	3	16	183	89.3	0.8	312.48	95.4	83.8	125	60	11	12	42
C20_concoct.bin.126	C20	G1	99.31	0.73	2643448	2.66181	51	44.0146	96300	0.639166	d__Bacteria;p__Pseudomonadota;c__Gammaproteobacteria;o__Burkholderiales;f__Methylophilaceae;g__Methylotenera;s__	2652	2479	0	37	1	30	2	0	103	88	0.7	312.69	95.6	85.8	150	62	5	20	63
C3_maxbin.005	C3	G1	99.96	2.35	2420708	2.42168	76	44.1597	57332	17.1928	d__Bacteria;p__Pseudomonadota;c__Gammaproteobacteria;o__Burkholderiales;f__Methylophilaceae;g__Methylotenera;s__	2494	2313	0	36	0	23	1	0	121	88.3	0.6	307.95	97	88	129	56	4	11	58
C3_metabat.bin.7	C3	G3	88.89	3.23	2518654	2.83345	172	43.0528	22650	13.1647	d__Bacteria;p__Pseudomonadota;c__Gammaproteobacteria;o__Burkholderiales;f__Methylophilaceae;g__Methylotenera;s__	2717	2504	2	38	1	35	2	0	135	89.3	0.5	299.29	94.8	83.1	151	104	8	5	34
C4_concoct.bin.92	C4	G1	99.77	5.98	2843774	2.85033	98	44.7692	141901	18.855	d__Bacteria;p__Pseudomonadota;c__Gammaproteobacteria;o__Burkholderiales;f__Methylophilaceae;g__Methylotenera;s__	2965	2712	2	41	1	31	2	32	144	88.9	0.8	310.83	96.7	84.1	197	113	3	10	71
C4_maxbin.008	C4	G2	99.99	0.6	2677849	2.67812	10	42.3364	658699	3.59335	d__Bacteria;p__Pseudomonadota;c__Gammaproteobacteria;o__Burkholderiales;f__Methylophilaceae;g__Methylotenera;s__Methylotenera mobilis_B	2622	2477	2	42	2	21	0	0	78	89.4	0.3	322.27	97.7	91.6	69	15	2	12	40
C5_concoct.bin.109	C5	G1	81.33	3.07	1423623	1.75043	600	44.6526	2682	0.132489	d__Bacteria;p__Pseudomonadota;c__Gammaproteobacteria;o__Burkholderiales;f__Methylophilaceae;g__Methylotenera;s__Methylotenera sp001803395	1947	1811	5	24	1	27	0	0	79	89.2	0.4	233.8	97.3	95	315	280	4	5	26
C9_maxbin.002	C9	G3	93.07	3.43	2675091	2.87428	314	43.3438	19002	2.47073	d__Bacteria;p__Pseudomonadota;c__Gammaproteobacteria;o__Burkholderiales;f__Methylophilaceae;g__Methylotenera;s__	2995	2755	2	36	2	44	3	0	153	89.4	0.7	289.24	95	85.1	187	144	9	4	30
C9_maxbin.005	C9	G1	84.49	0.17	2012328	2.38174	107	44.3433	23597	35.2751	d__Bacteria;p__Pseudomonadota;c__Gammaproteobacteria;o__Burkholderiales;f__Methylophilaceae;g__Methylotenera;s__	2093	1955	0	31	0	29	1	0	77	88.7	0.5	304.47	96.3	89.3	126	66	3	9	48
E1_concoct.bin.76	E1	G3	99.81	3.75	2504184	2.50895	319	43.3593	11692	0.102279	d__Bacteria;p__Pseudomonadota;c__Gammaproteobacteria;o__Burkholderiales;f__Methylophilaceae;g__Methylotenera;s__	2833	2613	0	36	1	40	1	7	135	89.5	0.5	285.76	95.6	87.1	235	177	5	11	42
E10_concoct.bin.142	E10	G1	85.49	5.62	2339867	2.73701	156	44.6842	25922	0.904871	d__Bacteria;p__Pseudomonadota;c__Gammaproteobacteria;o__Burkholderiales;f__Methylophilaceae;g__Methylotenera;s__	2507	2261	3	28	1	35	0	71	108	88.4	0.5	305.07	96.4	88	177	106	6	16	49
E10_concoct.bin.42	E10	G1	99.95	11.17	2673316	2.67465	48	44.4388	144377	8.99894	d__Bacteria;p__Pseudomonadota;c__Gammaproteobacteria;o__Burkholderiales;f__Methylophilaceae;g__Methylotenera;s__	2719	2513	1	45	2	20	4	32	102	89.2	0.9	316.13	96.9	89.4	87	37	2	8	40
E2_concoct.bin.27	E2	G1	98.63	8.64	2730007	2.76793	57	43.9868	83811	15.3565	d__Bacteria;p__Pseudomonadota;c__Gammaproteobacteria;o__Burkholderiales;f__Methylophilaceae;g__Methylotenera;s__	2774	2566	0	36	0	35	0	0	137	88.6	0.5	314.09	95.5	84.6	167	75	5	21	66
E2_concoct.bin.7	E2	G3	99.89	8.81	2868686	2.87185	174	43.1552	42494	19.2256	d__Bacteria;p__Pseudomonadota;c__Gammaproteobacteria;o__Burkholderiales;f__Methylophilaceae;g__Methylotenera;s__	3088	2836	2	41	2	35	4	16	152	89.6	1	302.19	95	84.6	156	101	9	6	40
E2_maxbin.024	E2	G2	99.72	0.06	2494785	2.50179	58	42.3093	88327	0.373457	d__Bacteria;p__Pseudomonadota;c__Gammaproteobacteria;o__Burkholderiales;f__Methylophilaceae;g__Methylotenera;s__	2509	2351	2	43	1	22	0	0	90	89.4	0.3	316.27	97.1	88.8	78	39	1	6	32
E23_metabat.bin.7	E23	G1	90.35	1.86	2345286	2.59578	107	44.0439	34749	0.656174	d__Bacteria;p__Pseudomonadota;c__Gammaproteobacteria;o__Burkholderiales;f__Methylophilaceae;g__Methylotenera;s__	2425	2259	1	30	1	31	0	0	103	88.4	0.3	306.05	96.3	88.1	139	66	3	13	57
E6_maxbin.001	E6	G1	99.96	0.26	2660931	2.662	48	43.9306	96678	2.72405	d__Bacteria;p__Pseudomonadota;c__Gammaproteobacteria;o__Burkholderiales;f__Methylophilaceae;g__Methylotenera;s__	2684	2484	1	38	1	29	1	0	130	88.4	0.5	315.8	96.1	86.1	142	58	4	15	65
L4_concoct.bin.34	L4	G1	99.9	0.22	2618594	2.62122	45	44.0355	116976	19.8	d__Bacteria;p__Pseudomonadota;c__Gammaproteobacteria;o__Burkholderiales;f__Methylophilaceae;g__Methylotenera;s__	2655	2417	0	38	1	27	1	24	147	88.6	0.6	319.93	96	86.5	143	59	3	14	67
L4_maxbin.018	L4	G3	100	9.29	2732874	2.73287	834	43.6738	4651	0.79	d__Bacteria;p__Pseudomonadota;c__Gammaproteobacteria;o__Burkholderiales;f__Methylophilaceae;g__Methylotenera;s__	3427	3217	1	30	1	40	0	4	134	90.5	0.4	256.2	94.5	77.3	438	373	8	13	44

## Sheet: S4
Average nucleotide identity (%)	group	C1_concoct.bin.43	C1_concoct.bin.117	C1_maxbin.019	C3_maxbin.005	C3_metabat.bin.7	C4_concoct.bin.92	C4_maxbin.008	C5_concoct.bin.109	C9_maxbin.002	C9_maxbin.005	C10_concoct.bin.80	C10_concoct.bin.86	C12_concoct.bin.198	C13_maxbin.006	C13_maxbin.014	C15_concoct.bin.91	C15_maxbin.004	C17_concoct.bin.35	C17_maxbin.006	C18_maxbin.001_sub	C18_maxbin.004_sub	C18_maxbin.025_sub	C18_metabat.bin.81_sub	C19_concoct.bin.8	C19_concoct.bin.11	C20_concoct.bin.126	E1_concoct.bin.76	E2_concoct.bin.7	E2_concoct.bin.27	E2_maxbin.024	E6_maxbin.001	E10_concoct.bin.42	E10_concoct.bin.142	E23_metabat.bin.7	L4_concoct.bin.34	L4_maxbin.018
C1_concoct.bin.43	G3
C1_concoct.bin.117	G1	78.8316
C1_maxbin.019	G2	78.2004	78.6365
C3_maxbin.005	G1	80.7674	97.9367	78.691
C3_metabat.bin.7	G3	98.3569	78.7097	77.922	78.918
C4_concoct.bin.92	G1	79.3318	89.2406	79.113	89.1682	79.1151
C4_maxbin.008	G2	78.2285	78.9097	87.4788	78.5646	77.8643	78.629
C5_concoct.bin.109	G1	79.3715	86.4276	78.0882	86.3918	79.3068	88.5276	78.2008
C9_maxbin.002	G3	98.4183	78.6807	NA	80.5525	98.9864	79.1018	77.8159	79.4996
C9_maxbin.005	G1	79.5284	98.3826	78.5975	99.8594	79.1603	89.436	78.3168	86.5898	79.1354
C10_concoct.bin.80	G1	79.71	99.9691	79.4151	97.8948	78.8978	89.1557	78.8685	86.3629	78.8718	98.3635
C10_concoct.bin.86	G3	98.284	78.8183	78.065	80.365	98.4392	79.084	77.891	79.5437	98.4941	79.1495	78.9755
C12_concoct.bin.198	G1	79.9817	97.8562	78.9336	99.9897	79.081	89.1276	79.022	86.4834	78.943	99.8527	97.823	79.023
C13_maxbin.006	G1	79.1053	97.8376	78.6741	99.7623	78.8498	88.8336	78.4909	85.5913	78.9602	99.545	97.91	78.8486	99.8011
C13_maxbin.014	G3	89.5588	78.9156	77.5357	79.1313	89.3427	79.307	NA	79.3881	89.2993	78.5516	79.0376	89.494	78.5802	78.6599
C15_concoct.bin.91	G1	79.35	97.8766	78.7706	99.991	78.9927	89.1554	78.6493	86.429	78.8857	99.8559	97.8749	79.003	99.9983	99.7905	78.5445
C15_maxbin.004	G3	91.7878	78.3423	77.8713	78.5184	91.9094	78.8988	77.6715	79.6291	91.9555	78.4959	78.3943	91.6538	78.344	78.0707	89.6309	78.3325
C17_concoct.bin.35	G3	98.2922	78.9297	78.1081	80.3893	99.0341	79.0628	78.5158	79.1774	99.0115	79.1878	79.1078	98.393	78.9299	78.8019	89.4632	78.8994	91.9863
C17_maxbin.006	G1	79.1992	99.4359	79.1748	97.9994	78.7547	89.226	78.4877	86.4395	78.8095	98.4501	99.4622	78.8397	97.981	98.0113	78.8997	98.0015	78.4168	78.8268
C18_maxbin.001_sub	G3	99.8814	78.646	77.8305	80.1466	98.4823	78.7034	77.4507	79.4457	98.4801	78.7876	78.8369	98.4006	78.7207	78.7128	89.3729	78.6747	91.5984	98.4377	78.6807
C18_maxbin.004_sub	G1	79.1172	98.6086	78.2082	99.6734	78.8178	89.6584	78.2566	85.9091	78.9398	99.7263	98.5096	78.9495	99.7206	99.1969	78.7745	99.673	78.2819	78.8608	98.7033	78.7747
C18_maxbin.025_sub	G2	77.8645	79.2458	87.3692	78.6025	77.3103	78.7296	98.5421	77.9282	78.4946	78.5474	79.2253	77.6934	78.8202	78.5122	NA	78.6268	77.4551	77.8516	78.6828	77.148	78.2823
C18_metabat.bin.81_sub	G3	78.7947	80.5086	79.4167	80.4069	78.6982	78.7619	81.5507	78.4951	78.7776	80.2599	80.5766	78.8624	80.711	80.3811	78.1659	80.468	78.6265	78.8964	80.7027	78.627	78.4543	NA
C19_concoct.bin.8	G3	98.2867	78.9719	77.9362	80.2328	98.4672	79.1524	78.0161	79.5566	98.1956	79.2284	79.0761	99.8764	79.0565	78.8097	89.4345	78.882	91.6973	98.3108	78.9466	98.4203	78.8431	77.6233	78.8668
C19_concoct.bin.11	G1	79.3714	99.413	79.0477	97.9055	78.8912	89.286	78.5674	86.441	78.8775	98.3628	99.4188	78.9546	97.821	97.956	78.967	97.8775	78.4654	78.8869	99.9634	78.7271	98.6005	78.6876	80.6379	78.9644
C20_concoct.bin.126	G1	79.7184	99.9714	79.4671	97.8917	78.8209	89.1345	78.8905	86.414	78.8233	98.3681	99.9891	78.9843	97.8186	97.8239	78.8907	97.889	78.4407	79.0746	99.4407	78.7524	98.4999	79.2839	80.4515	79.0621	99.3999
E1_concoct.bin.76	G3	98.2848	78.8708	78.1399	80.7328	98.3709	79.1077	78.1149	79.5416	98.6042	79.2944	79.0127	98.1543	79.0652	78.8474	89.1767	79.1229	91.54	99.0473	78.9484	98.2182	78.9814	77.8702	78.8551	98.062	78.9968	79.0255
E2_concoct.bin.7	G3	98.268	79.1271	78.5705	80.7684	99.1065	79.0944	78.4674	79.5595	98.9919	79.2655	79.2162	98.4762	79.508	78.9446	89.4118	79.4609	91.8624	98.854	79.5016	98.4229	79.107	78.031	78.9934	98.3997	79.6184	79.2323	98.465
E2_concoct.bin.27	G1	80.5024	99.4245	79.5663	97.9581	80.3423	89.2426	78.9218	86.3846	80.2356	98.4044	99.4153	80.1084	97.9329	97.9816	79.8513	97.9378	79.3107	80.1331	99.9463	79.799	98.6457	78.8041	80.4524	80.1514	99.9487	99.4283	80.1052	79.0533
E2_maxbin.024	G2	77.9394	78.272	90.8372	78.3887	77.9599	78.9423	87.5168	77.7601	78.131	78.3323	78.3602	77.8269	78.4196	78.2286	77.6449	78.377	77.636	78.0178	78.4295	77.423	78.0223	87.3601	79.3932	77.755	78.4902	78.4078	78.0027	77.8193	78.3003
E6_maxbin.001	G1	79.6148	99.312	79.0132	97.971	79.0379	89.228	78.6596	86.3721	79.1037	98.4237	99.3631	79.1072	97.8986	97.9621	79.0816	97.9737	78.4278	78.9659	99.6222	78.8649	98.6136	78.8013	80.7033	79.1256	99.5865	99.3293	79.2453	79.3114	99.5687	78.461
E10_concoct.bin.42	G1	79.4502	92.5304	78.8159	92.6806	78.9588	88.5366	78.4818	86.6703	78.9226	92.7142	92.3578	78.9662	92.6144	92.616	79.5769	92.6824	78.5839	79.1005	92.4671	78.6804	92.7892	78.4602	79.3735	78.9646	92.5114	92.4452	79.168	79.3196	92.4222	78.3312	92.4771
E10_concoct.bin.142	G1	79.0577	89.8179	78.7819	89.8896	78.724	95.9041	78.2193	87.7481	78.6493	90.0406	89.8328	78.6842	89.8676	89.6682	79.832	89.8105	78.5479	78.744	89.9561	78.4786	90.6005	78.0794	78.4994	78.7589	89.9934	89.7455	79.0184	78.821	90.0537	78.5572	90.0565	88.032
E23_metabat.bin.7	G1	79.3471	99.2566	78.8412	97.79	78.8042	89.2005	78.2803	86.1833	78.9515	98.2394	99.2403	78.8625	97.8073	97.7231	78.7199	97.8472	78.3902	78.8228	99.5871	78.7052	98.4818	78.8335	80.0735	79.0426	99.516	99.2645	79.2034	79.0691	99.5643	78.4287	99.9274	92.5208	90.0141
L4_concoct.bin.34	G1	79.3166	99.4796	78.9485	98.0074	78.8196	89.2806	78.5128	86.3342	78.8958	98.4278	99.4892	78.8756	97.9513	98.022	78.9788	98.0123	78.4541	78.8939	99.9798	78.773	98.6161	78.8028	80.7808	78.9997	99.9756	99.4704	78.9837	79.5314	99.9557	78.4383	99.6137	92.4764	90.0657	99.5498
L4_maxbin.018	G3	98.4211	78.3691	77.6044	80.1071	98.7751	78.3693	77.5547	79.0892	98.6973	78.5401	78.4857	98.6059	78.5521	78.3716	88.947	78.4802	91.2504	98.9715	78.3557	98.3657	78.6484	77.1794	78.5789	98.5211	78.3837	78.4753	98.2627	98.6082	79.7859	77.6077	78.543	78.429	78.3078	78.3525	78.2644

## Sheet: S5
ID	ID in the genome tree	habitat	clade	Tree position	gtdb taxonomy	Completeness (%)	Contamination (%)	Genome Size (bp)	Estimated genome size (bp)	Contig Counts	GC contents (%)	N50 (bp)	coding density(%)	#features	#proteins
GCA_001803395.1	GCA_001803395	groundwater	G1	1	d__Bacteria;p__Pseudomonadota;c__Gammaproteobacteria;o__Burkholderiales;f__Methylophilaceae;g__Methylotenera;s__Methylotenera sp001803395	98.45	0.13	2125049	2.15851e+06	83	44.6704	54090	88.8	2220	2061
C5_concoct.bin.109	C5_concoct_bin_109	groundwater	G1	2	d__Bacteria;p__Pseudomonadota;c__Gammaproteobacteria;o__Burkholderiales;f__Methylophilaceae;g__Methylotenera;s__Methylotenera sp001803395	81.33	3.07	1423623	1.75043e+06	600	44.6526	2682	89.2	1947	1811
C4_concoct.bin.92	C4_concoct_bin_92	groundwater	G1	3	d__Bacteria;p__Pseudomonadota;c__Gammaproteobacteria;o__Burkholderiales;f__Methylophilaceae;g__Methylotenera;s__	99.77	5.98	2843774	2.85033e+06	98	44.7692	141901	88.9	2965	2712
E10_concoct.bin.142	E10_concoct_bin_142	groundwater	G1	4	d__Bacteria;p__Pseudomonadota;c__Gammaproteobacteria;o__Burkholderiales;f__Methylophilaceae;g__Methylotenera;s__	85.49	5.62	2339867	2.73701e+06	156	44.6842	25922	88.4	2507	2261
E10_concoct.bin.42	E10_concoct_bin_42	groundwater	G1	5	d__Bacteria;p__Pseudomonadota;c__Gammaproteobacteria;o__Burkholderiales;f__Methylophilaceae;g__Methylotenera;s__	99.95	11.17	2673316	2.67465e+06	48	44.4388	144377	89.2	2719	2513
GCA_013140655.1	GCA_013140655	drinking water system	G1	6	d__Bacteria;p__Pseudomonadota;c__Gammaproteobacteria;o__Burkholderiales;f__Methylophilaceae;g__Methylotenera;s__Methylotenera sp013141495	91.99	0.8	2119887	2.30448e+06	172	44.6723	17763	89.8	2287	2074
GCA_013141495.1	GCA_013141495	drinking water system	G1	7	d__Bacteria;p__Pseudomonadota;c__Gammaproteobacteria;o__Burkholderiales;f__Methylophilaceae;g__Methylotenera;s__Methylotenera sp013141495	99.99	0.19	2489377	2.48963e+06	20	44.3657	204148	89.3	2598	2331
C13_maxbin.006	C13_maxbin_006	groundwater	G1	8	d__Bacteria;p__Pseudomonadota;c__Gammaproteobacteria;o__Burkholderiales;f__Methylophilaceae;g__Methylotenera;s__	85.86	2.58	1965702	2.28943e+06	181	44.3172	18209	88.5	2119	1983
C15_concoct.bin.91	C15_concoct_bin_91	groundwater	G1	9	d__Bacteria;p__Pseudomonadota;c__Gammaproteobacteria;o__Burkholderiales;f__Methylophilaceae;g__Methylotenera;s__	99.9	0.25	2443572	2.44602e+06	79	44.1765	71157	88.2	2515	2322
C12_concoct.bin.198	C12_concoct_bin_198	groundwater	G1	10	d__Bacteria;p__Pseudomonadota;c__Gammaproteobacteria;o__Burkholderiales;f__Methylophilaceae;g__Methylotenera;s__	99.98	0.34	2601000	2.60152e+06	93	44.0339	61701	88	2697	2480
C18_maxbin.004_sub	C18_maxbin_004_sub	groundwater	G1	11	d__Bacteria;p__Pseudomonadota;c__Gammaproteobacteria;o__Burkholderiales;f__Methylophilaceae;g__Methylotenera;s__	55.5	0.08	1257358	2.26551e+06	99	44.4089	17414	89.4	1320	1268
C3_maxbin.005	C3_maxbin_005	groundwater	G1	12	d__Bacteria;p__Pseudomonadota;c__Gammaproteobacteria;o__Burkholderiales;f__Methylophilaceae;g__Methylotenera;s__	99.96	2.35	2420708	2.42168e+06	76	44.1597	57332	88.3	2494	2313
C9_maxbin.005	C9_maxbin_005	groundwater	G1	13	d__Bacteria;p__Pseudomonadota;c__Gammaproteobacteria;o__Burkholderiales;f__Methylophilaceae;g__Methylotenera;s__	84.49	0.17	2012328	2.38174e+06	107	44.3433	23597	88.7	2093	1955
E6_maxbin.001	E6_maxbin_001	groundwater	G1	14	d__Bacteria;p__Pseudomonadota;c__Gammaproteobacteria;o__Burkholderiales;f__Methylophilaceae;g__Methylotenera;s__	99.96	0.26	2660931	2.662e+06	48	43.9306	96678	88.4	2684	2484
E23_metabat.bin.7	E23_metabat_bin_7	groundwater	G1	15	d__Bacteria;p__Pseudomonadota;c__Gammaproteobacteria;o__Burkholderiales;f__Methylophilaceae;g__Methylotenera;s__	90.35	1.86	2345286	2.59578e+06	107	44.0439	34749	88.4	2425	2259
C20_concoct.bin.126	C20_concoct_bin_126	groundwater	G1	16	d__Bacteria;p__Pseudomonadota;c__Gammaproteobacteria;o__Burkholderiales;f__Methylophilaceae;g__Methylotenera;s__	99.31	0.73	2643448	2.66181e+06	51	44.0146	96300	88	2652	2479
C1_concoct.bin.117	C1_concoct_bin_117	groundwater	G1	17	d__Bacteria;p__Pseudomonadota;c__Gammaproteobacteria;o__Burkholderiales;f__Methylophilaceae;g__Methylotenera;s__	98.45	1.61	2604027	2.64502e+06	72	44.0817	54134	88.3	2671	2467
C10_concoct.bin.80	C10_concoct_bin_80	groundwater	G1	18	d__Bacteria;p__Pseudomonadota;c__Gammaproteobacteria;o__Burkholderiales;f__Methylophilaceae;g__Methylotenera;s__	99.92	0.64	2652057	2.65418e+06	59	44.009	64638	88.3	2675	2487
E2_concoct.bin.27	E2_concoct_bin_27	groundwater	G1	19	d__Bacteria;p__Pseudomonadota;c__Gammaproteobacteria;o__Burkholderiales;f__Methylophilaceae;g__Methylotenera;s__	98.63	8.64	2730007	2.76793e+06	57	43.9868	83811	88.6	2774	2566
L4_concoct.bin.34	L4_concoct_bin_34	groundwater	G1	20	d__Bacteria;p__Pseudomonadota;c__Gammaproteobacteria;o__Burkholderiales;f__Methylophilaceae;g__Methylotenera;s__	99.9	0.22	2618594	2.62122e+06	45	44.0355	116976	88.6	2655	2417
C19_concoct.bin.11	C19_concoct_bin_11	groundwater	G1	21	d__Bacteria;p__Pseudomonadota;c__Gammaproteobacteria;o__Burkholderiales;f__Methylophilaceae;g__Methylotenera;s__	99.4	0.59	2568545	2.58405e+06	46	44.0772	117400	88.5	2594	2391
C17_maxbin.006	C17_maxbin_006	groundwater	G1	22	d__Bacteria;p__Pseudomonadota;c__Gammaproteobacteria;o__Burkholderiales;f__Methylophilaceae;g__Methylotenera;s__	99.9	0.26	2631000	2.63363e+06	53	43.999	83934	88.4	2657	2441
GCA_013140755.1	GCA_013140755	drinking water system		23	d__Bacteria;p__Pseudomonadota;c__Gammaproteobacteria;o__Burkholderiales;f__Methylophilaceae;g__Methylotenera;s__Methylotenera sp013140755	99.59	0.52	2614110	2.62487e+06	159	42.8013	26003	90.3	2751	2554
GCA_002842285.1	GCA_002842285	groundwater		24	d__Bacteria;p__Pseudomonadota;c__Gammaproteobacteria;o__Burkholderiales;f__Methylophilaceae;g__Methylotenera;s__Methylotenera sp002842285	99.99	0.12	2531697	2.53195e+06	46	46.4157	82584	88.6	2730	2352
GCA_016867975.1	GCA_016867975	lake water		25	d__Bacteria;p__Pseudomonadota;c__Gammaproteobacteria;o__Burkholderiales;f__Methylophilaceae;g__Methylotenera;s__Methylotenera sp016867975	92.93	0.02	1561023	1.67978e+06	44	47.7423	48442	89.2	1716	1499
GCA_023259635.1	GCA_023259635	estuarine water		26	d__Bacteria;p__Pseudomonadota;c__Gammaproteobacteria;o__Burkholderiales;f__Methylophilaceae;g__Methylotenera;s__Methylotenera sp023259635	91.97	1.16	2204884	2.39739e+06	159	45.8768	21708	88.9	2453	2172
GCA_020622105.1	GCA_020622105	enrichment culture sampled from a low-nitrate anoxic artesian well		27	d__Bacteria;p__Pseudomonadota;c__Gammaproteobacteria;o__Burkholderiales;f__Methylophilaceae;g__Methylotenera;s__Methylotenera sp020622105	97.45	0.36	2497493	2.56285e+06	70	45.4301	63532	88.9	2591	2424
GCF_000799735.1	GCF_000799735	lake sediment		28	d__Bacteria;p__Pseudomonadota;c__Gammaproteobacteria;o__Burkholderiales;f__Methylophilaceae;g__Methylotenera;s__Methylotenera sp000799735	99.99	0.09	2545099	2.54535e+06	1	50.6773	2545099	87.6	2504	2332
GCA_002282245.1	GCA_002282245	mine wastewater		29	d__Bacteria;p__Pseudomonadota;c__Gammaproteobacteria;o__Burkholderiales;f__Methylophilaceae;g__Methylotenera;s__Methylotenera sp002281815	76.99	1.51	1539312	1.99937e+06	174	45.3415	9753	91.1	1629	1551
GCA_002257375.1	GCA_002257375	mine wastewater		30	d__Bacteria;p__Pseudomonadota;c__Gammaproteobacteria;o__Burkholderiales;f__Methylophilaceae;g__Methylotenera;s__Methylotenera sp002281815	90.04	2.21	1888126	2.09699e+06	222	45.0965	14215	89.4	2056	1916
GCA_002281815.1	GCA_002281815	mine wastewater		31	d__Bacteria;p__Pseudomonadota;c__Gammaproteobacteria;o__Burkholderiales;f__Methylophilaceae;g__Methylotenera;s__Methylotenera sp002281815	94.41	1.84	1958105	2.07404e+06	235	45.0213	14040	89.6	2134	2002
GCF_000023705.1	GCF_000023705	lake sediment		32	d__Bacteria;p__Pseudomonadota;c__Gammaproteobacteria;o__Burkholderiales;f__Methylophilaceae;g__Methylotenera;s__Methylotenera mobilis	100	0.19	2547570	2547570	1	45.5102	2547570	89.1	2454	2333
GCF_004661485.1	GCF_004661485	soil		33	d__Bacteria;p__Pseudomonadota;c__Gammaproteobacteria;o__Burkholderiales;f__Methylophilaceae;g__Methylotenera;s__Methylotenera oryzisoli	100	0.11	2664030	2664030	20	44.8777	221853	89.9	2627	2497
GCF_000744605.1	GCF_000744605	lake sediment		34	d__Bacteria;p__Pseudomonadota;c__Gammaproteobacteria;o__Burkholderiales;f__Methylophilaceae;g__Methylotenera;s__Methylotenera sp000744605	100	0.15	2641989	2641989	1	43.324	2641989	88.2	2545	2416
C1_maxbin.019	C1_maxbin_019	groundwater	G2	35	d__Bacteria;p__Pseudomonadota;c__Gammaproteobacteria;o__Burkholderiales;f__Methylophilaceae;g__Methylotenera;s__	95.13	0.6	2450319	2.57576e+06	67	42.7318	76342	87.1	2737	2349
E2_maxbin.024	E2_maxbin_024	groundwater	G2	36	d__Bacteria;p__Pseudomonadota;c__Gammaproteobacteria;o__Burkholderiales;f__Methylophilaceae;g__Methylotenera;s__	99.72	0.06	2494785	2.50179e+06	58	42.3093	88327	89.4	2509	2351
C18_maxbin.025_sub	C18_maxbin_025_sub	groundwater	G2	37	d__Bacteria;p__Pseudomonadota;c__Gammaproteobacteria;o__Burkholderiales;f__Methylophilaceae;g__Methylotenera;s__Methylotenera mobilis_B	95.88	3.81	2745757	2.86374e+06	35	42.1245	194343	88.9	2706	2532
C4_maxbin.008	C4_maxbin_008	groundwater	G2	38	d__Bacteria;p__Pseudomonadota;c__Gammaproteobacteria;o__Burkholderiales;f__Methylophilaceae;g__Methylotenera;s__Methylotenera mobilis_B	99.99	0.6	2677849	2.67812e+06	10	42.3364	658699	89.4	2622	2477
GCA_003543595.1	GCA_003543595	hydrocarbon	G2	39	d__Bacteria;p__Pseudomonadota;c__Gammaproteobacteria;o__Burkholderiales;f__Methylophilaceae;g__Methylotenera;s__Methylotenera mobilis_B	80.9	1.18	2009694	2.48417e+06	437	42.4583	7032	86.8	2366	2292
GCA_002454455.1	GCA_002454455	lake sediment	G2	40	d__Bacteria;p__Pseudomonadota;c__Gammaproteobacteria;o__Burkholderiales;f__Methylophilaceae;g__Methylotenera;s__Methylotenera mobilis_B	99.99	0.4	2611079	2.61134e+06	128	42.6709	37931	90	2568	2472
GCA_002928555.1	GCA_002928555	drinking water system	G2	41	d__Bacteria;p__Pseudomonadota;c__Gammaproteobacteria;o__Burkholderiales;f__Methylophilaceae;g__Methylotenera;s__Methylotenera mobilis_B	71.04	1.81	1780162	2.50586e+06	26	42.8602	93029	89.9	1788	1722
GCA_002929075.1	GCA_002929075	drinking water system	G2	42	d__Bacteria;p__Pseudomonadota;c__Gammaproteobacteria;o__Burkholderiales;f__Methylophilaceae;g__Methylotenera;s__Methylotenera mobilis_B	69.94	1.83	1809995	2.58793e+06	76	42.5762	25813	89.6	1842	1758
GCA_021155245.1	GCA_021155245	drinking water system	G2	43	d__Bacteria;p__Pseudomonadota;c__Gammaproteobacteria;o__Burkholderiales;f__Methylophilaceae;g__Methylotenera;s__Methylotenera mobilis_B	100	0.14	2983444	2983444	67	42.3972	98499	88.4	3016	2835
GCF_000384255.1	GCF_000384255	lake sediment	G2	44	d__Bacteria;p__Pseudomonadota;c__Gammaproteobacteria;o__Burkholderiales;f__Methylophilaceae;g__Methylotenera;s__Methylotenera mobilis_B	100	0.56	2803787	2803787	3	42.574	1589631	88.8	2761	2618
GCA_013816325.1	GCA_013816325	soil		45	d__Bacteria;p__Pseudomonadota;c__Gammaproteobacteria;o__Burkholderiales;f__Methylophilaceae;g__Methylotenera;s__Methylotenera sp013816325	89.55	1.43	2103997	2.34952e+06	298	44.2138	9735	89.2	2342	2206
GCA_002928535.1	GCA_002928535	drinking water system		46	d__Bacteria;p__Pseudomonadota;c__Gammaproteobacteria;o__Burkholderiales;f__Methylophilaceae;g__Methylotenera;s__Methylotenera sp002928535	87.66	0.59	2319441	2.64595e+06	41	45.1271	95161	90.3	2327	2249
GCA_002429455.1	GCA_002429455	soil		47	d__Bacteria;p__Pseudomonadota;c__Gammaproteobacteria;o__Burkholderiales;f__Methylophilaceae;g__Methylotenera;s__Methylotenera sp002429455	77.98	1.22	2314928	2.96862e+06	581	45.6224	7255	79.6	2444	2319
GCA_014378495.1	GCA_014378495	glacial surface ice		48	d__Bacteria;p__Pseudomonadota;c__Gammaproteobacteria;o__Burkholderiales;f__Methylophilaceae;g__Methylotenera;s__Methylotenera sp014378495	79.91	0.47	2120275	2.65333e+06	210	40.9418	13631	89.6	2221	2101
GCA_903861965.1	GCA_903861965	lake water	LW1	49	d__Bacteria;p__Pseudomonadota;c__Gammaproteobacteria;o__Burkholderiales;f__Methylophilaceae;g__Methylotenera;s__Methylotenera sp903882525	85.87	0.96	1519087	1.76905e+06	226	43.9223	10118	89.7	1751	1678
GCA_903896035.1	GCA_903896035	lake water	LW1	50	d__Bacteria;p__Pseudomonadota;c__Gammaproteobacteria;o__Burkholderiales;f__Methylophilaceae;g__Methylotenera;s__Methylotenera sp903882525	77.48	2.14	1303903	1.68289e+06	271	44.1208	5800	90.5	1528	1465
GCA_903900275.1	GCA_903900275	lake water	LW1	51	d__Bacteria;p__Pseudomonadota;c__Gammaproteobacteria;o__Burkholderiales;f__Methylophilaceae;g__Methylotenera;s__Methylotenera sp903882525	82.55	1.89	1404876	1.70185e+06	249	44.1076	8009	90.2	1620	1551
GCA_903865945.1	GCA_903865945	lake water	LW1	52	d__Bacteria;p__Pseudomonadota;c__Gammaproteobacteria;o__Burkholderiales;f__Methylophilaceae;g__Methylotenera;s__Methylotenera sp903882525	85.48	3.17	1519077	1.77711e+06	202	44.1101	12315	90.4	1707	1629
GCA_903859485.1	GCA_903859485	lake water	LW1	53	d__Bacteria;p__Pseudomonadota;c__Gammaproteobacteria;o__Burkholderiales;f__Methylophilaceae;g__Methylotenera;s__Methylotenera sp903882525	86.53	1.23	1557534	1.79999e+06	175	44.3392	14619	90.6	1702	1632
GCA_903850165.1	GCA_903850165	lake water	LW1	54	d__Bacteria;p__Pseudomonadota;c__Gammaproteobacteria;o__Burkholderiales;f__Methylophilaceae;g__Methylotenera;s__Methylotenera sp903882525	86.31	1.03	1532774	1.77589e+06	170	44.3276	15616	90.7	1665	1599
GCA_903878745.1	GCA_903878745	lake water	LW1	55	d__Bacteria;p__Pseudomonadota;c__Gammaproteobacteria;o__Burkholderiales;f__Methylophilaceae;g__Methylotenera;s__Methylotenera sp903882525	77.31	0.2	1293518	1.67316e+06	234	44.0738	7942	90	1494	1434
GCA_903824035.1	GCA_903824035	lake water	LW1	56	d__Bacteria;p__Pseudomonadota;c__Gammaproteobacteria;o__Burkholderiales;f__Methylophilaceae;g__Methylotenera;s__Methylotenera sp903882525	76.71	0.31	1337552	1.74365e+06	246	44.0274	6681	90.4	1551	1491
GCA_903823845.1	GCA_903823845	lake water	LW1	57	d__Bacteria;p__Pseudomonadota;c__Gammaproteobacteria;o__Burkholderiales;f__Methylophilaceae;g__Methylotenera;s__Methylotenera sp903882525	98.72	1.56	1650989	1.6724e+06	231	44.1499	12198	90.6	1836	1769
GCA_903889255.1	GCA_903889255	lake water	LW1	58	d__Bacteria;p__Pseudomonadota;c__Gammaproteobacteria;o__Burkholderiales;f__Methylophilaceae;g__Methylotenera;s__Methylotenera sp903882525	82.24	1.16	1311879	1.59518e+06	220	44.083	8739	90.2	1499	1436
GCA_903890075.1	GCA_903890075	lake water	LW1	59	d__Bacteria;p__Pseudomonadota;c__Gammaproteobacteria;o__Burkholderiales;f__Methylophilaceae;g__Methylotenera;s__Methylotenera sp903882525	85.13	0.75	1436144	1.687e+06	198	43.8962	11199	90.1	1614	1544
GCA_903860155.1	GCA_903860155	lake water	LW1	60	d__Bacteria;p__Pseudomonadota;c__Gammaproteobacteria;o__Burkholderiales;f__Methylophilaceae;g__Methylotenera;s__Methylotenera sp903882525	85.8	3.85	1443042	1.68187e+06	337	44.1803	5208	90.4	1733	1666
GCA_903882525.1	GCA_903882525	lake water	LW1	61	d__Bacteria;p__Pseudomonadota;c__Gammaproteobacteria;o__Burkholderiales;f__Methylophilaceae;g__Methylotenera;s__Methylotenera sp903882525	88.21	0.75	1566891	1.77632e+06	200	44.0653	15513	90	1734	1667
GCA_903857345.1	GCA_903857345	lake water	LW1	62	d__Bacteria;p__Pseudomonadota;c__Gammaproteobacteria;o__Burkholderiales;f__Methylophilaceae;g__Methylotenera;s__Methylotenera sp903882525	78.32	2.68	1309277	1.6717e+06	213	44.2417	9371	90.3	1493	1432
GCA_903907605.1	GCA_903907605	lake water	LW1	63	d__Bacteria;p__Pseudomonadota;c__Gammaproteobacteria;o__Burkholderiales;f__Methylophilaceae;g__Methylotenera;s__Methylotenera sp903882525	83.97	8.04	1593673	1.89791e+06	321	44.1817	6201	90.2	1880	1792
GCA_903887835.1	GCA_903887835	lake water	LW1	64	d__Bacteria;p__Pseudomonadota;c__Gammaproteobacteria;o__Burkholderiales;f__Methylophilaceae;g__Methylotenera;s__Methylotenera sp903882525	83.49	1.56	1403281	1.68078e+06	257	44.0589	7812	90.5	1613	1551
GCA_903821985.1	GCA_903821985	lake water	LW1	65	d__Bacteria;p__Pseudomonadota;c__Gammaproteobacteria;o__Burkholderiales;f__Methylophilaceae;g__Methylotenera;s__Methylotenera sp903882525	80.87	0.71	1313024	1.62362e+06	199	44.2208	10827	90.8	1484	1423
GCA_903903395.1	GCA_903903395	lake water	LW1	66	d__Bacteria;p__Pseudomonadota;c__Gammaproteobacteria;o__Burkholderiales;f__Methylophilaceae;g__Methylotenera;s__Methylotenera sp903882525	83.9	0.81	1413100	1.68427e+06	251	44.199	7679	90.3	1635	1573
GCA_903895115.1	GCA_903895115	lake water	LW1	67	d__Bacteria;p__Pseudomonadota;c__Gammaproteobacteria;o__Burkholderiales;f__Methylophilaceae;g__Methylotenera;s__Methylotenera sp903882525	82.44	2.05	1321919	1.60349e+06	262	44.1256	7320	90.5	1538	1474
GCA_903826835.1	GCA_903826835	lake water	LW1	68	d__Bacteria;p__Pseudomonadota;c__Gammaproteobacteria;o__Burkholderiales;f__Methylophilaceae;g__Methylotenera;s__Methylotenera sp903882525	88.82	2.1	1649122	1.8567e+06	196	44.1224	14688	89.9	1817	1742
GCA_903822475.1	GCA_903822475	lake water	LW1	69	d__Bacteria;p__Pseudomonadota;c__Gammaproteobacteria;o__Burkholderiales;f__Methylophilaceae;g__Methylotenera;s__Methylotenera sp903882525	89.73	3.05	1656497	1.84609e+06	230	44.1311	14822	90.1	1859	1774
GCA_903820185.1	GCA_903820185	lake water	LW1	70	d__Bacteria;p__Pseudomonadota;c__Gammaproteobacteria;o__Burkholderiales;f__Methylophilaceae;g__Methylotenera;s__Methylotenera sp903882525	86.25	3.65	1424451	1.65154e+06	303	44.1294	6134	90.5	1667	1594
GCA_903902205.1	GCA_903902205	lake water	LW1	71	d__Bacteria;p__Pseudomonadota;c__Gammaproteobacteria;o__Burkholderiales;f__Methylophilaceae;g__Methylotenera;s__Methylotenera sp903882525	92.66	3.69	1651887	1.78274e+06	237	44.249	12794	89.9	1832	1753
GCA_903895155.1	GCA_903895155	lake water	LW1	72	d__Bacteria;p__Pseudomonadota;c__Gammaproteobacteria;o__Burkholderiales;f__Methylophilaceae;g__Methylotenera;s__Methylotenera sp903838125	84.73	0.29	1515739	1.7889e+06	88	43.7233	24531	90.7	1581	1518
GCA_903838125.1	GCA_903838125	lake water	LW1	73	d__Bacteria;p__Pseudomonadota;c__Gammaproteobacteria;o__Burkholderiales;f__Methylophilaceae;g__Methylotenera;s__Methylotenera sp903838125	86.01	1.72	1614521	1.87713e+06	61	43.6179	38312	90	1685	1602
GCA_903922815.1	GCA_903922815	lake water	LW1	74	d__Bacteria;p__Pseudomonadota;c__Gammaproteobacteria;o__Burkholderiales;f__Methylophilaceae;g__Methylotenera;s__Methylotenera sp903860085	74.66	2.65	1238911	1.6594e+06	230	43.4048	6892	89.8	1458	1387
GCA_903887305.1	GCA_903887305	lake water	LW1	75	d__Bacteria;p__Pseudomonadota;c__Gammaproteobacteria;o__Burkholderiales;f__Methylophilaceae;g__Methylotenera;s__Methylotenera sp903860085	81.71	8.54	1632708	1.99817e+06	375	43.9267	5364	90.5	1900	1825
GCA_903860085.1	GCA_903860085	lake water	LW1	76	d__Bacteria;p__Pseudomonadota;c__Gammaproteobacteria;o__Burkholderiales;f__Methylophilaceae;g__Methylotenera;s__Methylotenera sp903860085	70.68	2.01	1240757	1.75546e+06	179	43.5182	10392	89.9	1378	1312
GCA_903854305.1	GCA_903854305	lake water		77	d__Bacteria;p__Pseudomonadota;c__Gammaproteobacteria;o__Burkholderiales;f__Methylophilaceae;g__Methylotenera;s__Methylotenera sp903854305	90.28	2.87	2518843	2.79003e+06	445	43.6248	7750	89.7	2741	2628
GCA_903846555.1	GCA_903846555	lake water		78	d__Bacteria;p__Pseudomonadota;c__Gammaproteobacteria;o__Burkholderiales;f__Methylophilaceae;g__Methylotenera;s__Methylotenera sp903846555	99.96	1.44	2579565	2.5806e+06	170	43.6843	23124	86.2	2947	2497
GCA_903926935.1	GCA_903926935	pond		79	d__Bacteria;p__Pseudomonadota;c__Gammaproteobacteria;o__Burkholderiales;f__Methylophilaceae;g__Methylotenera;s__Methylotenera sp903926935	94.36	4.97	2231607	2.36499e+06	247	42.2511	14704	88	2417	2282
GCA_002842195.1	GCA_002842195	groundwater		80	d__Bacteria;p__Pseudomonadota;c__Gammaproteobacteria;o__Burkholderiales;f__Methylophilaceae;g__Methylotenera;s__Methylotenera sp002842195	82.83	0.84	1864542	2.25105e+06	458	44.6643	5477	87.3	2419	2013
GCA_013140665.1	GCA_013140665	drinking water system		81	d__Bacteria;p__Pseudomonadota;c__Gammaproteobacteria;o__Burkholderiales;f__Methylophilaceae;g__Methylotenera;s__Methylotenera sp013141075	86.26	0.5	2160757	2.50494e+06	197	43.5472	16133	89.9	2503	2178
GCA_013141075.1	GCA_013141075	drinking water system		82	d__Bacteria;p__Pseudomonadota;c__Gammaproteobacteria;o__Burkholderiales;f__Methylophilaceae;g__Methylotenera;s__Methylotenera sp013141075	91.22	0.02	2483051	2.72205e+06	11	43.5697	542553	87.7	2737	2354
C18_metabat.bin.81_sub	C18_metabat_bin_81_sub	groundwater	G3	83	d__Bacteria;p__Pseudomonadota;c__Gammaproteobacteria;o__Burkholderiales;f__Methylophilaceae;g__Methylotenera;s__	88.23	7.94	2602116	2.94924e+06	79	41.4286	135783	88.8	2609	2492
GCA_013141425.1	GCA_013141425	drinking water system	G3	84	d__Bacteria;p__Pseudomonadota;c__Gammaproteobacteria;o__Burkholderiales;f__Methylophilaceae;g__Methylotenera;s__Methylotenera sp013141425	99.56	0.86	2481076	2.49204e+06	142	43.243	30410	90.4	2550	2384
GCF_000093025.1	GCF_000093025	lake sediment	G3	85	d__Bacteria;p__Pseudomonadota;c__Gammaproteobacteria;o__Burkholderiales;f__Methylophilaceae;g__Methylotenera;s__Methylotenera versatilis	99.99	0.23	3059871	3.06018e+06	1	42.6351	3059871	88.9	2954	2789
C15_maxbin.004	C15_maxbin_004	groundwater	G3	86	d__Bacteria;p__Pseudomonadota;c__Gammaproteobacteria;o__Burkholderiales;f__Methylophilaceae;g__Methylotenera;s__	88.2	14.67	2512780	2.84896e+06	299	43.4737	21925	89	2836	2621
C13_maxbin.014	C13_maxbin_014	groundwater	G3	87	d__Bacteria;p__Pseudomonadota;c__Gammaproteobacteria;o__Burkholderiales;f__Methylophilaceae;g__Methylotenera;s__	70.76	4.2	1894848	2.67785e+06	216	43.1902	13929	89.7	2031	1922
C3_metabat.bin.7	C3_metabat_bin_7	groundwater	G3	88	d__Bacteria;p__Pseudomonadota;c__Gammaproteobacteria;o__Burkholderiales;f__Methylophilaceae;g__Methylotenera;s__	88.89	3.23	2518654	2.83345e+06	172	43.0528	22650	89.3	2717	2504
L4_maxbin.018	L4_maxbin_018	groundwater	G3	89	d__Bacteria;p__Pseudomonadota;c__Gammaproteobacteria;o__Burkholderiales;f__Methylophilaceae;g__Methylotenera;s__	100	9.29	2732874	2732874	834	43.6738	4651	90.5	3427	3217
E1_concoct.bin.76	E1_concoct_bin_76	groundwater	G3	90	d__Bacteria;p__Pseudomonadota;c__Gammaproteobacteria;o__Burkholderiales;f__Methylophilaceae;g__Methylotenera;s__	99.81	3.75	2504184	2.50895e+06	319	43.3593	11692	89.5	2833	2613
E2_concoct.bin.7	E2_concoct_bin_7	groundwater	G3	91	d__Bacteria;p__Pseudomonadota;c__Gammaproteobacteria;o__Burkholderiales;f__Methylophilaceae;g__Methylotenera;s__	99.89	8.81	2868686	2.87185e+06	174	43.1552	42494	89.6	3088	2836
C9_maxbin.002	C9_maxbin_002	groundwater	G3	92	d__Bacteria;p__Pseudomonadota;c__Gammaproteobacteria;o__Burkholderiales;f__Methylophilaceae;g__Methylotenera;s__	93.07	3.43	2675091	2.87428e+06	314	43.3438	19002	89.4	2995	2755
C19_concoct.bin.8	C19_concoct_bin_8	groundwater	G3	93	d__Bacteria;p__Pseudomonadota;c__Gammaproteobacteria;o__Burkholderiales;f__Methylophilaceae;g__Methylotenera;s__	99.03	12.33	3056465	3.0864e+06	48	43.2366	137381	89.3	3191	2912
C10_concoct.bin.86	C10_concoct_bin_86	groundwater	G3	94	d__Bacteria;p__Pseudomonadota;c__Gammaproteobacteria;o__Burkholderiales;f__Methylophilaceae;g__Methylotenera;s__	99.98	0.58	2723195	2.72374e+06	30	43.2258	195775	89.2	2881	2600
C17_concoct.bin.35	C17_concoct_bin_35	groundwater	G3	95	d__Bacteria;p__Pseudomonadota;c__Gammaproteobacteria;o__Burkholderiales;f__Methylophilaceae;g__Methylotenera;s__	99.99	5.11	2752217	2.75249e+06	96	43.2229	73265	89.7	2938	2669
C18_maxbin.001_sub	C18_maxbin_001_sub	groundwater	G3	96	d__Bacteria;p__Pseudomonadota;c__Gammaproteobacteria;o__Burkholderiales;f__Methylophilaceae;g__Methylotenera;s__	94.18	0.96	2350716	2.49598e+06	139	43.4037	28349	89.3	2516	2302
C1_concoct.bin.43	C1_concoct_bin_43	groundwater	G3	97	d__Bacteria;p__Pseudomonadota;c__Gammaproteobacteria;o__Burkholderiales;f__Methylophilaceae;g__Methylotenera;s__	100	1.32	2836789	2836789	73	43.1072	127979	89	2965	2699
GCA_945876245.1	GCA_945876245	lake water	LW2	98	d__Bacteria;p__Pseudomonadota;c__Gammaproteobacteria;o__Burkholderiales;f__Methylophilaceae;g__Methylotenera;s__Methylotenera sp903833595	81.61	0.64	1559091	1.91042e+06	150	42.6422	15117	91.8	1669	1610
GCA_903836705.1	GCA_903836705	lake water	LW2	99	d__Bacteria;p__Pseudomonadota;c__Gammaproteobacteria;o__Burkholderiales;f__Methylophilaceae;g__Methylotenera;s__Methylotenera sp903833595	77.13	5.71	1416639	1.83669e+06	346	42.6039	5202	92.4	1671	1616
GCA_903833595.1	GCA_903833595	lake water	LW2	100	d__Bacteria;p__Pseudomonadota;c__Gammaproteobacteria;o__Burkholderiales;f__Methylophilaceae;g__Methylotenera;s__Methylotenera sp903833595	94.59	2.57	2060775	2.17864e+06	251	42.5685	13112	91	2279	2143
GCA_021738125.1	GCA_021738125	lake water	LW2	101	d__Bacteria;p__Pseudomonadota;c__Gammaproteobacteria;o__Burkholderiales;f__Methylophilaceae;g__Methylotenera;s__Methylotenera sp021738125	94.2	3.77	1911424	2.02911e+06	127	42.1245	19369	91.8	2041	1970
GCA_903882045.1	GCA_903882045	lake water	LW2	102	d__Bacteria;p__Pseudomonadota;c__Gammaproteobacteria;o__Burkholderiales;f__Methylophilaceae;g__Methylotenera;s__Methylotenera sp903876765	93.7	3.96	1998294	2.13265e+06	66	44.4313	48148	89.8	2143	1917
GCA_903876765.1	GCA_903876765	lake water	LW2	103	d__Bacteria;p__Pseudomonadota;c__Gammaproteobacteria;o__Burkholderiales;f__Methylophilaceae;g__Methylotenera;s__Methylotenera sp903876765	90.49	0.45	1914550	2.11576e+06	53	44.4442	51577	89.9	2047	1848
GCA_903873695.1	GCA_903873695	lake water	LW2	104	d__Bacteria;p__Pseudomonadota;c__Gammaproteobacteria;o__Burkholderiales;f__Methylophilaceae;g__Methylotenera;s__Methylotenera sp903876765	91.73	0.54	1939315	2.11416e+06	55	44.4558	51272	89.7	2080	1870
GCA_009693255.1	GCA_009693255	lake water	LW2	105	d__Bacteria;p__Pseudomonadota;c__Gammaproteobacteria;o__Burkholderiales;f__Methylophilaceae;g__Methylotenera;s__Methylotenera sp009693255	84.82	0.31	1400951	1.65168e+06	24	44.7807	70879	90.3	1495	1426
GCA_009693125.1	GCA_009693125	lake water	LW2	106	d__Bacteria;p__Pseudomonadota;c__Gammaproteobacteria;o__Burkholderiales;f__Methylophilaceae;g__Methylotenera;s__Methylotenera sp009693255	85.41	0.02	1390488	1.62802e+06	72	44.7938	25110	90.3	1508	1443
GCA_005778985.1	GCA_005778985	lake water	LW2	107	d__Bacteria;p__Pseudomonadota;c__Gammaproteobacteria;o__Burkholderiales;f__Methylophilaceae;g__Methylotenera;s__Methylotenera sp005791685	74.08	3.48	1304521	1.76096e+06	143	50.492	10618	92.2	1477	1425
GCA_005791685.1	GCA_005791685	lake water	LW2	108	d__Bacteria;p__Pseudomonadota;c__Gammaproteobacteria;o__Burkholderiales;f__Methylophilaceae;g__Methylotenera;s__Methylotenera sp005791685	83.26	6.87	1453365	1.74557e+06	139	50.2522	13140	92	1626	1568
GCA_020035195.1	GCA_020035195	lake water	LW2	109	d__Bacteria;p__Pseudomonadota;c__Gammaproteobacteria;o__Burkholderiales;f__Methylophilaceae;g__Methylotenera;s__Methylotenera sp020035195	80	0.53	1245587	1.55698e+06	83	49.4955	18723	92.7	1302	1254
GCA_005790275.1	GCA_005790275	lake water	LW2	110	d__Bacteria;p__Pseudomonadota;c__Gammaproteobacteria;o__Burkholderiales;f__Methylophilaceae;g__Methylotenera;s__Methylotenera sp005777825	77.41	0.07	1252014	1.61738e+06	83	49.963	25920	92.6	1334	1272
GCA_005777825.1	GCA_005777825	lake water	LW2	111	d__Bacteria;p__Pseudomonadota;c__Gammaproteobacteria;o__Burkholderiales;f__Methylophilaceae;g__Methylotenera;s__Methylotenera sp005777825	83.21	0.17	1360054	1.63448e+06	89	49.9283	26450	92.6	1450	1391
GCA_903858215.1	GCA_903858215	lake water	LW2	112	d__Bacteria;p__Pseudomonadota;c__Gammaproteobacteria;o__Burkholderiales;f__Methylophilaceae;g__Methylotenera;s__Methylotenera sp903951385	88.36	4.4	1492045	1.6886e+06	261	49.8553	7462	92.5	1699	1637
GCA_903823275.1	GCA_903823275	lake water	LW2	113	d__Bacteria;p__Pseudomonadota;c__Gammaproteobacteria;o__Burkholderiales;f__Methylophilaceae;g__Methylotenera;s__Methylotenera sp903951385	60.98	0.92	972829	1.59532e+06	206	50.3777	6039	93.5	1118	1085
GCA_903891405.1	GCA_903891405	lake water	LW2	114	d__Bacteria;p__Pseudomonadota;c__Gammaproteobacteria;o__Burkholderiales;f__Methylophilaceae;g__Methylotenera;s__Methylotenera sp903951385	72.55	0.43	1192300	1.64342e+06	258	50.3607	5460	92.5	1382	1334
GCA_903876845.1	GCA_903876845	lake water	LW2	115	d__Bacteria;p__Pseudomonadota;c__Gammaproteobacteria;o__Burkholderiales;f__Methylophilaceae;g__Methylotenera;s__Methylotenera sp903951385	65.26	1.66	1096664	1.68045e+06	201	49.8793	6785	92.4	1257	1205
GCA_903895645.1	GCA_903895645	lake water	LW2	116	d__Bacteria;p__Pseudomonadota;c__Gammaproteobacteria;o__Burkholderiales;f__Methylophilaceae;g__Methylotenera;s__Methylotenera sp903951385	79.14	3.42	1240348	1.56728e+06	289	50.1234	5023	92.5	1444	1396
GCA_903961145.1	GCA_903961145	lake water	LW2	117	d__Bacteria;p__Pseudomonadota;c__Gammaproteobacteria;o__Burkholderiales;f__Methylophilaceae;g__Methylotenera;s__Methylotenera sp903951385	77.93	3.35	1254565	1.60986e+06	254	50.1214	6851	92.1	1461	1397
GCA_903951385.1	GCA_903951385	lake water	LW2	118	d__Bacteria;p__Pseudomonadota;c__Gammaproteobacteria;o__Burkholderiales;f__Methylophilaceae;g__Methylotenera;s__Methylotenera sp903951385	78	2.88	1259341	1.61454e+06	236	50.0696	7334	92.1	1448	1386
GCA_903933025.1	GCA_903933025	lake water	LW2	119	d__Bacteria;p__Pseudomonadota;c__Gammaproteobacteria;o__Burkholderiales;f__Methylophilaceae;g__Methylotenera;s__Methylotenera sp903951385	72.12	3.97	1208776	1.67606e+06	279	49.9697	5489	91.2	1429	1359
GCA_903933205.1	GCA_903933205	lake water	LW2	120	d__Bacteria;p__Pseudomonadota;c__Gammaproteobacteria;o__Burkholderiales;f__Methylophilaceae;g__Methylotenera;s__Methylotenera sp903951385	80.88	6.28	1242042	1.53566e+06	294	50.1142	5549	92.2	1509	1438
GCA_903958805.1	GCA_903958805	lake water	LW2	121	d__Bacteria;p__Pseudomonadota;c__Gammaproteobacteria;o__Burkholderiales;f__Methylophilaceae;g__Methylotenera;s__Methylotenera sp903951385	79.42	4.67	1254556	1.57965e+06	242	50.1557	8008	91.5	1472	1389
GCA_903945635.1	GCA_903945635	lake water	LW2	122	d__Bacteria;p__Pseudomonadota;c__Gammaproteobacteria;o__Burkholderiales;f__Methylophilaceae;g__Methylotenera;s__Methylotenera sp903951385	78.36	4.39	1207707	1.54123e+06	275	50.2386	5121	92.2	1444	1380
GCA_903934815.1	GCA_903934815	lake water	LW2	123	d__Bacteria;p__Pseudomonadota;c__Gammaproteobacteria;o__Burkholderiales;f__Methylophilaceae;g__Methylotenera;s__Methylotenera sp903951385	73.38	4.7	1249364	1.70259e+06	258	49.8322	8274	91.5	1479	1401
GCA_903933065.1	GCA_903933065	lake water	LW2	124	d__Bacteria;p__Pseudomonadota;c__Gammaproteobacteria;o__Burkholderiales;f__Methylophilaceae;g__Methylotenera;s__Methylotenera sp903951385	90.22	5.72	1334220	1.47885e+06	268	50.0025	6558	91.8	1556	1486

## Sheet: S6
	Genome ID	GCA_903823845.1	GCA_903902205.1	GCA_021738125.1	GCA_903833595.1	GCA_903873695.1	GCA_903876765.1	GCA_903882045.1	C10_concoct.bin.80	C12_concoct.bin.198	C15_concoct.bin.91	C17_maxbin.006	C19_concoct.bin.11	C1_concoct.bin.117	C20_concoct.bin.126	C3_maxbin.005	E23_metabat.bin.7	E6_maxbin.001	L4_concoct.bin.34	C18_maxbin.025_sub	C1_maxbin.019	C4_maxbin.008	E2_maxbin.024	C10_concoct.bin.86	C18_maxbin.001_sub	C1_concoct.bin.43	C9_maxbin.002	E1_concoct.bin.76
	group	LW1	LW1	LW2	LW2	LW2	LW2	LW2	G1	G1	G1	G1	G1	G1	G1	G1	G1	G1	G1	G2	G2	G2	G2	G3	G3	G3	G3	G3
methanol oxidation	Methanol dehydrogenase large subunit mxaF															yes				yes		yes	yes	yes	yes	yes	yes	yes
	essential for MDH function mxaJ															yes				yes		yes	yes	yes	yes	yes	yes	yes
	cytochrome c															yes				yes		yes	yes	yes	yes	yes	yes	yes
	Methanol dehydrogenase small subunit mxaI															yes				yes		yes	yes	yes	yes	yes	yes	yes
	unknown mxaR	yes	yes	yes	yes	yes	yes	yes	yes	yes	yes	yes	yes	yes	yes	yes	yes	yes	yes	yes	yes	yes	yes	yes	yes	yes	yes	yes
	protein involved in methanol oxidation mxaS	yes	yes	yes	yes	yes	yes	yes	yes	yes	yes	yes	yes	yes	yes	yes	yes	yes	yes	yes	yes	yes	yes	yes	yes	yes	yes	yes
	Ca2+ insertion into MDH mxaA	yes	yes	yes	yes	yes	yes	yes	yes	yes	yes	yes	yes	yes	yes	yes	yes	yes	yes	yes	yes	yes	yes	yes	yes	yes	yes	yes
	Ca2+ insertion into MDH mxaC	yes	yes	yes	yes	yes	yes	yes	yes	yes	yes	yes	yes	yes	yes	yes	yes	yes	yes	yes	yes	yes	yes	yes	yes	yes	yes	yes
	Ca2+ insertion into MDH mxaK	yes	yes	yes	yes	yes	yes	yes	yes	yes	yes	yes	yes	yes	yes	yes	yes	yes	yes	yes	yes	yes	yes	yes	yes	yes	yes	yes
	unknown mxaD								yes	yes	yes	yes	yes	yes	yes	yes	yes	yes	yes
	Methanol dehydrogenase large subunit - Xox type xoxF	yes	yes	yes	yes	yes	yes	yes	yes	yes	yes	yes	yes	yes	yes	yes	yes	yes	yes	yes	yes	yes	yes	yes	yes	yes	yes	yes
	essential for MDH function xoxJ	yes	yes	yes	yes	yes	yes	yes	yes	yes	yes	yes	yes	yes	yes	yes	yes	yes	yes	yes	yes	yes	yes	yes	yes	yes	yes	yes
	cytochrome c	yes	yes	yes	yes	yes	yes	yes	yes	yes	yes	yes	yes	yes	yes	yes	yes	yes	yes	yes	yes	yes	yes	yes	yes	yes	yes	yes
	Transcriptional regulator mxaB MexAM1_META1p4525															yes											yes
	Unknown mxaE	yes	yes	yes	yes	yes	yes	yes	yes	yes	yes	yes	yes	yes	yes	yes	yes	yes	yes	yes	yes	yes	yes	yes	yes	yes	yes	yes
	Transcriptional regulator mxbM MexAM1_META1p1752	yes	yes	yes	yes	yes	yes	yes	yes	yes	yes	yes	yes	yes	yes	yes	yes	yes	yes	yes	yes	yes	yes	yes	yes	yes	yes	yes
	Sensor kinase mxbD	yes	yes	yes	yes	yes	yes	yes		yes	yes									yes	yes			yes	yes	yes	yes	yes
	Sensor kinase mxcQ	yes	yes	yes	yes	yes	yes	yes	yes	yes	yes	yes	yes	yes	yes	yes	yes	yes	yes	yes		yes	yes	yes	yes	yes	yes	yes
	Transcriptional regulator mxcE				yes				yes	yes	yes	yes	yes	yes	yes	yes	yes	yes	yes					yes	yes	yes		yes
	Methanol dehydrogenase MDH2 type mdh2
	Methanol dehydrogenase mdh				yes
pyrroloquinoline quinone (PQQ) biosynthesis	PQQ biosynthesis pqqA
	PQQ biosynthesis pqqB	yes	yes	yes	yes	yes	yes	yes	yes	yes	yes	yes	yes	yes	yes	yes	yes	yes	yes	yes	yes	yes	yes	yes	yes	yes	yes	yes
	PQQ biosynthesis pqqC	yes	yes	yes	yes	yes	yes	yes	yes	yes	yes	yes	yes	yes	yes	yes	yes	yes	yes	yes	yes	yes	yes	yes	yes	yes	yes	yes
	PQQ biosynthesis pqqD	yes	yes	yes	yes	yes	yes	yes	yes	yes	yes	yes	yes	yes	yes	yes	yes	yes	yes	yes	yes	yes	yes	yes	yes	yes	yes	yes
	PQQ biosynthesis pqqE	yes	yes	yes	yes	yes	yes	yes	yes	yes	yes	yes	yes	yes	yes	yes	yes	yes	yes	yes	yes	yes	yes	yes	yes	yes	yes	yes
	PQQ biosynthesis pqqF	yes	yes	yes	yes	yes	yes	yes	yes	yes	yes	yes	yes	yes	yes	yes	yes	yes	yes	yes	yes	yes	yes	yes		yes	yes	yes
	PQQ biosynthesis pqqG	yes	yes	yes	yes	yes	yes	yes	yes	yes	yes	yes	yes	yes	yes	yes	yes	yes	yes	yes	yes	yes	yes	yes		yes	yes	yes
methylamine oxidation (N-methylglutamate pathway)	N-methylglutamate dehydrogenase subunit A mgdA		yes			yes		yes
	N-methylglutamate dehydrogenase subunit B mgdB	yes	yes			yes	yes	yes																			yes
	N-methylglutamate dehydrogenase subunit C mgdC	yes	yes			yes	yes	yes
	N-methylglutamate dehydrogenase subunit D mgdD	yes	yes			yes	yes	yes
	g-glutamylmethylamide synthase gma	yes	yes	yes	yes	yes	yes	yes	yes	yes	yes	yes	yes	yes	yes	yes	yes	yes	yes	yes	yes	yes		yes	yes	yes	yes	yes
	N-methylglutamate synthase subunit A mgsA	yes	yes			yes	yes	yes
	N-methylglutamate synthase subunit B mgsB	yes	yes			yes	yes	yes
	N-methylglutamate synthase subunit C mgsC	yes	yes			yes	yes	yes									yes								yes
	cytochrome mauO	yes	yes	yes	yes	yes	yes	yes	yes	yes	yes	yes	yes	yes	yes	yes	yes	yes	yes	yes	yes	yes	yes	yes	yes	yes	yes	yes
dimethylamin oxidation	Dimethylamine/trimethylamine dehydrogenase dmd-tmd					yes	yes	yes	yes					yes	yes
	Dimethylamine monooxygenase subunit A dmmA					yes	yes	yes
	Dimethylamine monooxygenase subunit B dmmB					yes	yes	yes
	Dimethylamine monooxygenase subunit C dmmC					yes	yes	yes
H4F-linked formaldehyde oxidation - H4F - folD-form	Methylenetetrahydrofolate dehydrogenase (NADP+)	yes	yes	yes	yes	yes	yes	yes	yes	yes	yes	yes	yes	yes	yes	yes	yes	yes	yes	yes	yes	yes	yes	yes		yes	yes	yes
	Formate-tetrahydrofolate ligase fhs			yes	yes																			yes	yes	yes	yes	yes
	5,10-methylenetetrahydrofolate reductase metF	yes	yes	yes	yes	yes	yes	yes	yes	yes	yes	yes	yes	yes	yes	yes	yes	yes	yes	yes	yes	yes	yes	yes	yes	yes	yes	yes
	glycine cleavage T protein (aminomethyl transferase) ygfZ	yes	yes	yes	yes	yes	yes	yes	yes	yes	yes	yes	yes	yes	yes	yes	yes	yes	yes	yes	yes	yes	yes	yes	yes	yes	yes	yes
	formyl-H4F hydrolase purU	yes	yes	yes	yes	yes	yes	yes	yes	yes	yes	yes	yes	yes	yes	yes	yes	yes	yes	yes	yes	yes	yes	yes	yes	yes	yes	yes
H4F-linked formaldehyde oxidation (H4F) mtdA-form	Bifunctional methylene-H4MPT/methylene-H4F dehydrogenase mtdA					yes
	Formyl-tetrahydrofolate ligase ftfL
	2-amino-4-hydroxy-6-hydroxymethyl-7	yes	yes	yes	yes	yes	yes	yes	yes	yes	yes	yes	yes	yes	yes	yes	yes	yes	yes	yes	yes	yes	yes	yes	yes	yes	yes	yes
	Dihydroneopterin aldolase folB	yes	yes	yes	yes	yes	yes	yes	yes	yes	yes	yes	yes	yes	yes	yes	yes	yes	yes	yes	yes	yes	yes	yes	yes	yes	yes	yes
	Dihydropteroate synthase folP	yes	yes	yes	yes	yes	yes	yes	yes	yes	yes	yes	yes	yes	yes	yes	yes	yes	yes	yes	yes	yes	yes	yes	yes	yes	yes	yes
	GTP cyclohydrolase folE																					yes
	Dihydrofolate reductase folA			yes	yes	yes	yes	yes	yes	yes	yes	yes	yes	yes	yes	yes	yes	yes	yes	yes	yes	yes	yes	yes	yes	yes	yes	yes
	Dihydrofolate synthase folC	yes	yes	yes	yes	yes	yes	yes	yes	yes	yes	yes	yes	yes	yes	yes	yes	yes	yes		yes	yes	yes	yes	yes	yes	yes	yes
H4MPT-linked formaldehyde oxidation (H4MPT)	formyltransferase/hydrolase complex subunit B fhcB	yes	yes	yes	yes	yes	yes	yes	yes	yes	yes	yes	yes	yes	yes	yes		yes	yes	yes	yes	yes	yes	yes	yes	yes	yes	yes
	formyltransferase/hydrolase complex subunit A fhcA	yes	yes	yes	yes	yes	yes	yes	yes	yes	yes	yes	yes	yes	yes	yes		yes	yes	yes	yes	yes	yes	yes	yes	yes	yes	yes
	formyltransferase/hydrolase complex subunit D fhcD	yes	yes	yes	yes	yes	yes	yes	yes	yes	yes	yes	yes	yes	yes	yes		yes	yes	yes	yes	yes	yes	yes	yes	yes	yes	yes
	formyltransferase/hydrolase complex subunit C fhcC	yes	yes	yes	yes	yes	yes	yes	yes	yes	yes	yes	yes	yes	yes	yes		yes	yes	yes	yes	yes	yes	yes	yes	yes	yes	yes
	beta-ribofuranosylamino-benzene 5-phosphate synthase mptG	yes	yes		yes	yes	yes	yes	yes	yes	yes	yes	yes	yes	yes	yes	yes	yes	yes	yes	yes	yes	yes	yes	yes	yes	yes	yes
	methylene H4MPT dehydrogenase mtdB	yes	yes		yes	yes	yes								yes	yes				yes					yes	yes		yes
	unknown orfY	yes	yes	yes	yes	yes	yes	yes	yes	yes	yes	yes	yes	yes	yes	yes	yes	yes	yes	yes	yes	yes	yes	yes	yes	yes	yes	yes
	methenyl H4MPT cyclohydrolase mch	yes	yes	yes	yes	yes	yes	yes	yes	yes	yes	yes	yes	yes	yes	yes	yes	yes	yes	yes	yes	yes	yes	yes	yes	yes	yes	yes
	biosynthesis of H4MPT orf5	yes	yes	yes	yes	yes	yes	yes	yes	yes	yes	yes	yes	yes	yes	yes	yes	yes	yes	yes	yes	yes	yes	yes	yes	yes	yes	yes
	unknown orf7 triphosphoribosyl-dephospho-CoA protein	yes	yes	yes	yes	yes	yes	yes	yes	yes	yes	yes	yes	yes	yes	yes	yes	yes	yes	yes	yes	yes	yes	yes	yes	yes	yes	yes
	formaldehyde activating enzyme fae								yes	yes	yes	yes	yes	yes	yes	yes	yes	yes	yes	yes	yes	yes	yes	yes	yes	yes	yes	yes
	unknown orf17 Histidine biosynthesis	yes																		yes	yes	yes	yes			yes
	unknown orf1
	unknown orf2	yes	yes
	unknown orf3
	unknown orf4			yes	yes	yes	yes	yes	yes	yes	yes	yes	yes	yes	yes	yes	yes	yes	yes	yes	yes	yes	yes	yes	yes	yes	yes	yes
	biosynthesis of H4MPT orf9	yes	yes	yes	yes	yes	yes	yes	yes	yes	yes	yes	yes	yes	yes	yes	yes	yes	yes	yes	yes	yes	yes	yes	yes	yes	yes	yes
	para-aminobenzoate synthase component I pabB	yes	yes	yes	yes	yes	yes	yes	yes	yes	yes	yes	yes	yes	yes	yes	yes	yes	yes	yes	yes	yes	yes	yes	yes	yes	yes	yes
	biosynthesis of H4MPT orf21	yes	yes	yes	yes	yes	yes	yes	yes	yes	yes	yes	yes	yes	yes	yes	yes	yes	yes	yes	yes	yes	yes	yes	yes	yes	yes	yes
	biosynthesis of H4MPT orf22			yes	yes	yes	yes	yes	yes	yes	yes	yes	yes	yes	yes	yes	yes	yes	yes					yes	yes	yes	yes	yes
	biosynthesis of H4MPT orf19	yes	yes	yes	yes	yes	yes	yes	yes	yes	yes	yes	yes	yes	yes	yes	yes	yes	yes	yes	yes	yes	yes	yes	yes	yes	yes	yes
	biosynthesis of H4MPT orf20	yes	yes	yes	yes	yes	yes	yes	yes	yes	yes	yes	yes	yes	yes	yes	yes	yes	yes	yes	yes	yes	yes	yes	yes	yes	yes	yes
	dihydromethanopterin reductase afp	yes	yes	yes	yes	yes	yes	yes	yes	yes	yes	yes	yes	yes	yes	yes	yes	yes	yes	yes	yes	yes	yes	yes	yes	yes	yes	yes
	formaldehyde activating enzyme fae2	yes	yes	yes	yes	yes	yes	yes	yes	yes	yes	yes	yes	yes	yes	yes	yes	yes	yes	yes	yes	yes	yes	yes	yes	yes	yes	yes
	formaldehyde activating enzyme fae3		yes			yes	yes	yes	yes	yes	yes	yes	yes	yes	yes	yes	yes	yes	yes		yes		yes
formate oxidation	formate dehydrogenase alpha subunit fdhA	yes		yes	yes	yes	yes	yes		yes	yes		yes	yes		yes	yes	yes		yes	yes	yes	yes	yes	yes	yes	yes	yes
	formate dehydrogenase beta subunit fdhB	yes	yes	yes	yes	yes	yes	yes	yes	yes	yes	yes	yes	yes	yes	yes	yes	yes	yes	yes	yes	yes	yes	yes	yes	yes	yes	yes
	formate dehydrogenase gamma subunit fdhC	yes	yes	yes	yes	yes	yes	yes	yes	yes	yes	yes	yes	yes	yes	yes	yes	yes	yes	yes	yes	yes	yes	yes	yes	yes	yes	yes
	formate dehydrogenase accessory protein fdhD	yes	yes	yes	yes	yes	yes	yes	yes	yes	yes	yes	yes	yes	yes	yes	yes	yes	yes	yes	yes	yes	yes	yes	yes	yes	yes	yes
	formate dehydrogenase delta subunit fdhE	yes	yes	yes	yes	yes	yes	yes	yes	yes	yes	yes	yes	yes	yes	yes	yes	yes	yes	yes	yes	yes	yes	yes	yes	yes	yes	yes
	FDH4 fdh4A Msip34_1600|CP001674 oxidoreductase alpha (molybdopterin) subunit
	FDH4-associated protein fdh4B
	Molybdenum-dependent formate dehydrogenase
	Molybdenum-dependent formate dehydrogenase		yes					yes	yes			yes			yes				yes	yes	yes
	Tungsten-dependent formate dehydrogenase	yes	yes	yes					yes	yes	yes	yes	yes	yes	yes	yes	yes	yes	yes	yes	yes	yes	yes
	NADH:flavin oxidoreductase	yes	yes	yes	yes	yes	yes	yes	yes	yes	yes	yes	yes	yes	yes	yes	yes	yes	yes	yes	yes	yes	yes	yes	yes	yes	yes	yes
	Formate hydrogenlyase subunit 3 hyfB								yes			yes	yes	yes	yes		yes	yes	yes
	Formate hydrogenlyase subunit 5 hycE
	Formate hydrogenlyase subunit 7 hycG
	Cytochrome-linked formate dehydrogenase v fhdB2/C2
ribulose monophosphate cycle for formaldehyde assimilation/ oxidation	3-hexulose-6-phosphate synthase hps			yes		yes	yes	yes	yes	yes	yes	yes	yes	yes	yes	yes	yes	yes	yes	yes	yes	yes	yes	yes	yes	yes	yes	yes
	3-hexulose-6-phosphate synthase hps2	yes	yes		yes															yes	yes	yes	yes	yes		yes	yes	yes
	6-phospho-3-hexuloisomerase hpi	yes	yes	yes	yes	yes	yes	yes	yes	yes	yes	yes	yes	yes	yes	yes	yes	yes	yes	yes	yes	yes	yes	yes	yes	yes	yes	yes
	transaldolase tal	yes	yes	yes	yes	yes	yes	yes	yes	yes	yes	yes	yes	yes	yes	yes	yes	yes	yes	yes	yes	yes	yes	yes		yes	yes	yes
	glucose 6-phosphate isomerase pgi	yes	yes		yes	yes	yes	yes	yes	yes	yes	yes	yes	yes	yes	yes	yes	yes	yes	yes	yes	yes	yes	yes	yes	yes	yes	yes
	glucose 6-phosphate dehydrogenase zwf	yes	yes	yes	yes	yes	yes	yes	yes	yes	yes	yes	yes	yes	yes	yes	yes	yes	yes	yes	yes	yes	yes	yes	yes	yes	yes	yes
	6-phosphogluconolactonase pgl	yes	yes	yes	yes	yes	yes	yes	yes	yes	yes	yes	yes	yes	yes	yes	yes	yes	yes	yes	yes	yes	yes	yes	yes	yes	yes	yes
	6-phosphogluconolactonase gndA																				yes
	6-phosphogluconate dehydrogenase (NADP) gndB	yes	yes		yes	yes	yes	yes	yes	yes	yes	yes	yes	yes	yes	yes	yes	yes	yes	yes	yes	yes	yes	yes	yes	yes	yes	yes
	6-phosphogluconate dehydratase edd	yes	yes	yes	yes	yes	yes	yes	yes	yes	yes	yes	yes	yes	yes	yes	yes	yes	yes	yes	yes	yes	yes	yes	yes	yes	yes	yes
	2-dehydro-3-deoxy-phosphogluconate aldolase eda	yes	yes	yes	yes	yes	yes	yes	yes	yes	yes	yes	yes	yes	yes	yes	yes	yes	yes	yes	yes	yes	yes	yes	yes	yes	yes	yes
	transketolase tkt	yes	yes	yes	yes	yes	yes	yes	yes	yes	yes	yes	yes	yes	yes	yes	yes	yes	yes	yes	yes	yes	yes	yes	yes	yes	yes	yes
	ribulose-phosphate 3-epimerase rpe	yes	yes	yes	yes	yes	yes	yes	yes	yes	yes	yes	yes	yes	yes	yes	yes	yes	yes	yes	yes	yes	yes	yes	yes	yes	yes	yes
	ribose-5-phosphate isomerase ppi	yes	yes	yes	yes	yes	yes	yes	yes	yes	yes	yes	yes	yes	yes	yes	yes	yes	yes	yes	yes	yes	yes	yes	yes	yes	yes	yes
serine cycle	Serine hydroxymethyltransferase glyA	yes	yes	yes	yes	yes	yes	yes	yes	yes	yes	yes	yes	yes	yes	yes	yes	yes	yes	yes	yes	yes	yes	yes	yes	yes	yes	yes
	Serine-glyoxylate aminotransferase																				yes
	Glycerate dehydrogenase hprA								yes	yes	yes	yes	yes	yes	yes	yes	yes	yes	yes	yes	yes	yes	yes
	Phosphoglycerate kinase gckA	yes	yes	yes	yes	yes	yes	yes	yes	yes	yes	yes	yes	yes	yes	yes	yes	yes	yes	yes	yes	yes	yes	yes	yes	yes	yes	yes
	Enolase eno	yes	yes	yes	yes	yes	yes	yes	yes	yes	yes	yes	yes	yes	yes	yes	yes	yes	yes	yes	yes	yes	yes	yes	yes	yes	yes	yes
	Phosphoenolpyrovate carboxylase ppc			yes		yes	yes	yes																yes	yes	yes	yes	yes
	Malate dehydrogenase mdh
	Malate-CoA ligase subunit alpha mtkB	yes	yes	yes	yes	yes	yes	yes	yes	yes	yes	yes	yes	yes	yes	yes	yes	yes	yes	yes	yes	yes	yes	yes	yes	yes	yes	yes
	Malate-CoA ligase subunit beta mtkA	yes	yes	yes	yes	yes	yes	yes	yes	yes	yes	yes	yes	yes	yes	yes	yes	yes	yes	yes	yes	yes	yes	yes	yes	yes	yes	yes
	Citrate lyase mcl
	Serine cycle transcriptional regulator qscR								yes			yes	yes	yes	yes		yes	yes	yes
	Glycolate dehydrogenase subunit GlcD glcD	yes	yes		yes	yes	yes	yes	yes	yes	yes	yes	yes	yes	yes	yes	yes	yes	yes	yes	yes	yes	yes	yes	yes	yes	yes	yes
	Glycolate dehydrogenase								yes	yes	yes	yes	yes	yes	yes	yes	yes	yes	yes
Calvin-Benson-Bassham cycle for CO2 fixation	Ribulose-bisphosphate carboxylase (RuBisCO) large subunit RbcL			yes	yes	yes	yes	yes
	Phosphoribulokinase cbbP			yes	yes	yes	yes	yes
methylcitric acid cycle	Methylcitrate dehydratase prpD	yes	yes	yes	yes	yes	yes	yes		yes	yes	yes	yes	yes		yes	yes	yes	yes	yes	yes	yes	yes	yes	yes	yes	yes	yes
	Succinate dehydrogenase	yes	yes	yes	yes	yes	yes	yes		yes	yes	yes	yes	yes		yes	yes	yes	yes	yes	yes	yes	yes	yes	yes	yes	yes	yes
	Succinate dehydrogenase	yes	yes	yes	yes	yes	yes	yes	yes	yes	yes	yes	yes	yes	yes	yes	yes	yes	yes	yes	yes	yes	yes		yes
	Succinate dehydrogenase	yes	yes	yes	yes	yes	yes	yes		yes	yes	yes	yes	yes		yes	yes	yes	yes	yes	yes	yes	yes	yes	yes	yes	yes	yes
	Citrate lyase-like cyl3	yes	yes	yes	yes	yes	yes	yes																yes	yes	yes	yes	yes
	Citrate lyase-like cyl3									yes	yes	yes	yes	yes		yes	yes	yes	yes	yes	yes	yes	yes
	Propionyl-CoA synthase prpE	yes	yes	yes	yes	yes	yes	yes	yes	yes	yes	yes	yes	yes	yes	yes	yes	yes	yes	yes	yes	yes	yes	yes	yes	yes	yes	yes
	Fumarase fum	yes	yes	yes	yes	yes	yes	yes		yes	yes	yes	yes	yes		yes	yes	yes	yes	yes	yes	yes	yes	yes	yes	yes	yes	yes
	Aconitate hydratase acn	yes	yes	yes	yes	yes	yes	yes	yes	yes	yes	yes	yes	yes	yes	yes	yes	yes	yes	yes	yes	yes	yes	yes	yes	yes	yes	yes
	Methylcitrate synthase prpC	yes	yes	yes	yes	yes	yes	yes	yes	yes	yes	yes	yes	yes	yes	yes	yes	yes	yes	yes	yes	yes	yes	yes	yes	yes	yes	yes
	Methylisocitrate lyase prpB	yes	yes	yes	yes	yes	yes	yes		yes	yes	yes	yes	yes		yes	yes	yes	yes	yes	yes	yes	yes	yes	yes	yes	yes	yes
	Citrate lyase-like cyl1	yes	yes	yes	yes	yes	yes	yes		yes	yes	yes	yes	yes		yes	yes	yes	yes	yes	yes	yes	yes	yes	yes	yes	yes	yes
	Dehydratase maoC	yes	yes	yes	yes	yes	yes	yes		yes	yes	yes	yes	yes		yes	yes	yes	yes	yes	yes	yes	yes	yes	yes	yes	yes	yes
	Citrate lyase-like cyl2	yes	yes	yes	yes	yes	yes	yes		yes	yes	yes	yes	yes		yes	yes	yes	yes	yes	yes	yes	yes	yes	yes	yes	yes	yes
	Transcriptional regulator gntR	yes	yes	yes	yes	yes	yes	yes		yes	yes	yes	yes	yes		yes	yes	yes	yes	yes	yes	yes	yes	yes	yes	yes	yes	yes
	Malate dehydrogenase mdh	yes	yes	yes	yes	yes	yes	yes		yes	yes	yes	yes	yes		yes	yes	yes	yes	yes	yes	yes	yes	yes	yes	yes	yes	yes
	Succinate dehydrogenase	yes	yes	yes	yes	yes	yes	yes		yes	yes	yes	yes	yes		yes	yes	yes	yes	yes	yes	yes	yes	yes	yes	yes	yes	yes
methylovory-THF linked oxidation	formate dehydrogenase alpha subunit (EC 1.2.1.2) fdH				yes
	NAD-dependent formate dehydrogenase beta subunit (EC:1.6.5.3) fdsB			yes																				yes
	molybdenum cofactor guanylyltransferase mobA	yes	yes	yes	yes	yes	yes	yes	yes	yes	yes	yes	yes	yes	yes	yes	yes	yes	yes	yes	yes	yes	yes	yes	yes	yes	yes
	molybdopterin molybdochelatase moeA	yes	yes	yes	yes	yes	yes	yes	yes	yes	yes	yes	yes	yes	yes	yes	yes	yes	yes	yes	yes	yes	yes	yes	yes	yes	yes	yes
lactate fermentation	lactate dehydrogenase								yes	yes	yes	yes	yes	yes	yes	yes	yes	yes	yes	yes	yes	yes	yes
denitrification	napA
	narG			yes					yes	yes	yes	yes	yes	yes	yes	yes	yes	yes	yes		yes			yes	yes	yes	yes	yes
	nirK			yes	yes
	nirS
	nor			yes	yes				yes	yes	yes			yes	yes	yes
	nosZ		yes		yes				yes	yes	yes			yes	yes	yes
assimilatory nitrate reduction	nas	yes	yes																	yes	yes	yes	yes	yes		yes	yes	yes
arsenate reduction	arsenate reductase	yes		yes	yes	yes	yes	yes	yes	yes	yes	yes	yes	yes	yes	yes	yes	yes	yes	yes	yes	yes	yes	yes	yes	yes	yes	yes
phosphonate assimilation	phnC																							yes		yes	yes	yes
	phnD																							yes		yes	yes	yes
	phnE																							yes		yes	yes	yes
	phnF																							yes	yes	yes	yes	yes
	phnG																							yes		yes	yes	yes
	phnH																							yes		yes	yes	yes
	phnI																							yes		yes	yes	yes
	phnJ																							yes		yes	yes	yes
	phnK																							yes		yes	yes	yes
	phnL																							yes		yes		yes
	phnM																							yes		yes		yes
	phnN																							yes		yes		yes
	phnO
	phnP																							yes		yes
chemotaxis	MCL								yes	yes	yes	yes	yes	yes	yes	yes	yes	yes	yes	yes	yes	yes	yes	yes	yes	yes	yes	yes
	CheW								yes	yes	yes	yes	yes	yes	yes	yes	yes	yes	yes	yes	yes	yes	yes	yes	yes	yes	yes	yes
	CheA								yes	yes	yes	yes	yes	yes	yes	yes	yes	yes	yes	yes	yes	yes		yes	yes	yes	yes	yes
	CheR								yes	yes	yes	yes	yes	yes	yes	yes	yes	yes	yes	yes		yes	yes	yes	yes	yes	yes	yes
	CheY								yes	yes	yes	yes	yes	yes	yes	yes	yes	yes	yes	yes		yes	yes	yes	yes	yes	yes	yes
flagella	Flagellar basal body P-ring formation protein FlgA			yes	yes	yes	yes	yes	yes	yes	yes	yes	yes	yes	yes	yes	yes	yes	yes		yes	yes	yes	yes	yes	yes	yes	yes
	Flagellar basal body rod protein FlgB			yes		yes	yes	yes	yes	yes	yes	yes	yes	yes	yes	yes	yes	yes	yes		yes	yes	yes	yes	yes	yes	yes	yes
	Flagellar basal body rod protein FlgC			yes	yes	yes	yes	yes	yes	yes	yes	yes	yes	yes	yes	yes	yes	yes	yes		yes	yes	yes				yes
	Flagellar hook assembly protein FlgD			yes	yes	yes	yes	yes	yes	yes	yes	yes	yes	yes	yes	yes	yes	yes	yes		yes	yes	yes	yes	yes	yes	yes	yes
	Flagellar hook protein FlgE				yes	yes	yes	yes	yes	yes	yes	yes	yes	yes	yes	yes	yes	yes	yes		yes	yes	yes	yes	yes	yes	yes	yes
	Flagellar basal body rod protein FlgF				yes	yes	yes	yes	yes	yes	yes	yes	yes	yes	yes	yes	yes	yes	yes		yes	yes	yes	yes	yes	yes		yes
	Flagellar basal body rod protein FlgG				yes	yes	yes	yes	yes	yes	yes	yes	yes	yes	yes	yes	yes	yes	yes		yes	yes	yes	yes	yes	yes		yes
	Flagellar basal body L-ring protein FlgH			yes	yes	yes	yes	yes	yes	yes	yes	yes	yes	yes	yes	yes	yes	yes	yes		yes	yes	yes	yes	yes	yes	yes	yes
	Flagellar basal body P-ring protein FlgI			yes	yes	yes	yes	yes	yes	yes	yes	yes	yes	yes	yes	yes	yes	yes	yes		yes	yes	yes	yes	yes	yes	yes	yes
	Flagellar assembly peptidoglycan hydrolase/muramidase FlgJ			yes	yes	yes	yes	yes	yes	yes	yes	yes	yes	yes	yes	yes	yes	yes	yes		yes	yes	yes	yes	yes	yes	yes	yes
	Flagellar hook-associated protein FlgK			yes	yes	yes	yes	yes	yes	yes	yes	yes	yes	yes	yes	yes	yes	yes	yes		yes	yes	yes	yes	yes	yes	yes	yes
	Flagellar hook-associated protein FlgL			yes	yes	yes	yes	yes	yes	yes	yes	yes	yes	yes	yes	yes	yes	yes	yes		yes	yes	yes	yes	yes	yes	yes	yes
	Negative regulator of flagellin synthesis (Anti-sigma-28 factor) FlgM			yes	yes	yes	yes	yes	yes	yes	yes	yes	yes	yes	yes	yes	yes	yes	yes		yes	yes	yes	yes	yes	yes	yes	yes
	Flagellar/type III secretory pathway chaperone FlgN			yes	yes	yes	yes	yes	yes	yes	yes	yes	yes	yes	yes	yes	yes	yes	yes		yes	yes	yes	yes	yes	yes	yes	yes
	Flagellar H-ring protein FlgO								yes					yes	yes									yes			yes
	Flagellar P-ring protein FlgT
	Flagellin FliC/FljB				yes	yes	yes	yes	yes	yes	yes	yes	yes	yes	yes	yes		yes	yes		yes	yes	yes	yes	yes	yes	yes
	Flagellar capping protein FliD			yes	yes	yes	yes	yes	yes	yes	yes	yes	yes	yes	yes	yes		yes	yes		yes	yes	yes	yes	yes	yes	yes	yes
	Flagellar MS ring/basal body protein FliE			yes	yes	yes	yes	yes	yes	yes	yes	yes	yes	yes	yes	yes	yes	yes	yes		yes	yes	yes	yes	yes	yes	yes	yes
	Flagellar MS ring/basal body protein FliF			yes	yes	yes	yes	yes	yes	yes	yes	yes	yes	yes	yes	yes	yes	yes	yes		yes	yes	yes	yes	yes	yes	yes	yes
	Flagellar motor switch protein FliG			yes	yes	yes	yes	yes	yes	yes	yes	yes	yes	yes	yes	yes	yes	yes	yes		yes	yes	yes	yes	yes	yes		yes
	Flagellar assembly protein FliH			yes	yes	yes	yes	yes	yes	yes	yes	yes	yes	yes	yes	yes	yes	yes	yes		yes	yes	yes	yes	yes	yes	yes	yes
	Flagellar protein export ATPase FliI			yes	yes	yes	yes	yes	yes	yes	yes	yes	yes	yes	yes	yes		yes	yes		yes	yes	yes	yes	yes	yes	yes	yes
	Flagella biosynthesis chaperone FliJ			yes	yes	yes	yes	yes	yes	yes	yes	yes	yes	yes	yes	yes	yes	yes	yes		yes	yes	yes	yes	yes	yes	yes	yes
	Flagellar hook-length control protein FliK			yes	yes	yes	yes	yes	yes	yes	yes	yes	yes	yes	yes	yes	yes	yes	yes		yes	yes	yes	yes	yes	yes	yes	yes
	Flagellar MS ring/basal body-associated protein FliL			yes	yes	yes	yes	yes	yes	yes	yes	yes	yes	yes	yes	yes	yes	yes	yes		yes	yes	yes	yes	yes	yes	yes	yes
	Flagellar motor switch protein FliM			yes	yes	yes	yes	yes	yes	yes	yes	yes	yes	yes	yes	yes	yes	yes	yes		yes	yes	yes	yes	yes	yes	yes	yes
	Flagellar motor switch/type III secretory pathway protein FliN			yes	yes	yes	yes	yes	yes	yes	yes	yes	yes	yes	yes	yes	yes	yes	yes		yes	yes	yes	yes	yes	yes	yes	yes
	Flagellar biogenesis protein FliO			yes	yes	yes	yes	yes	yes	yes	yes	yes	yes	yes	yes	yes	yes	yes	yes		yes	yes	yes	yes	yes	yes	yes	yes
	Flagellar biosynthesis protein FliQ			yes	yes	yes	yes	yes	yes	yes	yes	yes	yes	yes	yes	yes	yes	yes	yes		yes	yes	yes	yes	yes	yes	yes	yes
	Flagellar biosynthesis protein FliR			yes	yes	yes	yes	yes	yes	yes	yes	yes	yes	yes	yes	yes	yes	yes	yes		yes	yes	yes	yes	yes	yes	yes	yes
	Flagellin-specific chaperone FliS			yes	yes	yes	yes	yes	yes	yes	yes	yes	yes	yes	yes	yes		yes	yes		yes	yes	yes	yes	yes	yes	yes	yes
	Flagellar biosynthesis regulatory protein FliT			yes	yes	yes	yes	yes	yes	yes	yes	yes	yes	yes	yes	yes		yes	yes		yes	yes	yes	yes	yes	yes	yes	yes
	Flagellar type III secretion system protein FlhA			yes	yes	yes	yes	yes	yes	yes	yes	yes	yes	yes	yes	yes	yes	yes	yes	yes	yes	yes		yes	yes	yes		yes
	Flagellar type III secretion system protein FlhB			yes	yes	yes	yes	yes	yes	yes	yes	yes	yes	yes	yes	yes	yes	yes	yes	yes	yes	yes		yes	yes	yes	yes	yes
	Flagellar protein FlhE
	Flagellar motor protein MotA	yes	yes	yes	yes	yes	yes	yes	yes	yes	yes	yes	yes	yes	yes	yes	yes	yes	yes	yes	yes	yes	yes	yes	yes	yes	yes	yes
	Flagellar motor protein MotB			yes	yes	yes	yes	yes	yes	yes	yes	yes	yes	yes	yes	yes	yes	yes	yes	yes	yes	yes		yes	yes	yes	yes	yes
	Flagellar motor protein MotC			yes	yes	yes	yes	yes	yes	yes	yes	yes	yes	yes	yes	yes	yes	yes	yes	yes	yes	yes		yes	yes	yes	yes	yes
	Flagellar motor protein MotD			yes	yes	yes	yes	yes	yes	yes	yes	yes	yes	yes	yes	yes	yes	yes	yes	yes	yes	yes		yes	yes	yes	yes	yes
	Flagellar motility protein MotE, a chaperone for MotC folding
	Flagellar T ring protein MotY
pili	Major pilin PilA					yes	yes	yes	yes	yes	yes	yes	yes	yes	yes	yes	yes	yes	yes			yes	yes		yes	yes		yes
	Type IV-A pilus assembly ATPase PilB, Type II general secretory pathway ATPase GspE/PulE			yes	yes	yes	yes	yes	yes	yes	yes	yes	yes	yes	yes	yes	yes	yes	yes	yes	yes	yes	yes	yes	yes	yes	yes	yes
	Type IV-A outer membrane protein PilC, Type II general secretory pathway GspF			yes	yes	yes	yes	yes	yes	yes	yes	yes	yes	yes	yes	yes	yes	yes	yes	yes	yes	yes	yes	yes	yes	yes	yes	yes
	Pilus assembly protein PilE				yes	yes	yes	yes		yes	yes					yes				yes	yes	yes	yes
	Pilus assembly protein PilF			yes	yes	yes	yes	yes	yes	yes	yes	yes	yes	yes	yes	yes	yes	yes	yes	yes	yes	yes	yes	yes	yes	yes	yes	yes
	Inner membrane associated protein PilM			yes	yes	yes	yes	yes	yes	yes	yes	yes	yes	yes	yes	yes	yes	yes	yes	yes	yes	yes	yes	yes	yes	yes	yes	yes
	Cytoplasmic pilus assembly protein PilN			yes	yes	yes	yes	yes	yes	yes	yes	yes	yes	yes	yes	yes	yes	yes	yes	yes	yes	yes	yes	yes	yes	yes	yes	yes
	Pilus assembly protein PilO			yes	yes	yes	yes	yes	yes	yes	yes	yes	yes	yes	yes	yes	yes	yes	yes	yes	yes	yes	yes	yes	yes	yes	yes	yes
	Type IV pilus outer membrane pore PilQ, Type II general secretory pathway PulD			yes	yes	yes	yes	yes	yes	yes	yes	yes	yes	yes	yes	yes	yes	yes	yes	yes	yes	yes	yes	yes	yes	yes	yes	yes
cobalamin metabolism	cbiL_cobI	yes	yes	yes	yes	yes	yes	yes	yes	yes	yes	yes	yes	yes	yes	yes	yes	yes	yes	yes	yes	yes	yes	yes	yes	yes	yes	yes
	cbiH_cobJ	yes	yes	yes	yes	yes	yes	yes	yes	yes	yes	yes	yes	yes	yes	yes	yes	yes	yes	yes	yes	yes	yes	yes	yes	yes	yes	yes
	cbiF_cobM	yes	yes	yes	yes	yes	yes	yes	yes	yes	yes	yes	yes	yes	yes	yes	yes	yes	yes	yes	yes	yes	yes	yes	yes	yes	yes	yes
	cbiE_cobL	yes	yes	yes	yes	yes	yes	yes	yes	yes	yes	yes	yes	yes	yes	yes	yes	yes	yes	yes	yes	yes	yes	yes	yes	yes	yes	yes
	cbiT_cobL	yes	yes	yes	yes	yes	yes	yes	yes	yes	yes	yes	yes	yes	yes	yes	yes	yes	yes	yes	yes	yes	yes	yes	yes	yes	yes	yes
	cbiC_cobH
	cbiA_cobB	yes	yes	yes	yes				yes	yes	yes	yes	yes	yes	yes	yes	yes	yes	yes	yes	yes	yes	yes	yes	yes	yes	yes	yes
	cobO_cobA								yes	yes	yes	yes	yes	yes	yes	yes	yes	yes	yes	yes	yes	yes	yes
	cbiP_cobQ	yes	yes	yes	yes	yes	yes	yes	yes	yes	yes	yes	yes	yes	yes	yes	yes	yes	yes	yes	yes	yes	yes	yes	yes	yes	yes	yes
	cbiB_cobD								yes	yes	yes	yes	yes	yes	yes	yes	yes	yes	yes	yes	yes	yes	yes
	cobS								yes	yes	yes	yes	yes	yes	yes	yes	yes	yes	yes	yes	yes	yes	yes	yes	yes	yes	yes	yes
	bluB	yes	yes	yes	yes	yes	yes	yes	yes	yes	yes	yes	yes	yes	yes	yes	yes	yes	yes	yes	yes	yes	yes	yes	yes	yes	yes	yes
	btuB	yes	yes	yes	yes	yes	yes	yes	yes	yes	yes	yes	yes	yes	yes	yes	yes	yes	yes	yes	yes	yes	yes	yes	yes	yes	yes	yes
urea degradation	urease subunit alpha								yes					yes	yes		yes	yes					yes
	urease subunit beta								yes					yes	yes		yes	yes					yes
	urease subunit gamma								yes					yes	yes		yes	yes					yes
	bacteriohemerythrin								yes	yes	yes	yes	yes	yes	yes	yes	yes	yes	yes		yes	yes	yes
	catalase/peroxidase	yes	yes	yes	yes	yes	yes	yes	yes	yes	yes	yes	yes	yes	yes	yes	yes	yes	yes	yes	yes	yes	yes	yes	yes	yes	yes	yes
	bacterioferritin			yes		yes	yes	yes	yes	yes	yes	yes	yes	yes	yes	yes	yes	yes	yes	yes	yes	yes	yes	yes	yes	yes	yes	yes
	MtrB/PioB family decaheme-associated outer membrane protein	yes			yes	yes	yes	yes

## Sheet: S7
Protein ID	MAG	Group	Description	NSAF in samples (%)
MQ_C9_g0005.c0053.01594	C9_maxbin.005	G1	50S ribosomal protein L7/L12 (Bacteria; Proteobacteria; Gammaproteobacteria; Burkholderiales; Methylophilaceae; Methylotenera; Methylotenera)	0.557851
MQ_C9_g0005.c0056.01638	C9_maxbin.005	G1	PQQ-binding-like beta-propeller repeat protein [Carbon Cycle, Methanol Oxidation|Methanol dehydrogenase (cytochrome c) subunit 1, XoxF5] (Bacteria; Proteobacteria; Gammaproteobacteria; Burkholderiales; Methylophilaceae; Methylotenera; Methylotenera)	0.504048
MQ_C9_g0005.c0105.02090	C9_maxbin.005	G1	elongation factor Tu (Bacteria; Proteobacteria; Gammaproteobacteria; Burkholderiales; Methylophilaceae; Methylotenera; Methylotenera)	0.431412
MQ_C9_g0005.c0011.00603	C9_maxbin.005	G1	cold-shock protein (Bacteria; Proteobacteria; Gammaproteobacteria; Burkholderiales; Methylophilaceae; Methylotenera; Methylotenera)	0.31873
MQ_C9_g0005.c0067.01802	C9_maxbin.005	G1	chaperonin GroEL (Bacteria; Proteobacteria; Gammaproteobacteria; Burkholderiales; Methylophilaceae; Methylotenera; Methylotenera)	0.24064
MQ_C9_g0005.c0035.01246	C9_maxbin.005	G1	elongation factor Ts (Bacteria; Proteobacteria; Gammaproteobacteria; Burkholderiales; Methylophilaceae; Methylotenera; Methylotenera)	0.233988
MQ_C9_g0005.c0007.00415	C9_maxbin.005	G1	3-hexulose-6-phosphate synthase [Carbon Cycle, Formaldehyde Assimilation via Ribulose Monophosphate pathway|3-hexulose-6-phosphate synthase HxlA] (Bacteria; Proteobacteria; Gammaproteobacteria; Burkholderiales; Methylophilaceae; Methylotenera; Methylotenera)	0.227941
MQ_C9_g0005.c0010.00575	C9_maxbin.005	G1	OmpA family protein (Bacteria; Proteobacteria; Gammaproteobacteria; Burkholderiales; Methylophilaceae; Methylotenera; Methylotenera)	0.215363
MQ_C9_g0005.c0059.01686	C9_maxbin.005	G1	30S ribosomal protein S6 (Bacteria; Proteobacteria; Gammaproteobacteria; Burkholderiales; Methylophilaceae; Methylotenera; Methylotenera)	0.201165
MQ_C9_g0005.c0057.01663	C9_maxbin.005	G1	ketol-acid reductoisomerase [Metabolism, Aminoacid Biosynthesis|(val/ile) Ketol-acid reductoisomerase IlvC] (Bacteria; Proteobacteria; Gammaproteobacteria; Burkholderiales; Methylophilaceae; Methylotenera; Methylotenera)	0.200416
MQ_C9_g0005.c0051.01558	C9_maxbin.005	G1	preprotein translocase subunit YajC [Transport, General Protein Translocation|Preprotein translocase, subunit YajC] (Bacteria; Proteobacteria; Gammaproteobacteria; Burkholderiales; Methylophilaceae; Methylotenera; Methylotenera)	0.191871
MQ_C9_g0005.c0026.01045	C9_maxbin.005	G1	DUF883 domain-containing protein (Bacteria; Proteobacteria; Gammaproteobacteria; Burkholderiales; Methylophilaceae; Methylotenera; Methylotenera)	0.189627
MQ_C9_g0005.c0015.00750	C9_maxbin.005	G1	HU family DNA-binding protein (Bacteria; Proteobacteria; Gammaproteobacteria; Burkholderiales; Methylophilaceae; Methylotenera; Methylotenera)	0.18282
MQ_C9_g0005.c0053.01592	C9_maxbin.005	G1	50S ribosomal protein L1 [Translation, Ribosome|Ribosomal protein L1] (Bacteria; Proteobacteria; Gammaproteobacteria; Burkholderiales; Methylophilaceae; Methylotenera; Methylotenera)	0.177343
MQ_C9_g0005.c0059.01689	C9_maxbin.005	G1	50S ribosomal protein L9 (Bacteria; Proteobacteria; Gammaproteobacteria; Burkholderiales; Methylophilaceae; Methylotenera; Methylotenera)	0.153894
MQ_C9_g0005.c0017.00801	C9_maxbin.005	G1	3-hexulose-6-phosphate synthase (Bacteria; Proteobacteria; Gammaproteobacteria; Burkholderiales; Methylophilaceae; Methylopumilus_A; Methylopumilus_A)	0.15251
MQ_C9_g0005.c0013.00683	C9_maxbin.005	G1	peroxiredoxin (Bacteria; Proteobacteria; Gammaproteobacteria; Burkholderiales; Methylophilaceae; Methylotenera; Methylotenera)	0.140406
MQ_C9_g0005.c0019.00857	C9_maxbin.005	G1	50S ribosomal protein L4 [Translation, Ribosome|Ribosomal protein L4] (Bacteria; Proteobacteria; Gammaproteobacteria; Burkholderiales; Methylophilaceae; Methylotenera; Methylotenera)	0.124548
MQ_C9_g0005.c0013.00675	C9_maxbin.005	G1	ribulose-phosphate 3-epimerase [Metabolism, Pentose Phosphate pathway|Ribulose-5-phosphate 3-epimerase] (Bacteria; Proteobacteria; Gammaproteobacteria; Burkholderiales; Methylophilaceae; Methylotenera; Methylotenera)	0.12439
MQ_C9_g0005.c0019.00871	C9_maxbin.005	G1	50S ribosomal protein L6 [Translation, Ribosome|Ribosomal protein L6] (Bacteria; Proteobacteria; Gammaproteobacteria; Burkholderiales; Methylophilaceae; Methylotenera; Methylotenera)	0.116693
MQ_C9_g0005.c0003.00252	C9_maxbin.005	G1	NADP-specific glutamate dehydrogenase (Bacteria; Proteobacteria; Gammaproteobacteria; Burkholderiales; Methylophilaceae; UBA6140; UBA6140)	0.116304
MQ_C9_g0005.c0000.00065	C9_maxbin.005	G1	c-type cytochrome (Bacteria; Proteobacteria; Gammaproteobacteria; Burkholderiales; Methylophilaceae; Methylotenera; Methylotenera)	0.101219
MQ_C9_g0005.c0094.02053	C9_maxbin.005	G1	50S ribosomal protein L25/general stress protein Ctc [Translation, Ribosome|Ribosomal protein L25] (Bacteria; Proteobacteria; Gammaproteobacteria; Burkholderiales; Methylophilaceae; Methylotenera; Methylotenera)	0.0969584
MQ_C9_g0005.c0004.00289	C9_maxbin.005	G1	superoxide dismutase (Bacteria; Proteobacteria; Gammaproteobacteria; Burkholderiales; Methylophilaceae; Methylotenera; Methylotenera)	0.096136
MQ_C9_g0005.c0027.01097	C9_maxbin.005	G1	bacterioferritin [Metabolism, Iron Storage|Bacterioferritin (cytochrome b1)] [Metabolism, Iron Storage|Bacterioferritin] (Bacteria; Proteobacteria; Gammaproteobacteria; Burkholderiales; Methylophilaceae; Methylotenera; Methylotenera)	0.0949563
MQ_C9_g0005.c0043.01409	C9_maxbin.005	G1	cold-shock protein (Bacteria; Proteobacteria; Gammaproteobacteria; Burkholderiales; Methylophilaceae; Methylotenera; Methylotenera)	0.0940513
MQ_C9_g0005.c0005.00329	C9_maxbin.005	G1	F0F1 ATP synthase subunit B [Respiration, ATP synthase|ATP synthase, subunit F0 B] [Respiration, ATP synthase|ATP synthase, subunit F0 B-prime] (Bacteria; Proteobacteria; Gammaproteobacteria; Burkholderiales; Methylophilaceae; Methylotenera; Methylotenera)	0.0931303
MQ_C9_g0005.c0019.00879	C9_maxbin.005	G1	30S ribosomal protein S13 (Bacteria; Proteobacteria; Gammaproteobacteria; Burkholderiales; Methylophilaceae; Methylotenera; Methylotenera)	0.0918243
MQ_C9_g0005.c0046.01475	C9_maxbin.005	G1	FKBP-type peptidyl-prolyl cis-trans isomerase (Bacteria; Proteobacteria; Gammaproteobacteria; Burkholderiales; Methylophilaceae; Methylotenera; Methylotenera)	0.0914222
MQ_C9_g0005.c0020.00904	C9_maxbin.005	G1	thiol peroxidase (Bacteria; Proteobacteria; Gammaproteobacteria; Burkholderiales; Methylophilaceae; Methylotenera; Methylotenera)	0.0864655
MQ_C9_g0005.c0012.00654	C9_maxbin.005	G1	dodecin family protein (Bacteria; Proteobacteria; Gammaproteobacteria; Burkholderiales; Methylophilaceae; Methylotenera; Methylotenera)	0.0862516
MQ_C9_g0005.c0012.00639	C9_maxbin.005	G1	hypothetical protein A3I83_07605 (Bacteria; Proteobacteria; Gammaproteobacteria; Burkholderiales; Methylophilaceae; Methylotenera; Methylotenera)	0.0856446
MQ_C9_g0005.c0019.00888	C9_maxbin.005	G1	50S ribosomal protein L28 [Translation, Ribosome|Ribosomal protein L28] (Bacteria; Proteobacteria; Gammaproteobacteria; Burkholderiales; Methylophilaceae; Methylotenera; Methylotenera)	0.0830318
MQ_C9_g0005.c0000.00066	C9_maxbin.005	G1	quinoprotein dehydrogenase-associated putative ABC transporter substrate-binding protein (Bacteria; Proteobacteria; Gammaproteobacteria; Burkholderiales; Methylophilaceae; Methylotenera; Methylotenera)	0.08192
MQ_C9_g0005.c0033.01198	C9_maxbin.005	G1	aldehyde dehydrogenase (Bacteria; Proteobacteria; Gammaproteobacteria; Burkholderiales; Methylophilaceae; Methylotenera; Methylotenera)	0.0809474
MQ_C9_g0005.c0004.00298	C9_maxbin.005	G1	beta-propeller fold lactonase family protein (Bacteria; Proteobacteria; Gammaproteobacteria; Burkholderiales; Methylophilaceae; Methylotenera; Methylotenera)	0.0791848
MQ_C9_g0005.c0015.00746	C9_maxbin.005	G1	trigger factor (Bacteria; Proteobacteria; Gammaproteobacteria; Burkholderiales; Methylophilaceae; Methylotenera; Methylotenera)	0.0738072
MQ_C9_g0005.c0010.00568	C9_maxbin.005	G1	50S ribosomal protein L19 [Translation, Ribosome|Ribosomal protein L19] (Bacteria; Proteobacteria; Gammaproteobacteria; Burkholderiales; Methylophilaceae; Methylotenera; Methylotenera)	0.0734901
MQ_C9_g0005.c0035.01244	C9_maxbin.005	G1	30S ribosomal protein S2 (Bacteria; Proteobacteria; Gammaproteobacteria; Burkholderiales; Methylophilaceae; Methylotenera; Methylotenera)	0.0728738
MQ_C9_g0005.c0009.00496	C9_maxbin.005	G1	TonB-dependent receptor [Transport, Siderophore, Peptide, etc Import|TonB-dependent receptor, siderophores] (Bacteria; Proteobacteria; Gammaproteobacteria; Burkholderiales; Methylophilaceae; Methylotenera; Methylotenera)	0.0723044
MQ_C9_g0005.c0019.00875	C9_maxbin.005	G1	50S ribosomal protein L15 [Translation, Ribosome|Ribosomal protein L15] (Bacteria; Proteobacteria; Gammaproteobacteria; Burkholderiales; Methylophilaceae; Methylotenera; Methylotenera)	0.0719342
MQ_C9_g0005.c0017.00802	C9_maxbin.005	G1	SIS domain-containing protein [Carbon Cycle, Formaldehyde Assimilation via Ribulose Monophosphate pathway|6-phospho 3-hexuloisomerase HxlB] (Bacteria; Proteobacteria; Gammaproteobacteria; Burkholderiales; Methylophilaceae; Methylotenera; Methylotenera)	0.0717861
MQ_C9_g0005.c0005.00361	C9_maxbin.005	G1	catalase/peroxidase HPI (Bacteria; Proteobacteria; Gammaproteobacteria; Burkholderiales; Methylophilaceae; Methylotenera; Methylotenera)	0.0715088
MQ_C9_g0005.c0021.00937	C9_maxbin.005	G1	NADP-dependent phosphogluconate dehydrogenase [Metabolism, Pentose Phosphate pathway|6-Phosphogluconate dehydrogenase] (Bacteria; Proteobacteria; Gammaproteobacteria; Burkholderiales; Methylophilaceae; Methylotenera; Methylotenera)	0.0709904
MQ_C9_g0005.c0073.01882	C9_maxbin.005	G1	30S ribosomal protein S9 [Translation, Ribosome|Ribosomal protein S9] (Bacteria; Proteobacteria; Gammaproteobacteria; Burkholderiales; Methylophilaceae; Methylotenera_A; Methylotenera_A)	0.070016
MQ_C9_g0005.c0022.00952	C9_maxbin.005	G1	bifunctional 4-hydroxy-2-oxoglutarate aldolase/2-dehydro-3-deoxy-phosphogluconate aldolase (Bacteria; Proteobacteria; Gammaproteobacteria; Burkholderiales; Methylophilaceae; Methylotenera; Methylotenera)	0.0698477
MQ_C9_g0005.c0005.00338	C9_maxbin.005	G1	DUF1924 domain-containing protein (Bacteria; Proteobacteria; Gammaproteobacteria; Burkholderiales; Methylophilaceae; Methylotenera; Methylotenera)	0.0688491
MQ_C9_g0005.c0019.00872	C9_maxbin.005	G1	50S ribosomal protein L18 [Translation, Ribosome|Ribosomal protein L18] (Bacteria; Proteobacteria; Gammaproteobacteria; Burkholderiales; Methylophilaceae; Methylotenera; Methylotenera)	0.0673231
MQ_C9_g0005.c0019.00874	C9_maxbin.005	G1	50S ribosomal protein L30 (Bacteria; Proteobacteria; Gammaproteobacteria; Burkholderiales; Methylophilaceae; Methylotenera; Methylotenera)	0.0673231
MQ_C9_g0005.c0023.00974	C9_maxbin.005	G1	thioredoxin family protein (Bacteria; Proteobacteria; Gammaproteobacteria; Burkholderiales; Methylophilaceae; Methylotenera; Methylotenera)	0.0670366
MQ_C9_g0005.c0053.01596	C9_maxbin.005	G1	DNA-directed RNA polymerase subunit beta' (Bacteria; Proteobacteria; Gammaproteobacteria; Burkholderiales; Methylophilaceae; Methylotenera; Methylotenera)	0.0650537
MQ_C9_g0005.c0055.01626	C9_maxbin.005	G1	protein-export chaperone SecB [Transport, General Protein Translocation|Preprotein translocase, subunit SecB] (Bacteria; Proteobacteria; Gammaproteobacteria; Burkholderiales; Methylophilaceae; Methylotenera; Methylotenera)	0.0647118
MQ_C9_g0005.c0000.00059	C9_maxbin.005	G1	beta-propeller fold lactonase family protein [Metabolism, Pentose Phosphate pathway|6-Phosphogluconolactonase] (Bacteria; Proteobacteria; Gammaproteobacteria; Burkholderiales; Methylophilaceae; Methylotenera; Methylotenera)	0.0642349
MQ_C9_g0005.c0036.01275	C9_maxbin.005	G1	cytochrome-c oxidase, cbb3-type subunit II [Respiration, Complex IV, Heme/Copper Oxidase Oxygen Reductases|Heme/copper oxidase complex subunit II, CcoO/CyoB/CoxB] (Bacteria; Proteobacteria; Gammaproteobacteria; Burkholderiales; Methylophilaceae; Methylotenera; Methylotenera)	0.0639569
MQ_C9_g0005.c0007.00429	C9_maxbin.005	G1	prepilin-type cleavage/methylation domain-containing protein (Bacteria; Proteobacteria; Gammaproteobacteria; Burkholderiales; Methylophilaceae; Methylotenera; Methylotenera)	0.0636509
MQ_C9_g0005.c0045.01457	C9_maxbin.005	G1	2,3,4,5-tetrahydropyridine-2,6-dicarboxylate N-succinyltransferase [Metabolism, Aminoacid Biosynthesis|(lys) Tetrahydrodipicolinate N-succinyltransferase DapD] (Bacteria; Proteobacteria; Gammaproteobacteria; Burkholderiales; Methylophilaceae; Methylotenera; Methylotenera)	0.0636509
MQ_C9_g0005.c0088.02013	C9_maxbin.005	G1	recombinase RecA (Bacteria; Proteobacteria; Gammaproteobacteria; Burkholderiales; Methylophilaceae; Methylotenera; Methylotenera)	0.062953
MQ_C9_g0005.c0019.00865	C9_maxbin.005	G1	30S ribosomal protein S17 [Translation, Ribosome|Ribosomal protein S17] (Bacteria; Proteobacteria; Gammaproteobacteria; Burkholderiales; Methylophilaceae; Methylotenera; Methylotenera)	0.0605077
MQ_C9_g0005.c0056.01641	C9_maxbin.005	G1	c-type cytochrome (Bacteria; Proteobacteria; Gammaproteobacteria; Burkholderiales; Methylophilaceae; Methylotenera; Methylotenera)	0.0596727
MQ_C9_g0005.c0000.00060	C9_maxbin.005	G1	SRPBCC family protein (Bacteria; Proteobacteria; Gammaproteobacteria; Burkholderiales; Methylophilaceae; Methylotenera; Methylotenera)	0.0583467
MQ_C9_g0005.c0053.01593	C9_maxbin.005	G1	50S ribosomal protein L10 (Bacteria; Proteobacteria; Gammaproteobacteria; Burkholderiales; Methylophilaceae; Methylotenera; Methylotenera)	0.0569148
MQ_C9_g0005.c0056.01640	C9_maxbin.005	G1	c-type cytochrome (Bacteria; Proteobacteria; Gammaproteobacteria; Burkholderiales; Methylophilaceae; Methylotenera; Methylotenera)	0.0565998
MQ_C9_g0005.c0000.00063	C9_maxbin.005	G1	hypothetical protein CVU29_05435 (Bacteria; Proteobacteria; Gammaproteobacteria; Burkholderiales; Methylophilaceae; Methylotenera; Methylotenera)	0.0552758
MQ_C9_g0005.c0053.01595	C9_maxbin.005	G1	DNA-directed RNA polymerase subunit beta (Bacteria; Proteobacteria; Gammaproteobacteria; Burkholderiales; Methylophilaceae; Methylotenera; Methylotenera)	0.0545268
MQ_C9_g0005.c0084.01980	C9_maxbin.005	G1	MxaD family protein (Bacteria; Proteobacteria; Gammaproteobacteria; Burkholderiales; Methylophilaceae; Methylotenera; Methylotenera)	0.053625
MQ_C9_g0005.c0026.01042	C9_maxbin.005	G1	formaldehyde-activating enzyme [Carbon Cycle, Methanogenesis|5,6,7,8-Tetrahydromethanopterin hydro-lyase Fae|0.4] (Bacteria; Proteobacteria; Gammaproteobacteria; Burkholderiales; Methylophilaceae; Methylotenera; Methylotenera)	0.0535642
MQ_C9_g0005.c0005.00364	C9_maxbin.005	G1	DNA starvation/stationary phase protection protein [Metabolism, Iron Storage|Bacterioferritin] (Bacteria; Proteobacteria; Gammaproteobacteria; Pseudomonadales; Moraxellaceae; Acinetobacter; Acinetobacter)	0.0507832
MQ_C9_g0005.c0071.01856	C9_maxbin.005	G1	sel1 repeat family protein (Bacteria; Proteobacteria; Gammaproteobacteria; Burkholderiales; Methylophilaceae; Methylotenera; Methylotenera)	0.0504677
MQ_C9_g0005.c0040.01352	C9_maxbin.005	G1	BON domain-containing protein (Bacteria; Proteobacteria; Gammaproteobacteria; Burkholderiales; Methylophilaceae; Methylotenera; Methylotenera)	0.0490853
MQ_C9_g0005.c0004.00277	C9_maxbin.005	G1	LysM peptidoglycan-binding domain-containing protein (Bacteria; Proteobacteria; Gammaproteobacteria; Burkholderiales; Methylophilaceae; Methylotenera; Methylotenera)	0.0482713
MQ_C9_g0005.c0010.00553	C9_maxbin.005	G1	c-type cytochrome [Sulfur Cycle, Sulfide Oxidation, H2S ->MQ_C9_ Persulfide or sulfur|Sulfide dehydrogenase, cytochrome c subunit FccA|0.2] (Bacteria; Proteobacteria; Gammaproteobacteria; Burkholderiales; Methylophilaceae; Methylotenera; Methylotenera)	0.0482253
MQ_C9_g0005.c0014.00727	C9_maxbin.005	G1	DNA-directed RNA polymerase subunit omega (Bacteria; Proteobacteria; Gammaproteobacteria; Burkholderiales; Methylophilaceae; Methylotenera; Methylotenera)	0.0475109
MQ_C9_g0005.c0036.01273	C9_maxbin.005	G1	cytochrome-c oxidase, cbb3-type subunit III [Respiration, Complex IV, Heme/Copper Oxidase Oxygen Reductases|Heme/copper oxidase complex subunit III (ccoQ, cyoC, qoxC)] (Bacteria; Proteobacteria; Gammaproteobacteria; Burkholderiales; Methylophilaceae; Methylotenera; Methylotenera)	0.0460041
MQ_C9_g0005.c0056.01639	C9_maxbin.005	G1	ABC transporter substrate-binding protein (Bacteria; Proteobacteria; Gammaproteobacteria; Burkholderiales; Methylophilaceae; Methylotenera; Methylotenera)	0.0458571
MQ_C9_g0005.c0004.00282	C9_maxbin.005	G1	adenosylhomocysteinase (Bacteria; Proteobacteria; Gammaproteobacteria; Burkholderiales; Methylophilaceae; Methylotenera; Methylotenera)	0.0453394
MQ_C9_g0005.c0010.00590	C9_maxbin.005	G1	CBS domain-containing protein (Bacteria; Proteobacteria; Gammaproteobacteria; Burkholderiales; Methylophilaceae; Methylotenera; Methylotenera)	0.0452901
MQ_C9_g0005.c0003.00256	C9_maxbin.005	G1	hypothetical protein FJY53_05560 (Bacteria; Proteobacteria; Gammaproteobacteria; Burkholderiales; Methylophilaceae; Methylotenera; Methylotenera)	0.0450103
MQ_C9_g0005.c0008.00477	C9_maxbin.005	G1	transcription elongation factor GreA (Bacteria; Proteobacteria; Gammaproteobacteria; Burkholderiales; Methylophilaceae; Methylotenera; Methylotenera)	0.044854
MQ_C9_g0005.c0059.01688	C9_maxbin.005	G1	30S ribosomal protein S18 (Bacteria; Proteobacteria; Gammaproteobacteria; Burkholderiales; Methylophilaceae; Methylotenera; Methylotenera)	0.0431917
MQ_C9_g0005.c0005.00366	C9_maxbin.005	G1	cytochrome-c peroxidase (Bacteria; Proteobacteria; Gammaproteobacteria; Burkholderiales; Methylophilaceae; JABFRO01; JABFRO01)	0.0424177
MQ_C9_g0005.c0028.01115	C9_maxbin.005	G1	adenylate kinase (Bacteria; Proteobacteria; Gammaproteobacteria; Burkholderiales; Methylophilaceae; Methylotenera; Methylotenera)	0.0419451
MQ_C9_g0005.c0007.00420	C9_maxbin.005	G1	monothiol glutaredoxin, Grx4 family (Bacteria; Proteobacteria; Gammaproteobacteria; Burkholderiales; Methylophilaceae; Methylotenera; Methylotenera)	0.040786
MQ_C9_g0005.c0083.01979	C9_maxbin.005	G1	TonB-dependent receptor (Bacteria; Proteobacteria; Gammaproteobacteria; Burkholderiales; Methylophilaceae; Methylotenera; Methylotenera)	0.0392947
MQ_C9_g0005.c0042.01401	C9_maxbin.005	G1	c-type cytochrome (Bacteria; Proteobacteria; Gammaproteobacteria; Burkholderiales; Methylophilaceae; Methylotenera; Methylotenera)	0.0388978
MQ_C9_g0005.c0034.01230	C9_maxbin.005	G1	PilN domain-containing protein [Motility, Type IV Pili|Cytoplasmic pilus assembly protein PilN] (Bacteria; Proteobacteria; Gammaproteobacteria; Burkholderiales; Methylophilaceae; Methylotenera; Methylotenera)	0.0377009
MQ_C9_g0005.c0029.01130	C9_maxbin.005	G1	peptidylprolyl isomerase (Bacteria; Proteobacteria; Gammaproteobacteria; Burkholderiales; Methylophilaceae; Methylotenera; Methylotenera)	0.0374131
MQ_C9_g0005.c0023.00979	C9_maxbin.005	G1	type I glyceraldehyde-3-phosphate dehydrogenase [Metabolism, Glycolysis|Glyceraldehyde-3-phosphate dehydrogenase] (Bacteria; Proteobacteria; Gammaproteobacteria; Burkholderiales; Methylophilaceae; Methylotenera; Methylotenera)	0.0371766
MQ_C9_g0005.c0035.01247	C9_maxbin.005	G1	UMP kinase (Bacteria; Proteobacteria; Gammaproteobacteria; Burkholderiales; Methylophilaceae; Methylotenera; Methylotenera)	0.0367731
MQ_C9_g0005.c0002.00187	C9_maxbin.005	G1	50S ribosomal protein L27 [Translation, Ribosome|Ribosomal protein L27] (Bacteria; Proteobacteria; Gammaproteobacteria; Burkholderiales; Methylophilaceae; Methylotenera; Methylotenera)	0.0366363
MQ_C9_g0005.c0065.01777	C9_maxbin.005	G1	phosphoenolpyruvate synthase (Bacteria; Proteobacteria; Gammaproteobacteria; Burkholderiales; Methylophilaceae; Methylotenera; Methylotenera)	0.035555
MQ_C9_g0005.c0002.00202	C9_maxbin.005	G1	peptidyl-prolyl cis-trans isomerase (Bacteria; Proteobacteria; Gammaproteobacteria; Burkholderiales; Methylophilaceae; Methylotenera; Methylotenera)	0.0354375
MQ_C9_g0005.c0026.01052	C9_maxbin.005	G1	phosphomethylpyrimidine synthase ThiC (Bacteria; Proteobacteria; Gammaproteobacteria; Burkholderiales; Methylophilaceae; Methylotenera; Methylotenera)	0.0348434
MQ_C9_g0005.c0007.00433	C9_maxbin.005	G1	cytochrome c4 [Sulfur Cycle, Sulfide Oxidation, H2S ->MQ_C9_ Persulfide or sulfur|Sulfide dehydrogenase, cytochrome c subunit FccA|0.4] (Bacteria; Proteobacteria; Gammaproteobacteria; Burkholderiales; Methylophilaceae; Methylotenera; Methylotenera)	0.0344906
MQ_C9_g0005.c0068.01824	C9_maxbin.005	G1	DNA starvation/stationary phase protection protein [Metabolism, Iron Storage|Bacterioferritin] (Bacteria; Proteobacteria; Gammaproteobacteria; Burkholderiales; Methylophilaceae; Methylotenera; Methylotenera)	0.0340987
MQ_C9_g0005.c0092.02041	C9_maxbin.005	G1	universal stress protein (Bacteria; Proteobacteria; Gammaproteobacteria; Burkholderiales; Methylophilaceae; Methylotenera; Methylotenera)	0.0332279
MQ_C9_g0005.c0004.00293	C9_maxbin.005	G1	oxidative damage protection protein (Bacteria; Proteobacteria; Gammaproteobacteria; Burkholderiales; Methylophilaceae; Methylotenera; Methylotenera)	0.0330631
MQ_C9_g0005.c0015.00755	C9_maxbin.005	G1	enoyl-ACP reductase [Metabolism, Fatty Acids|Enoyl-acyl-carrier-protein reductase FabI] (Bacteria; Proteobacteria; Gammaproteobacteria; Burkholderiales; Methylophilaceae; Methylotenera; Methylotenera)	0.0328619
MQ_C9_g0005.c0000.00041	C9_maxbin.005	G1	response regulator (Bacteria; Proteobacteria; Gammaproteobacteria; Burkholderiales; Methylophilaceae; Methylotenera; Methylotenera)	0.03282
MQ_C9_g0005.c0029.01137	C9_maxbin.005	G1	nucleoid-associated protein, YbaB/EbfC family (Bacteria; Proteobacteria; Gammaproteobacteria; Burkholderiales; Methylophilaceae; Methylotenera; Methylotenera)	0.0326055
MQ_C9_g0005.c0085.01990	C9_maxbin.005	G1	translation initiation factor IF-3 (Bacteria; Proteobacteria; Gammaproteobacteria; Burkholderiales; Methylophilaceae; Methylotenera; Methylotenera)	0.0316201
MQ_C9_g0005.c0053.01590	C9_maxbin.005	G1	transcription termination/antitermination protein NusG (Bacteria; Proteobacteria; Gammaproteobacteria; Burkholderiales; Methylophilaceae; Methylotenera; Methylotenera)	0.0314679
MQ_C9_g0005.c0057.01653	C9_maxbin.005	G1	P-II family nitrogen regulator (Bacteria; Proteobacteria; Gammaproteobacteria; Burkholderiales; Methylophilaceae; Methylotenera; Methylotenera)	0.0312571
MQ_C9_g0005.c0009.00522	C9_maxbin.005	G1	NADH-quinone oxidoreductase subunit NuoE [Respiration, Complex I|NADH:ubiquinone oxidoreductase 24 kD subunit, NuoE] [Carbon Cycle, Formate Oxidation|Formate dehydrogenase subunit gamma FdoI/FdsG|0.2] (Bacteria; Proteobacteria; Gammaproteobacteria; Burkholderiales; Methylophilaceae; Methylotenera; Methylotenera)	0.0312173
MQ_C9_g0005.c0066.01791	C9_maxbin.005	G1	ubiquinol-cytochrome c reductase iron-sulfur subunit [Respiration, Complex III|Rieske Fe-S protein subunit, PetF] (Bacteria; Proteobacteria; Gammaproteobacteria; Burkholderiales; Methylophilaceae; Methylotenera; Methylotenera)	0.0305494
MQ_C9_g0005.c0004.00295	C9_maxbin.005	G1	ribose-5-phosphate isomerase RpiA [Metabolism, Pentose Phosphate pathway|Ribose-5-phosphate isomerase] (Bacteria; Proteobacteria; Gammaproteobacteria; Burkholderiales; Methylophilaceae; Methylotenera; Methylotenera)	0.0304757
MQ_C9_g0005.c0019.00883	C9_maxbin.005	G1	50S ribosomal protein L17 (Bacteria; Proteobacteria; Gammaproteobacteria; Burkholderiales; Methylophilaceae; Methylotenera; Methylotenera)	0.0298518
MQ_C9_g0005.c0002.00163	C9_maxbin.005	G1	cytochrome-c oxidase, cbb3-type subunit II [Respiration, Complex IV, Heme/Copper Oxidase Oxygen Reductases|Heme/copper oxidase complex subunit II, CcoO/CyoB/CoxB] (Bacteria; Proteobacteria; Gammaproteobacteria; Burkholderiales; Methylophilaceae; Methylotenera; Methylotenera)	0.0294538
MQ_C9_g0005.c0101.02081	C9_maxbin.005	G1	bifunctional phosphoribosylaminoimidazolecarboxamide formyltransferase/IMP cyclohydrolase (Bacteria; Proteobacteria; Gammaproteobacteria; Burkholderiales; Methylophilaceae; Methylotenera; Methylotenera)	0.0291733
MQ_C9_g0005.c0007.00425	C9_maxbin.005	G1	ABC transporter substrate-binding protein (Bacteria; Proteobacteria; Gammaproteobacteria; Burkholderiales; Methylophilaceae; Methylotenera; Methylotenera)	0.0288901
MQ_C9_g0005.c0062.01736	C9_maxbin.005	G1	pyruvate dehydrogenase (acetyl-transferring), homodimeric type [Metabolism, Citric Acid/Krebs/TCA cycle|Pyruvate dehydrogenase, dehydrogenase (E1) component] (Bacteria; Proteobacteria; Gammaproteobacteria; Burkholderiales; Methylophilaceae; Methylotenera; Methylotenera)	0.0283902
MQ_C9_g0005.c0035.01254	C9_maxbin.005	G1	OmpH family outer membrane protein (Bacteria; Proteobacteria; Gammaproteobacteria; Burkholderiales; Methylophilaceae; Methylotenera; Methylotenera)	0.0282999
MQ_C9_g0005.c0011.00604	C9_maxbin.005	G1	translation initiation factor IF-1 (Bacteria; Proteobacteria; Gammaproteobacteria; Burkholderiales; Methylophilaceae; Methylotenera; Methylotenera)	0.0282323
MQ_C9_g0005.c0086.02005	C9_maxbin.005	G1	flagellar motor protein MotA [Transport, Siderophore, Peptide, etc Import|Inner membrane protein ExbB/MotA/TolQ] [Motility, Bacterial Flagellum|Flagellar motor protein MotA] (Bacteria; Proteobacteria; Gammaproteobacteria; Burkholderiales; Methylophilaceae; Methylotenera; Methylotenera)	0.0278671
MQ_C9_g0005.c0032.01182	C9_maxbin.005	G1	aspartate--tRNA ligase (Bacteria; Proteobacteria; Gammaproteobacteria; Burkholderiales; Methylophilaceae; Methylotenera; Methylotenera)	0.0276534
MQ_C9_g0005.c0006.00413	C9_maxbin.005	G1	peptidylprolyl isomerase (Bacteria; Proteobacteria; Gammaproteobacteria; Burkholderiales; Methylophilaceae; Methylotenera; Methylotenera)	0.027522
MQ_C9_g0005.c0070.01845	C9_maxbin.005	G1	IMP dehydrogenase (Bacteria; Proteobacteria; Gammaproteobacteria; Burkholderiales; Methylophilaceae; Methylotenera; Methylotenera)	0.0273725
MQ_C9_g0005.c0051.01557	C9_maxbin.005	G1	protein translocase subunit SecD [Transport, General Protein Translocation|Preprotein translocase, subunit SecD] (Bacteria; Proteobacteria; Gammaproteobacteria; Burkholderiales; Methylophilaceae; Methylotenera; Methylotenera)	0.0267302
MQ_C9_g0005.c0001.00081	C9_maxbin.005	G1	3-isopropylmalate dehydrogenase [Metabolism, Aminoacid Biosynthesis|(leu) Isocitrate/isopropylmalate dehydrogenase LeuB] [Metabolism, Aminoacid Biosynthesis|(leu) 3-isopropylmalate dehydratase small subunit LeuD] (Bacteria; Proteobacteria; Gammaproteobacteria; Burkholderiales; Methylophilaceae; Methylotenera; Methylotenera)	0.026551
MQ_C9_g0005.c0032.01186	C9_maxbin.005	G1	single-stranded DNA-binding protein (Bacteria; Proteobacteria; Gammaproteobacteria; Burkholderiales; Methylophilaceae; Methylotenera; Methylotenera)	0.0260476
MQ_C9_g0005.c0014.00702	C9_maxbin.005	G1	DUF3365 domain-containing protein (Bacteria; Proteobacteria; Gammaproteobacteria; Methylococcales; Methylomonadaceae; Methylobacter; Methylobacter)	0.0260316
MQ_C9_g0005.c0008.00478	C9_maxbin.005	G1	carbamoyl-phosphate synthase large subunit [Metabolism, Aminoacid Biosynthesis|(arg) Carbamoyl-phosphate synthase large subunit] (Bacteria; Proteobacteria; Gammaproteobacteria; Burkholderiales; Methylophilaceae; Methylotenera; Methylotenera)	0.0255676
MQ_C9_g0005.c0036.01278	C9_maxbin.005	G1	DUF883 domain-containing protein (Bacteria; Proteobacteria; Gammaproteobacteria; Burkholderiales; Methylophilaceae; Methylotenera; Methylotenera)	0.0252462
MQ_C9_g0005.c0003.00229	C9_maxbin.005	G1	thiol:disulfide interchange protein DsbA/DsbL (Bacteria; Proteobacteria; Gammaproteobacteria; Burkholderiales; Methylophilaceae; Methylotenera; Methylotenera)	0.0252383
MQ_C9_g0005.c0085.01993	C9_maxbin.005	G1	50S ribosomal protein L20 (Bacteria; Proteobacteria; Gammaproteobacteria; Burkholderiales; Methylophilaceae; Methylotenera; Methylotenera)	0.0250057
MQ_C9_g0005.c0034.01229	C9_maxbin.005	G1	type 4a pilus biogenesis protein PilO [Motility, Type IV Pili|Pilus assembly protein PilO] (Bacteria; Proteobacteria; Gammaproteobacteria; Burkholderiales; Methylophilaceae; Methylotenera; Methylotenera)	0.024891
MQ_C9_g0005.c0024.01008	C9_maxbin.005	G1	sulfate adenylyltransferase [Sulfur Cycle, Assimilatory Sulfate Reduction|Sulfate adenylyltransferase subunit 1, CysN] (Bacteria; Proteobacteria; Gammaproteobacteria; Burkholderiales; Methylophilaceae; Methylotenera; Methylotenera)	0.0247163
MQ_C9_g0005.c0020.00907	C9_maxbin.005	G1	response regulator (Bacteria; Proteobacteria; Gammaproteobacteria; Burkholderiales; Methylophilaceae; Methylotenera; Methylotenera)	0.0245924
MQ_C9_g0005.c0004.00285	C9_maxbin.005	G1	methionine adenosyltransferase (Bacteria; Proteobacteria; Gammaproteobacteria; Burkholderiales; Methylophilaceae; Methylotenera; Methylotenera)	0.0244242
MQ_C9_g0005.c0039.01335	C9_maxbin.005	G1	OmpA family protein (Bacteria; Proteobacteria; Gammaproteobacteria; Burkholderiales; Methylophilaceae; Methylotenera; Methylotenera)	0.0241991
MQ_C9_g0005.c0019.00890	C9_maxbin.005	G1	TonB-dependent receptor [Transport, Siderophore, Peptide, etc Import|TonB-dependent receptor, siderophores] (Bacteria; Proteobacteria; Gammaproteobacteria; Burkholderiales; Methylophilaceae; Methylophilus; Methylophilus)	0.0241434
MQ_C9_g0005.c0028.01111	C9_maxbin.005	G1	Fe-S cluster assembly scaffold IscU (Bacteria; Proteobacteria; Gammaproteobacteria; Burkholderiales; Methylophilaceae; Methylotenera; Methylotenera)	0.0240513
MQ_C9_g0005.c0002.00184	C9_maxbin.005	G1	5-(carboxyamino)imidazole ribonucleotide mutase (Bacteria; Proteobacteria; Gammaproteobacteria; Burkholderiales; Methylophilaceae; Methylotenera; Methylotenera)	0.0231981
MQ_C9_g0005.c0008.00479	C9_maxbin.005	G1	glutamine-hydrolyzing carbamoyl-phosphate synthase small subunit [Metabolism, Aminoacid Biosynthesis|(arg) Carbamoyl-phosphate synthase arginine-specific small subunit] (Bacteria; Proteobacteria; Gammaproteobacteria; Burkholderiales; Methylophilaceae; Methylotenera; Methylotenera)	0.0230673
MQ_C9_g0005.c0002.00140	C9_maxbin.005	G1	glutamate-5-semialdehyde dehydrogenase [Metabolism, Aminoacid Biosynthesis|(pro) Gamma-glutamyl phosphate reductase ProA] (Bacteria; Proteobacteria; Gammaproteobacteria; Burkholderiales; Methylophilaceae; Methylotenera; Methylotenera)	0.0230316
MQ_C9_g0005.c0004.00302	C9_maxbin.005	G1	hypothetical protein A3I83_07500 (Bacteria; Proteobacteria; Gammaproteobacteria; Burkholderiales; Methylophilaceae; Methylotenera; Methylotenera)	0.0225858
MQ_C9_g0005.c0034.01231	C9_maxbin.005	G1	pilus assembly protein PilM [Motility, Type IV Pili|Inner membrane associated protein PilM] [Motility, Type IV Pili|Cytoplasmic pilus assembly protein PilN] (Bacteria; Proteobacteria; Gammaproteobacteria; Burkholderiales; Methylophilaceae; Methylotenera; Methylotenera)	0.0225542
MQ_C9_g0005.c0029.01134	C9_maxbin.005	G1	YdcH family protein (Bacteria; Proteobacteria; Gammaproteobacteria; Burkholderiales; Methylophilaceae; Methylotenera; Methylotenera)	0.0225051
MQ_C9_g0005.c0008.00462	C9_maxbin.005	G1	DUF47 family protein (Bacteria; Proteobacteria; Gammaproteobacteria; Burkholderiales; Methylophilaceae; Methylotenera; Methylotenera)	0.0224822
MQ_C9_g0005.c0001.00075	C9_maxbin.005	G1	pyrimidine/purine nucleoside phosphorylase (Bacteria; Proteobacteria; Gammaproteobacteria; Burkholderiales; Methylophilaceae; Methylotenera; Methylotenera)	0.0220924
MQ_C9_g0005.c0009.00528	C9_maxbin.005	G1	preprotein translocase subunit SecG [Transport, General Protein Translocation|Preprotein translocase, subunit SecG] (Bacteria; Proteobacteria; Gammaproteobacteria; Burkholderiales; Methylophilaceae; Methylotenera; Methylotenera)	0.0220771
MQ_C9_g0005.c0043.01412	C9_maxbin.005	G1	DsbC family protein (Bacteria; Proteobacteria; Gammaproteobacteria; Burkholderiales; Methylophilaceae; Methylotenera; Methylotenera)	0.0219715
MQ_C9_g0005.c0005.00344	C9_maxbin.005	G1	YegP family protein (Bacteria; Proteobacteria; Gammaproteobacteria; Burkholderiales; Methylophilaceae; Methylotenera; Methylotenera)	0.02188
MQ_C9_g0005.c0002.00152	C9_maxbin.005	G1	cytochrome c oxidase subunit II (Bacteria; Proteobacteria; Gammaproteobacteria; Burkholderiales; Methylophilaceae; Methylotenera; Methylotenera)	0.0215434
MQ_C9_g0005.c0023.00980	C9_maxbin.005	G1	phosphoglycerate kinase [Metabolism, Glycolysis|Phosphoglycerate kinase] (Bacteria; Proteobacteria; Gammaproteobacteria; Burkholderiales; Methylophilaceae; Methylotenera; Methylotenera)	0.0213789
MQ_C9_g0005.c0060.01706	C9_maxbin.005	G1	3-oxoacyl-ACP reductase FabG [Metabolism, Fatty Acids|3-Oxoacyl-acyl-carrier protein reductase FabG] (Bacteria; Proteobacteria; Gammaproteobacteria; Burkholderiales; Methylophilaceae; Methylotenera; Methylotenera)	0.0213463
MQ_C9_g0005.c0033.01216	C9_maxbin.005	G1	aconitate hydratase B, partial (Bacteria; Proteobacteria; Gammaproteobacteria; Burkholderiales; Methylophilaceae; Methylotenera; Methylotenera)	0.0212665
MQ_C9_g0005.c0043.01419	C9_maxbin.005	G1	molecular chaperone SurA (Bacteria; Proteobacteria; Gammaproteobacteria; Burkholderiales; Methylophilaceae; Methylotenera; Methylotenera)	0.0210696
MQ_C9_g0005.c0054.01603	C9_maxbin.005	G1	ribosome-associated translation inhibitor RaiA (Bacteria; Proteobacteria; Gammaproteobacteria; Burkholderiales; Methylophilaceae; Methylotenera; Methylotenera)	0.0210696
MQ_C9_g0005.c0005.00351	C9_maxbin.005	G1	DNA polymerase III subunit beta (Bacteria; Proteobacteria; Gammaproteobacteria; Burkholderiales; Methylophilaceae; Methylotenera; Methylotenera)	0.0210431
MQ_C9_g0005.c0094.02055	C9_maxbin.005	G1	redox-regulated ATPase YchF (Bacteria; Proteobacteria; Gammaproteobacteria; Burkholderiales; Methylophilaceae; Methylotenera; Methylotenera)	0.0208496
MQ_C9_g0005.c0066.01793	C9_maxbin.005	G1	cytochrome c1 (Bacteria; Proteobacteria; Gammaproteobacteria; Burkholderiales; Methylophilaceae; Methylotenera; Methylotenera)	0.0207675
MQ_C9_g0005.c0076.01911	C9_maxbin.005	G1	outer membrane protein assembly factor BamC (Bacteria; Proteobacteria; Gammaproteobacteria; Burkholderiales; Methylophilaceae; Methylotenera; Methylotenera)	0.0205465
MQ_C9_g0005.c0015.00747	C9_maxbin.005	G1	ATP-dependent Clp endopeptidase proteolytic subunit ClpP (Bacteria; Proteobacteria; Gammaproteobacteria; Burkholderiales; Methylophilaceae; Methylotenera; Methylotenera)	0.0204486
MQ_C9_g0005.c0080.01953	C9_maxbin.005	G1	beta-ketoacyl-ACP synthase I [Metabolism, Fatty Acids|Beta-ketoacyl-acyl-carrier-protein synthase II FabF] (Bacteria; Proteobacteria; Gammaproteobacteria; Burkholderiales; Methylophilaceae; Methylotenera; Methylotenera)	0.0200656
MQ_C9_g0005.c0004.00262	C9_maxbin.005	G1	hypothetical protein HOO85_09335 (Bacteria; Proteobacteria; Gammaproteobacteria; Burkholderiales; Methylophilaceae; Methylotenera; Methylotenera)	0.0200046
MQ_C9_g0005.c0070.01847	C9_maxbin.005	G1	transcription elongation factor GreAB (Bacteria; Proteobacteria; Gammaproteobacteria; Burkholderiales; Methylophilaceae; Methylotenera; Methylotenera)	0.0199147
MQ_C9_g0005.c0035.01248	C9_maxbin.005	G1	ribosome recycling factor (Bacteria; Proteobacteria; Gammaproteobacteria; Burkholderiales; Methylophilaceae; Methylotenera; Methylotenera)	0.0198694
MQ_C9_g0005.c0007.00417	C9_maxbin.005	G1	histidinol dehydrogenase [Metabolism, Aminoacid Biosynthesis|(his) Histidinol dehydrogenase HisD] (Bacteria; Proteobacteria; Gammaproteobacteria; Burkholderiales; Methylophilaceae; Methylotenera; Methylotenera)	0.0198082
MQ_C9_g0005.c0006.00379	C9_maxbin.005	G1	ankyrin repeat domain-containing protein (Bacteria; Proteobacteria; Gammaproteobacteria; Burkholderiales; Methylophilaceae; Methylotenera; Methylotenera)	0.0195697
MQ_C9_g0005.c0044.01434	C9_maxbin.005	G1	DUF4340 domain-containing protein (Bacteria; Proteobacteria; Gammaproteobacteria; Burkholderiales; Methylophilaceae; Methylotenera; Methylotenera)	0.0194489
MQ_C9_g0005.c0051.01563	C9_maxbin.005	G1	HAD family hydrolase [Metabolism, Aminoacid Biosynthesis|(ser) Phosphoserine phosphatase SerB] (Bacteria; Proteobacteria; Gammaproteobacteria; Burkholderiales; Methylophilaceae; Methylotenera; Methylotenera)	0.019193
MQ_C9_g0005.c0073.01877	C9_maxbin.005	G1	citrate (Si)-synthase [Metabolism, Citric Acid/Krebs/TCA cycle|Citrate synthase] (Bacteria; Proteobacteria; Gammaproteobacteria; Burkholderiales; Methylophilaceae; Methylotenera; Methylotenera)	0.0190437
MQ_C9_g0005.c0039.01346	C9_maxbin.005	G1	cytochrome c5 family protein (Bacteria; Proteobacteria; Gammaproteobacteria; Burkholderiales; Methylophilaceae; Methylotenera; Methylotenera)	0.0189574
MQ_C9_g0005.c0025.01023	C9_maxbin.005	G1	branched-chain amino acid transaminase [Metabolism, Aminoacid Biosynthesis|(val/ile) Branched-chain amino acid aminotransferase IlvE/4-amino-4-deoxychorismate lyase] (Bacteria; Proteobacteria; Gammaproteobacteria; Burkholderiales; Methylophilaceae; Methylotenera; Methylotenera)	0.0189534
MQ_C9_g0005.c0055.01624	C9_maxbin.005	G1	rhodanese-like domain-containing protein (Bacteria; Proteobacteria; Gammaproteobacteria; Burkholderiales; Methylophilaceae; Methylotenera; Methylotenera)	0.0188892
MQ_C9_g0005.c0002.00199	C9_maxbin.005	G1	tetratricopeptide repeat protein (Bacteria; Proteobacteria; Gammaproteobacteria; Burkholderiales; Methylophilaceae; Methylotenera; Methylotenera)	0.0188505
MQ_C9_g0005.c0024.01009	C9_maxbin.005	G1	sulfate adenylyltransferase subunit CysD [Sulfur Cycle, Assimilatory Sulfate Reduction|Sulfate adenylyltransferase subunit 2, CysD] (Bacteria; Proteobacteria; Gammaproteobacteria; Burkholderiales; Methylophilaceae; Methylotenera; Methylotenera)	0.0186936
MQ_C9_g0005.c0037.01293	C9_maxbin.005	G1	type IV pilus twitching motility protein PilT [Transport, Protein Secretion, Type II|Type II secretion membrane-associated protein GspE/PulE] (Bacteria; Proteobacteria; Gammaproteobacteria; Burkholderiales; Methylophilaceae; Methylotenera; Methylotenera)	0.0186642
MQ_C9_g0005.c0025.01017	C9_maxbin.005	G1	glycine--tRNA ligase subunit alpha (Bacteria; Proteobacteria; Gammaproteobacteria; Burkholderiales; Methylophilaceae; Methylotenera; Methylotenera)	0.0186066
MQ_C9_g0005.c0006.00374	C9_maxbin.005	G1	gluconolaconase (Bacteria; Proteobacteria; Gammaproteobacteria; Burkholderiales; Methylophilaceae; Methylotenera; Methylotenera)	0.018583
MQ_C9_g0005.c0066.01794	C9_maxbin.005	G1	glutathione S-transferase (Bacteria; Proteobacteria; Gammaproteobacteria; Burkholderiales; Methylophilaceae; Methylotenera; Methylotenera)	0.0184716
MQ_C9_g0005.c0094.02052	C9_maxbin.005	G1	ribose-phosphate pyrophosphokinase (Bacteria; Proteobacteria; Gammaproteobacteria; Burkholderiales; Methylophilaceae; Methylotenera; Methylotenera)	0.0182795
MQ_C9_g0005.c0002.00201	C9_maxbin.005	G1	peptidylprolyl isomerase (Bacteria; Proteobacteria; Gammaproteobacteria; Burkholderiales; Methylophilaceae; Methylotenera; Methylotenera)	0.0176902
MQ_C9_g0005.c0058.01676	C9_maxbin.005	G1	ribosome-binding factor A (Bacteria; Proteobacteria; Gammaproteobacteria; Burkholderiales; Methylophilaceae; Methylotenera; Methylotenera)	0.0176511
MQ_C9_g0005.c0027.01089	C9_maxbin.005	G1	LemA family protein (Bacteria; Proteobacteria; Gammaproteobacteria; Burkholderiales; Methylophilaceae; Methylotenera; Methylotenera)	0.017592
MQ_C9_g0005.c0058.01678	C9_maxbin.005	G1	transcription termination/antitermination protein NusA (Bacteria; Proteobacteria; Gammaproteobacteria; Burkholderiales; Methylophilaceae; Methylotenera; Methylotenera)	0.0175757
MQ_C9_g0005.c0004.00311	C9_maxbin.005	G1	RNA-binding S4 domain-containing protein (Bacteria; Proteobacteria; Gammaproteobacteria; Burkholderiales; Methylophilaceae; Methylotenera; Methylotenera)	0.017504
MQ_C9_g0005.c0034.01228	C9_maxbin.005	G1	pilus assembly protein PilP [Motility, Type IV Pili|Pilus assembly protein PilO] (Bacteria; Proteobacteria; Gammaproteobacteria; Burkholderiales; Methylophilaceae; Methylotenera; Methylotenera)	0.017504
MQ_C9_g0005.c0039.01342	C9_maxbin.005	G1	glycine zipper 2TM domain-containing protein (Bacteria; Proteobacteria; Gammaproteobacteria; Burkholderiales; Methylophilaceae; Methylotenera; Methylotenera)	0.017504
MQ_C9_g0005.c0058.01671	C9_maxbin.005	G1	RNA polymerase-binding protein DksA (Bacteria; Proteobacteria; Gammaproteobacteria; Burkholderiales; Methylophilaceae; Methylotenera; Methylotenera)	0.017504
MQ_C9_g0005.c0079.01943	C9_maxbin.005	G1	alpha-D-glucose phosphate-specific phosphoglucomutase (Bacteria; Proteobacteria; Gammaproteobacteria; Burkholderiales; Methylophilaceae; Methylotenera; Methylotenera)	0.017504
MQ_C9_g0005.c0006.00402	C9_maxbin.005	G1	DegQ family serine endoprotease (Bacteria; Proteobacteria; Gammaproteobacteria; Burkholderiales; Methylophilaceae; Methylotenera; Methylotenera)	0.0172834
MQ_C9_g0005.c0002.00188	C9_maxbin.005	G1	50S ribosomal protein L21 (Bacteria; Proteobacteria; Gammaproteobacteria; Burkholderiales; Methylophilaceae; Methylotenera; Methylotenera)	0.0168308
MQ_C9_g0005.c0009.00524	C9_maxbin.005	G1	NADH-quinone oxidoreductase subunit C [Respiration, Complex I|NADH:ubiquinone oxidoreductase 27 kD subunit, NuoC] (Bacteria; Proteobacteria; Gammaproteobacteria; Burkholderiales; Methylophilaceae; Methylotenera; Methylotenera)	0.0167968
MQ_C9_g0005.c0083.01977	C9_maxbin.005	G1	formate-dependent phosphoribosylglycinamide formyltransferase (Bacteria; Proteobacteria; Gammaproteobacteria; Burkholderiales; Methylophilaceae; Methylotenera; Methylotenera)	0.0166705
MQ_C9_g0005.c0051.01561	C9_maxbin.005	G1	2-isopropylmalate synthase [Metabolism, Aminoacid Biosynthesis|(leu) Isopropylmalate/homocitrate/citramalate synthases LeuA] (Bacteria; Proteobacteria; Gammaproteobacteria; Burkholderiales; Methylophilaceae; Methylotenera; Methylotenera)	0.0162828
MQ_C9_g0005.c0080.01951	C9_maxbin.005	G1	MoxR family ATPase (Bacteria; Proteobacteria; Gammaproteobacteria; Burkholderiales; Methylophilaceae; Methylotenera; Methylotenera)	0.016054
MQ_C9_g0005.c0085.01989	C9_maxbin.005	G1	threonine--tRNA ligase (Bacteria; Proteobacteria; Gammaproteobacteria; Burkholderiales; Methylophilaceae; Methylotenera; Methylotenera)	0.015992
MQ_C9_g0005.c0088.02015	C9_maxbin.005	G1	alanine--tRNA ligase (Bacteria; Proteobacteria; Gammaproteobacteria; Burkholderiales; Methylophilaceae; Methylotenera; Methylotenera)	0.0158766
MQ_C9_g0005.c0041.01386	C9_maxbin.005	G1	YicC family protein (Bacteria; Proteobacteria; Gammaproteobacteria; Burkholderiales; Methylophilaceae; Methylotenera; Methylotenera)	0.0158022
MQ_C9_g0005.c0012.00659	C9_maxbin.005	G1	nuclear transport factor 2 family protein (Bacteria; Proteobacteria; Gammaproteobacteria; Burkholderiales; Methylophilaceae; Methylotenera_A; Methylotenera_A)	0.0157823
MQ_C9_g0005.c0002.00143	C9_maxbin.005	G1	hypothetical protein HOO85_06280 (Bacteria; Proteobacteria; Gammaproteobacteria; Burkholderiales; Methylophilaceae; Methylotenera; Methylotenera)	0.0157339
MQ_C9_g0005.c0100.02076	C9_maxbin.005	G1	MxaD protein (Bacteria; Proteobacteria; Gammaproteobacteria; Burkholderiales; Methylophilaceae; Methylotenera; Methylotenera)	0.0157339
MQ_C9_g0005.c0010.00560	C9_maxbin.005	G1	GatB/YqeY domain-containing protein (Bacteria; Proteobacteria; Gammaproteobacteria; Burkholderiales; Methylophilaceae; Methylotenera; Methylotenera)	0.0154797
MQ_C9_g0005.c0020.00909	C9_maxbin.005	G1	methyl-accepting chemotaxis protein (Bacteria; Proteobacteria; Gammaproteobacteria; Burkholderiales; Methylophilaceae; Methylotenera; Methylotenera)	0.015105
MQ_C9_g0005.c0047.01490	C9_maxbin.005	G1	GTP cyclohydrolase I FolE2 (Bacteria; Proteobacteria; Gammaproteobacteria; Burkholderiales; Methylophilaceae; Methylotenera; Methylotenera)	0.0150784
MQ_C9_g0005.c0014.00725	C9_maxbin.005	G1	RidA family protein (Bacteria; Proteobacteria; Gammaproteobacteria; Burkholderiales; Methylophilaceae; Methylotenera; Methylotenera)	0.0150425
MQ_C9_g0005.c0007.00419	C9_maxbin.005	G1	UDP-N-acetylglucosamine 1-carboxyvinyltransferase [Cell Envelope, Peptidoglycan|UDP-N-acetylglucosamine enolpyruvyl transferase MurA] (Bacteria; Proteobacteria; Gammaproteobacteria; Burkholderiales; Methylophilaceae; Methylotenera; Methylotenera)	0.0149678
MQ_C9_g0005.c0005.00346	C9_maxbin.005	G1	membrane protein insertase YidC [Transport, General Protein Translocation|Preprotein translocase, membrane insertase YidC] (Bacteria; Proteobacteria; Gammaproteobacteria; Burkholderiales; Methylophilaceae; Methylotenera; Methylotenera)	0.0149038
MQ_C9_g0005.c0031.01170	C9_maxbin.005	G1	type IV pilin protein (Bacteria; Proteobacteria; Gammaproteobacteria; Burkholderiales; Gallionellaceae; Sideroxydans; Sideroxydans)	0.0148727
MQ_C9_g0005.c0071.01855	C9_maxbin.005	G1	response regulator transcription factor (Bacteria; Proteobacteria; Gammaproteobacteria; Burkholderiales; Methylophilaceae; Methylotenera; Methylotenera)	0.0148619
MQ_C9_g0005.c0027.01099	C9_maxbin.005	G1	peptidase S41 (Bacteria; Proteobacteria; Gammaproteobacteria; Burkholderiales; Methylophilaceae; Methylotenera; Methylotenera)	0.0147092
MQ_C9_g0005.c0000.00061	C9_maxbin.005	G1	SRPBCC family protein (Bacteria; Proteobacteria; Gammaproteobacteria; Burkholderiales; Methylophilaceae; Methylotenera; Methylotenera)	0.0146682
MQ_C9_g0005.c0049.01529	C9_maxbin.005	G1	MBL fold metallo-hydrolase (Bacteria; Proteobacteria; Gammaproteobacteria; Burkholderiales; Methylophilaceae; Methylotenera; Methylotenera)	0.0146509
MQ_C9_g0005.c0005.00352	C9_maxbin.005	G1	DNA topoisomerase (ATP-hydrolyzing) subunit B (Bacteria; Proteobacteria; Gammaproteobacteria; Burkholderiales; Methylophilaceae; Methylotenera; Methylotenera)	0.0145685
MQ_C9_g0005.c0060.01699	C9_maxbin.005	G1	acetyl-CoA carboxylase biotin carboxylase subunit (Bacteria; Proteobacteria; Gammaproteobacteria; Burkholderiales; Methylophilaceae; Methylotenera; Methylotenera)	0.0144631
MQ_C9_g0005.c0032.01179	C9_maxbin.005	G1	quinoprotein dehydrogenase-associated SoxYZ-like carrier [Sulfur Cycle, Thiosulfate Oxidation, Sox complex, Thiosulfate ->MQ_C9_ Sulfate|Quinoprotein dehydrogenase-associated carrier SoxYZ-like] [Sulfur Cycle, Thiosulfate Oxidation, Sox complex, Thiosulfate ->MQ_C9_ Sulfate|Thiosulfate oxidation carrier protein SoxZ] [Sulfur Cycle, Thiosulfate Oxidation, Sox complex, Thiosulfate ->MQ_C9_ Sulfate|…	0.0144228
MQ_C9_g0005.c0056.01644	C9_maxbin.005	G1	PhoH family protein (Bacteria; Proteobacteria; Gammaproteobacteria; Burkholderiales; Methylophilaceae; Methylotenera; Methylotenera)	0.0142736
MQ_C9_g0005.c0021.00936	C9_maxbin.005	G1	dienelactone hydrolase family protein (Bacteria; Proteobacteria; Gammaproteobacteria; Burkholderiales; Methylophilaceae; Methylotenera; Methylotenera)	0.0142309
MQ_C9_g0005.c0021.00926	C9_maxbin.005	G1	P-II family nitrogen regulator (Bacteria; Proteobacteria; Gammaproteobacteria; Burkholderiales; Methylophilaceae; Methylotenera; Methylotenera)	0.0140657
MQ_C9_g0005.c0010.00540	C9_maxbin.005	G1	hypothetical protein HOO85_03450 (Bacteria; Proteobacteria; Gammaproteobacteria; Burkholderiales; Methylophilaceae; Methylotenera; Methylotenera)	0.0140032
MQ_C9_g0005.c0070.01848	C9_maxbin.005	G1	nitroreductase family protein (Bacteria; Proteobacteria; Gammaproteobacteria; Burkholderiales; Methylophilaceae; Methylotenera; Methylotenera)	0.0140032
MQ_C9_g0005.c0020.00906	C9_maxbin.005	G1	response regulator (Bacteria; Proteobacteria; Gammaproteobacteria; Burkholderiales; Methylophilaceae; Methylotenera; Methylotenera)	0.0138189
MQ_C9_g0005.c0047.01497	C9_maxbin.005	G1	NADP-dependent isocitrate dehydrogenase [Metabolism, Citric Acid/Krebs/TCA cycle|Isocitrate dehydrogenase] (Bacteria; Proteobacteria; Gammaproteobacteria; Burkholderiales; Methylophilaceae; Methylotenera; Methylotenera)	0.0137205
MQ_C9_g0005.c0006.00383	C9_maxbin.005	G1	molecular chaperone HtpG (Bacteria; Proteobacteria; Gammaproteobacteria; Burkholderiales; Methylophilaceae; Methylotenera; Methylotenera)	0.0137179
MQ_C9_g0005.c0062.01733	C9_maxbin.005	G1	dihydrolipoyl dehydrogenase [Metabolism, Citric Acid/Krebs/TCA cycle|Pyruvate/2-oxoglutarate dehydrogenase, dihydrolipoamide dehydrogenase (E3) component] (Bacteria; Proteobacteria; Gammaproteobacteria; Burkholderiales; Methylophilaceae; Methylotenera; Methylotenera)	0.0136704
MQ_C9_g0005.c0012.00633	C9_maxbin.005	G1	sulfurtransferase TusA family protein (Bacteria; Proteobacteria; Gammaproteobacteria; Burkholderiales; Methylophilaceae; Methylotenera; Methylotenera)	0.0136395
MQ_C9_g0005.c0069.01831	C9_maxbin.005	G1	argininosuccinate synthase [Metabolism, Aminoacid Biosynthesis|(arg) Argininosuccinate synthase ArgG] (Bacteria; Proteobacteria; Gammaproteobacteria; Burkholderiales; Methylophilaceae; Methylotenera; Methylotenera)	0.0135953
MQ_C9_g0005.c0004.00292	C9_maxbin.005	G1	diacylglycerol kinase (Bacteria; Proteobacteria; Gammaproteobacteria; Burkholderiales; Methylophilaceae; Methylotenera; Methylotenera)	0.0134646
MQ_C9_g0005.c0062.01735	C9_maxbin.005	G1	dihydrolipoyllysine-residue acetyltransferase [Metabolism, Citric Acid/Krebs/TCA cycle|Pyruvate/2-oxoglutarate dehydrogenase, dihydrolipoamide acyltransferase (E2) component] (Bacteria; Proteobacteria; Gammaproteobacteria; Burkholderiales; Methylophilaceae; Methylotenera; Methylotenera)	0.013404
MQ_C9_g0005.c0082.01971	C9_maxbin.005	G1	phosphoribosylamine--glycine ligase (Bacteria; Proteobacteria; Gammaproteobacteria; Burkholderiales; Methylophilaceae; Methylotenera; Methylotenera)	0.0132732
MQ_C9_g0005.c0084.01988	C9_maxbin.005	G1	bifunctional aconitate hydratase 2/2-methylisocitrate dehydratase [Metabolism, Citric Acid/Krebs/TCA cycle|Aconitase] (Bacteria; Proteobacteria; Gammaproteobacteria; Burkholderiales; Methylophilaceae; Methylotenera; Methylotenera)	0.0131444
MQ_C9_g0005.c0059.01696	C9_maxbin.005	G1	S-methyl-5'-thioinosine phosphorylase (Bacteria; Proteobacteria; Gammaproteobacteria; Burkholderiales; Methylophilaceae; Methylotenera; Methylotenera)	0.0130935
MQ_C9_g0005.c0004.00304	C9_maxbin.005	G1	TonB-dependent receptor [Transport, Siderophore, Peptide, etc Import|TonB-dependent receptor, vitamin B12 receptor BtuB] (Bacteria; Proteobacteria; Gammaproteobacteria; Burkholderiales; Methylophilaceae; Methylotenera; Methylotenera)	0.0130172
MQ_C9_g0005.c0058.01677	C9_maxbin.005	G1	translation initiation factor IF-2 (Bacteria; Proteobacteria; Gammaproteobacteria; Burkholderiales; Methylophilaceae; Methylotenera; Methylotenera)	0.0129801
MQ_C9_g0005.c0001.00084	C9_maxbin.005	G1	hypothetical protein HOO85_01800 (Bacteria; Proteobacteria; Gammaproteobacteria; Burkholderiales; Methylophilaceae; Methylotenera; Methylotenera)	0.0129467
MQ_C9_g0005.c0039.01330	C9_maxbin.005	G1	6,7-dimethyl-8-ribityllumazine synthase (Bacteria; Proteobacteria; Gammaproteobacteria; Burkholderiales; Methylophilaceae; Methylotenera; Methylotenera)	0.0129224
MQ_C9_g0005.c0040.01362	C9_maxbin.005	G1	formate dehydrogenase subunit alpha [Carbon Cycle, Formate Oxidation|Formate dehydrogenase, alpha subunit FdhA] [Carbon Cycle, Formate Oxidation|Formate dehydrogenase major subunit FdoG/FdhF/FdwA] (Bacteria; Proteobacteria; Gammaproteobacteria; Burkholderiales; Methylophilaceae; Methylotenera; Methylotenera)	0.0128254
MQ_C9_g0005.c0004.00294	C9_maxbin.005	G1	phosphate signaling complex protein PhoU (Bacteria; Proteobacteria; Gammaproteobacteria; Burkholderiales; Methylophilaceae; Methylotenera; Methylotenera)	0.0127712
MQ_C9_g0005.c0000.00019	C9_maxbin.005	G1	hypothetical protein A3I83_02725 (Bacteria; Proteobacteria; Gammaproteobacteria; Burkholderiales; Methylophilaceae; Methylotenera; Methylotenera)	0.0126841
MQ_C9_g0005.c0057.01659	C9_maxbin.005	G1	ADP-forming succinate--CoA ligase subunit beta [Metabolism, Citric Acid/Krebs/TCA cycle|Succinyl-CoA synthetase, beta subunit, SucC] [Carbon Cycle, Formaldehyde Assimilation via Serine pathway|Malate-CoA ligase subunit beta MtkA] (Bacteria; Proteobacteria; Gammaproteobacteria; Burkholderiales; Methylophilaceae; Methylotenera; Methylotenera)	0.0126644
MQ_C9_g0005.c0060.01698	C9_maxbin.005	G1	sodium-extruding oxaloacetate decarboxylase subunit alpha (Bacteria; Proteobacteria; Gammaproteobacteria; Burkholderiales; Methylophilaceae; Methylotenera; Methylotenera)	0.012581
MQ_C9_g0005.c0006.00397	C9_maxbin.005	G1	DUF4845 domain-containing protein (Bacteria; Proteobacteria; Gammaproteobacteria; Burkholderiales; Methylophilaceae; Methylotenera; Methylotenera)	0.0125029
MQ_C9_g0005.c0038.01310	C9_maxbin.005	G1	aspartate 1-decarboxylase (Bacteria; Proteobacteria; Gammaproteobacteria; Burkholderiales; Methylophilaceae; Methylotenera; Methylotenera)	0.0125029
MQ_C9_g0005.c0046.01465	C9_maxbin.005	G1	S41 family peptidase (Bacteria; Proteobacteria; Gammaproteobacteria; Burkholderiales; Methylophilaceae; Methylotenera; Methylotenera)	0.0125029
MQ_C9_g0005.c0024.00997	C9_maxbin.005	G1	DNA gyrase subunit A (Bacteria; Proteobacteria; Gammaproteobacteria; Burkholderiales; Methylophilaceae; Methylotenera; Methylotenera)	0.0123123
MQ_C9_g0005.c0002.00197	C9_maxbin.005	G1	bifunctional ornithine acetyltransferase/N-acetylglutamate synthase [Metabolism, Aminoacid Biosynthesis|(arg) N-acetylglutamate synthase ArgA/J] (Bacteria; Proteobacteria; Gammaproteobacteria; Burkholderiales; Methylophilaceae; Methylotenera; Methylotenera)	0.0122909
MQ_C9_g0005.c0028.01110	C9_maxbin.005	G1	IscS subfamily cysteine desulfurase (Bacteria; Proteobacteria; Gammaproteobacteria; Burkholderiales; Methylophilaceae; Methylotenera; Methylotenera)	0.012173
MQ_C9_g0005.c0001.00094	C9_maxbin.005	G1	amidophosphoribosyltransferase (Bacteria; Proteobacteria; Gammaproteobacteria; Burkholderiales; Methylophilaceae; Methylotenera; Methylotenera)	0.0120836
MQ_C9_g0005.c0052.01580	C9_maxbin.005	G1	Asp-tRNA(Asn)/Glu-tRNA(Gln) amidotransferase subunit GatC (Bacteria; Proteobacteria; Gammaproteobacteria; Burkholderiales; Methylophilaceae; Methylotenera; Methylotenera)	0.0117815
MQ_C9_g0005.c0007.00426	C9_maxbin.005	G1	outer membrane lipid asymmetry maintenance protein MlaD (Bacteria; Proteobacteria; Gammaproteobacteria; Burkholderiales; Methylophilaceae; Methylotenera; Methylotenera)	0.0116693
MQ_C9_g0005.c0084.01981	C9_maxbin.005	G1	4-oxalocrotonate tautomerase (Bacteria; Proteobacteria; Gammaproteobacteria; Burkholderiales; Methylophilaceae; Methylotenera; Methylotenera)	0.0116693
MQ_C9_g0005.c0085.01995	C9_maxbin.005	G1	phenylalanine--tRNA ligase subunit alpha (Bacteria; Proteobacteria; Gammaproteobacteria; Burkholderiales; Methylophilaceae; Methylotenera; Methylotenera)	0.011599
MQ_C9_g0005.c0021.00940	C9_maxbin.005	G1	hypothetical protein HOO85_07995 (Bacteria; Proteobacteria; Gammaproteobacteria; Burkholderiales; Methylophilaceae; Methylotenera; Methylotenera)	0.0115729
MQ_C9_g0005.c0013.00690	C9_maxbin.005	G1	phosphoribosylformylglycinamidine cyclo-ligase (Bacteria; Proteobacteria; Gammaproteobacteria; Burkholderiales; Methylophilaceae; Methylotenera; Methylotenera)	0.0115356
MQ_C9_g0005.c0015.00748	C9_maxbin.005	G1	ATP-dependent Clp protease ATP-binding subunit ClpX (Bacteria; Proteobacteria; Gammaproteobacteria; Burkholderiales; Methylophilaceae; Methylotenera; Methylotenera)	0.011505
MQ_C9_g0005.c0020.00915	C9_maxbin.005	G1	acetyl-CoA carboxylase carboxyltransferase subunit alpha (Bacteria; Proteobacteria; Gammaproteobacteria; Burkholderiales; Methylophilaceae; Methylotenera; Methylotenera)	0.0113803
MQ_C9_g0005.c0010.00551	C9_maxbin.005	G1	SDR family oxidoreductase (Bacteria; Proteobacteria; Gammaproteobacteria; Burkholderiales; Methylophilaceae; Methylotenera; Methylotenera)	0.0113662
MQ_C9_g0005.c0010.00588	C9_maxbin.005	G1	SnoaL-like domain-containing protein (Bacteria; Proteobacteria; Gammaproteobacteria; Burkholderiales; Methylophilaceae; Methylotenera; Methylotenera)	0.0112026
MQ_C9_g0005.c0040.01363	C9_maxbin.005	G1	NADH-quinone oxidoreductase subunit NuoF [Respiration, Complex I|NADH:ubiquinone oxidoreductase, NADH-binding 51 kD subunit, NuoF] [Carbon Cycle, Formate Oxidation|Formate dehydrogenase iron-sulfur subunit FdoH/FdsB] (Bacteria; Proteobacteria; Gammaproteobacteria; Burkholderiales; Methylophilaceae; Methylotenera; Methylotenera)	0.0111728
MQ_C9_g0005.c0008.00482	C9_maxbin.005	G1	4-hydroxy-tetrahydrodipicolinate reductase [Metabolism, Aminoacid Biosynthesis|(lys) 4-hydroxy-tetrahydrodipicolinate reductase DapB] (Bacteria; Proteobacteria; Gammaproteobacteria; Burkholderiales; Methylophilaceae; Methylotenera; Methylotenera)	0.011062
MQ_C9_g0005.c0003.00249	C9_maxbin.005	G1	bifunctional hydroxymethylpyrimidine kinase/phosphomethylpyrimidine kinase (Bacteria; Proteobacteria; Gammaproteobacteria; Burkholderiales; Methylophilaceae; Methylotenera; Methylotenera)	0.0110165
MQ_C9_g0005.c0044.01432	C9_maxbin.005	G1	GldG family protein (Bacteria; Proteobacteria; Gammaproteobacteria; Burkholderiales; Methylophilaceae; Methylotenera; Methylotenera)	0.0110112
MQ_C9_g0005.c0002.00148	C9_maxbin.005	G1	ATP-dependent chaperone ClpB [Transport, Protein Secretion, Type VI|Type VI secretion membrane ATPase ClpV] (Bacteria; Proteobacteria; Gammaproteobacteria; Burkholderiales; Methylophilaceae; Methylotenera; Methylotenera)	0.01094
MQ_C9_g0005.c0006.00388	C9_maxbin.005	G1	hypothetical protein HOO85_05120 (Bacteria; Proteobacteria; Gammaproteobacteria; Burkholderiales; Methylophilaceae; Methylotenera; Methylotenera)	0.01094
MQ_C9_g0005.c0016.00794	C9_maxbin.005	G1	hypothetical protein HOO85_10925 (Bacteria; Proteobacteria; Gammaproteobacteria; Burkholderiales; Methylophilaceae; Methylotenera; Methylotenera)	0.01094
MQ_C9_g0005.c0050.01549	C9_maxbin.005	G1	FKBP-type peptidyl-prolyl cis-trans isomerase (Bacteria; Proteobacteria; Gammaproteobacteria; Burkholderiales; Methylophilaceae; Methylotenera; Methylotenera)	0.01094
MQ_C9_g0005.c0010.00558	C9_maxbin.005	G1	RNA polymerase sigma factor RpoD (Bacteria; Proteobacteria; Gammaproteobacteria; Burkholderiales; Methylophilaceae; Methylotenera; Methylotenera)	0.0108552
MQ_C9_g0005.c0004.00301	C9_maxbin.005	G1	cell division protein ZapA (Bacteria; Proteobacteria; Gammaproteobacteria; Burkholderiales; Methylophilaceae; Methylotenera; Methylotenera)	0.0108272
MQ_C9_g0005.c0076.01910	C9_maxbin.005	G1	4-hydroxy-tetrahydrodipicolinate synthase [Metabolism, Aminoacid Biosynthesis|(lys) 4-hydroxy-tetrahydrodipicolinate synthase DapA] (Bacteria; Proteobacteria; Gammaproteobacteria; Burkholderiales; Methylophilaceae; Methylotenera; Methylotenera)	0.0108272
MQ_C9_g0005.c0035.01253	C9_maxbin.005	G1	outer membrane protein assembly factor BamA (Bacteria; Proteobacteria; Gammaproteobacteria; Burkholderiales; Methylophilaceae; Methylotenera; Methylotenera)	0.0108133
MQ_C9_g0005.c0066.01779	C9_maxbin.005	G1	imidazoleglycerol-phosphate dehydratase HisB [Metabolism, Aminoacid Biosynthesis|(his) Imidazoleglycerol-phosphate dehydratase HisB] (Bacteria; Proteobacteria; Gammaproteobacteria; Burkholderiales; Methylophilaceae; Methylotenera; Methylotenera)	0.0107717
MQ_C9_g0005.c0036.01266	C9_maxbin.005	G1	Nucleotide-binding universal stress protein, UspA family (Bacteria; Proteobacteria; Gammaproteobacteria; Burkholderiales; Gallionellaceae; Nitrotoga; Nitrotoga)	0.0107167
MQ_C9_g0005.c0096.02062	C9_maxbin.005	G1	molybdopterin oxidoreductase family protein (Bacteria; Proteobacteria; Gammaproteobacteria; Burkholderiales; Methylophilaceae; Methylotenera; Methylotenera)	0.010711
MQ_C9_g0005.c0017.00810	C9_maxbin.005	G1	metalloprotease TldD (Bacteria; Proteobacteria; Gammaproteobacteria; Burkholderiales; Methylophilaceae; Methylotenera; Methylotenera)	0.0106949
MQ_C9_g0005.c0015.00744	C9_maxbin.005	G1	hypothetical protein HOO85_07055 (Bacteria; Proteobacteria; Gammaproteobacteria; Burkholderiales; Methylophilaceae; Methylotenera; Methylotenera)	0.0106732
MQ_C9_g0005.c0065.01764	C9_maxbin.005	G1	dTDP-glucose 4,6-dehydratase (Bacteria; Proteobacteria; Gammaproteobacteria; Burkholderiales; Methylophilaceae; Methylotenera; Methylotenera)	0.0106673
MQ_C9_g0005.c0045.01461	C9_maxbin.005	G1	methylase (Bacteria; Proteobacteria; Gammaproteobacteria; Burkholderiales; Methylophilaceae; Methylotenera; Methylotenera)	0.0105945
MQ_C9_g0005.c0017.00819	C9_maxbin.005	G1	ATPase (Bacteria; Proteobacteria; Gammaproteobacteria; Burkholderiales; Methylophilaceae; Methylotenera; Methylotenera)	0.0105446
MQ_C9_g0005.c0023.00982	C9_maxbin.005	G1	phosphoribosylaminoimidazolesuccinocarboxamide synthase (Bacteria; Proteobacteria; Gammaproteobacteria; Burkholderiales; Methylophilaceae; Methylotenera; Methylotenera)	0.0105024
MQ_C9_g0005.c0013.00692	C9_maxbin.005	G1	RsmB/NOP family class I SAM-dependent RNA methyltransferase (Bacteria; Proteobacteria; Gammaproteobacteria; Burkholderiales; Methylophilaceae; Methylotenera; Methylotenera)	0.0104697
MQ_C9_g0005.c0023.00990	C9_maxbin.005	G1	preprotein translocase subunit SecA [Transport, General Protein Translocation|Preprotein translocase, subunit SecA] (Bacteria; Proteobacteria; Gammaproteobacteria; Burkholderiales; Methylophilaceae; Methylotenera; Methylotenera)	0.0104099
MQ_C9_g0005.c0023.00987	C9_maxbin.005	G1	sodium-translocating pyrophosphatase [Respiration, Pyrophosphatase|Proton/sodium translocating pyrophosphatase] (Bacteria; Proteobacteria; Gammaproteobacteria; Burkholderiales; Methylophilaceae; Methylotenera; Methylotenera)	0.0103421
MQ_C9_g0005.c0088.02016	C9_maxbin.005	G1	aspartate kinase [Metabolism, Aminoacid Biosynthesis|(lys/met/thr) Aspartokinase LysC] (Bacteria; Proteobacteria; Gammaproteobacteria; Burkholderiales; Methylophilaceae; Methylotenera; Methylotenera)	0.0102965
MQ_C9_g0005.c0034.01226	C9_maxbin.005	G1	type IV pilus secretin PilQ [Motility, Type IV Pili|Type IV pilus outer membrane pore PilQ, Type II general secretory pathway PulD] (Bacteria; Proteobacteria; Gammaproteobacteria; Burkholderiales; Methylophilaceae; Methylobacillus; Methylobacillus)	0.0102296
MQ_C9_g0005.c0016.00795	C9_maxbin.005	G1	nucleoid occlusion factor SlmA (Bacteria; Proteobacteria; Gammaproteobacteria; Burkholderiales; Methylophilaceae; Methylotenera; Methylotenera)	0.0101339
MQ_C9_g0005.c0045.01447	C9_maxbin.005	G1	YdbL family protein (Bacteria; Proteobacteria; Gammaproteobacteria; Burkholderiales; Methylophilaceae; Methylotenera; Methylotenera)	0.0100742
MQ_C9_g0005.c0066.01784	C9_maxbin.005	G1	phosphoribosyl-ATP diphosphatase [Metabolism, Aminoacid Biosynthesis|(his) Phosphoribosyl-ATP pyrophosphohydrolase HisE/I] (Bacteria; Proteobacteria; Gammaproteobacteria; Burkholderiales; Methylophilaceae; Methylotenera; Methylotenera)	0.0100023
MQ_C9_g0005.c0008.00483	C9_maxbin.005	G1	outer membrane protein assembly factor BamE (Bacteria; Proteobacteria; Gammaproteobacteria; Burkholderiales; Methylophilaceae; Methylotenera; Methylotenera)	0.00998727
MQ_C9_g0005.c0051.01556	C9_maxbin.005	G1	protein translocase subunit SecF [Transport, General Protein Translocation|Preprotein translocase, subunit SecF] (Bacteria; Proteobacteria; Gammaproteobacteria; Burkholderiales; Methylophilaceae; Methylotenera; Methylotenera)	0.00981533
MQ_C9_g0005.c0026.01047	C9_maxbin.005	G1	membrane assembly protein AsmA (Bacteria; Proteobacteria; Gammaproteobacteria; Burkholderiales; Methylophilaceae; Methylotenera; Methylotenera)	0.00980367
MQ_C9_g0005.c0016.00782	C9_maxbin.005	G1	cell division protein FtsA (Bacteria; Proteobacteria; Gammaproteobacteria; Burkholderiales; Methylophilaceae; Methylotenera; Methylotenera)	0.00974799
MQ_C9_g0005.c0037.01294	C9_maxbin.005	G1	PilT/PilU family type 4a pilus ATPase (Bacteria; Proteobacteria; Gammaproteobacteria; Burkholderiales; Methylophilaceae; Methylotenera; Methylotenera)	0.00972444
MQ_C9_g0005.c0013.00684	C9_maxbin.005	G1	alkyl hydroperoxide reductase subunit F (Bacteria; Proteobacteria; Gammaproteobacteria; Burkholderiales; Methylophilaceae; Methylotenera; Methylotenera)	0.00968733
MQ_C9_g0005.c0052.01584	C9_maxbin.005	G1	orotate phosphoribosyltransferase (Bacteria; Proteobacteria; Gammaproteobacteria; Burkholderiales; Methylophilaceae; Methylotenera; Methylotenera)	0.00967963
MQ_C9_g0005.c0002.00186	C9_maxbin.005	G1	GTPase ObgE (Bacteria; Proteobacteria; Gammaproteobacteria; Burkholderiales; Methylophilaceae; Methylotenera; Methylotenera)	0.00967072
MQ_C9_g0005.c0040.01364	C9_maxbin.005	G1	formate dehydrogenase subunit gamma [Respiration, Complex I|NADH:ubiquinone oxidoreductase 24 kD subunit, NuoE] [Carbon Cycle, Formate Oxidation|Formate dehydrogenase subunit gamma FdoI/FdsG|0.7] (Bacteria; Proteobacteria; Gammaproteobacteria; Burkholderiales; Methylophilaceae; Methylotenera; Methylotenera)	0.00960585
MQ_C9_g0005.c0012.00634	C9_maxbin.005	G1	valine--tRNA ligase (Bacteria; Proteobacteria; Gammaproteobacteria; Burkholderiales; Methylophilaceae; Methylotenera; Methylotenera)	0.00957106
MQ_C9_g0005.c0004.00267	C9_maxbin.005	G1	porphobilinogen synthase [Metabolism, Porphyrins|Delta-aminolevulinic acid dehydratase, porphobilinogen synthase HemB] (Bacteria; Proteobacteria; Gammaproteobacteria; Burkholderiales; Methylophilaceae; Methylotenera; Methylotenera)	0.00954764
MQ_C9_g0005.c0066.01786	C9_maxbin.005	G1	Sec-independent protein translocase subunit TatA [Transport, Folded Protein Translocation|Twin arginine-targeting protein translocase, subunits TatAE] (Bacteria; Proteobacteria; Gammaproteobacteria; Burkholderiales; Methylophilaceae; Methylotenera; Methylotenera)	0.00949829
MQ_C9_g0005.c0065.01772	C9_maxbin.005	G1	oligoribonuclease (Bacteria; Proteobacteria; Gammaproteobacteria; Burkholderiales; Methylophilaceae; Methylotenera; Methylotenera)	0.00941075
MQ_C9_g0005.c0014.00710	C9_maxbin.005	G1	type II 3-dehydroquinate dehydratase [Metabolism, Aminoacid Biosynthesis|(phe/tyr/trp) 3-dehydroquinate dehydratase AroD/E/Q] (Bacteria; Proteobacteria; Gammaproteobacteria; Burkholderiales; Methylophilaceae; Methylotenera; Methylotenera)	0.00939812
MQ_C9_g0005.c0005.00334	C9_maxbin.005	G1	ParB/RepB/Spo0J family partition protein (Bacteria; Proteobacteria; Gammaproteobacteria; Burkholderiales; Methylophilaceae; Methylotenera; Methylotenera)	0.00914843
MQ_C9_g0005.c0065.01765	C9_maxbin.005	G1	glucose-1-phosphate thymidylyltransferase RfbA (Bacteria; Proteobacteria; Gammaproteobacteria; Burkholderiales; Methylophilaceae; Methylotenera; Methylotenera)	0.00902268
MQ_C9_g0005.c0078.01932	C9_maxbin.005	G1	acetate--CoA ligase (Bacteria; Proteobacteria; Gammaproteobacteria; Burkholderiales; Methylophilaceae; Methylotenera; Methylotenera)	0.00898997
MQ_C9_g0005.c0024.01002	C9_maxbin.005	G1	pyrroloquinoline-quinone synthase PqqC (Bacteria; Proteobacteria; Gammaproteobacteria; Burkholderiales; Methylophilaceae; Methylotenera; Methylotenera)	0.00892361
MQ_C9_g0005.c0066.01782	C9_maxbin.005	G1	imidazole glycerol phosphate synthase subunit HisF [Metabolism, Aminoacid Biosynthesis|(his) Imidazole glycerol-phosphate synthase subunit HisF] [Metabolism, Aminoacid Biosynthesis|(his) Phosphoribosylformimino-5-aminoimidazole carboxamide ribotide isomerase HisA/F] (Bacteria; Proteobacteria; Gammaproteobacteria; Burkholderiales; Methylophilaceae; Methylotenera; Methylotenera)	0.00892361
MQ_C9_g0005.c0000.00018	C9_maxbin.005	G1	outer membrane protein assembly factor BamB (Bacteria; Proteobacteria; Gammaproteobacteria; Burkholderiales; Methylophilaceae; Methylotenera; Methylotenera)	0.00890789
MQ_C9_g0005.c0060.01701	C9_maxbin.005	G1	50S ribosomal protein L32 (Bacteria; Proteobacteria; Gammaproteobacteria; Burkholderiales; Methylophilaceae; Methylotenera; Methylotenera)	0.00890034
MQ_C9_g0005.c0001.00095	C9_maxbin.005	G1	O-succinylhomoserine sulfhydrylase [Metabolism, Aminoacid Biosynthesis|(met) Cystathionine beta/gamma-lyase/synthase MetB/C] (Bacteria; Proteobacteria; Gammaproteobacteria; Burkholderiales; Methylophilaceae; Methylotenera; Methylotenera)	0.00888528
MQ_C9_g0005.c0032.01178	C9_maxbin.005	G1	YjbQ family protein (Bacteria; Proteobacteria; Gammaproteobacteria; Burkholderiales; Methylophilaceae; Methylotenera; Methylotenera)	0.00881496
MQ_C9_g0005.c0035.01242	C9_maxbin.005	G1	HDOD domain-containing protein (Bacteria; Proteobacteria; Gammaproteobacteria; Burkholderiales; Methylophilaceae; Methylotenera; Methylotenera)	0.00881496
MQ_C9_g0005.c0007.00439	C9_maxbin.005	G1	type I DNA topoisomerase (Bacteria; Proteobacteria; Gammaproteobacteria; Burkholderiales; Methylophilaceae; Methylotenera; Methylotenera)	0.00881208
MQ_C9_g0005.c0071.01861	C9_maxbin.005	G1	hypothetical protein HOO85_05770 (Bacteria; Proteobacteria; Gammaproteobacteria; Burkholderiales; Methylophilaceae; Methylotenera; Methylotenera)	0.008752
MQ_C9_g0005.c0075.01902	C9_maxbin.005	G1	response regulator (Bacteria; Proteobacteria; Gammaproteobacteria; Burkholderiales; Methylophilaceae; Methylotenera; Methylotenera)	0.008752
MQ_C9_g0005.c0073.01878	C9_maxbin.005	G1	iron-sulfur cluster insertion protein ErpA (Bacteria; Proteobacteria; Gammaproteobacteria; Burkholderiales; Methylophilaceae; Methylotenera; Methylotenera)	0.00867967
MQ_C9_g0005.c0012.00651	C9_maxbin.005	G1	pilus (MSHA type) biogenesis protein MshL [Motility, Type IV Pili|Type IV pilus outer membrane pore PilQ, Type II general secretory pathway PulD] [Transport, Protein Secretion, Type II|Type II secretion outer membrane protein GspD/PulD] (Bacteria; Proteobacteria; Gammaproteobacteria; Burkholderiales; Methylophilaceae; Methylotenera; Methylotenera)	0.00864051
MQ_C9_g0005.c0009.00520	C9_maxbin.005	G1	NADH-quinone oxidoreductase subunit G [Respiration, Complex I|NADH dehydrogenase/NADH:ubiquinone oxidoreductase 75 kD subunit, NuoG] (Bacteria; Proteobacteria; Gammaproteobacteria; Burkholderiales; Methylophilaceae; Methylotenera; Methylotenera)	0.00863329
MQ_C9_g0005.c0028.01116	C9_maxbin.005	G1	PilT/PilU family type 4a pilus ATPase [Transport, Protein Secretion, Type II|Type II secretion membrane-associated protein GspE/PulE] (Bacteria; Proteobacteria; Gammaproteobacteria; Burkholderiales; Methylophilaceae; Methylotenera; Methylotenera)	0.00863211
MQ_C9_g0005.c0075.01895	C9_maxbin.005	G1	carbonic anhydrase (Bacteria; Proteobacteria; Gammaproteobacteria; Burkholderiales; Methylophilaceae; Methylotenera; Methylotenera)	0.00860852
MQ_C9_g0005.c0001.00079	C9_maxbin.005	G1	3-isopropylmalate dehydratase large subunit [Metabolism, Aminoacid Biosynthesis|(leu) Homoaconitase/3-isopropylmalate dehydratase large subunit LeuC] (Bacteria; Proteobacteria; Gammaproteobacteria; Burkholderiales; Methylophilaceae; Methylotenera; Methylotenera)	0.00860239
MQ_C9_g0005.c0009.00518	C9_maxbin.005	G1	NADH-quinone oxidoreductase subunit NuoI [Respiration, Complex I|NADH:ubiquinone oxidoreductase 23 kD subunit. NuoI/Formate hydrogen lyase subunit 6] (Bacteria; Proteobacteria; Gammaproteobacteria; Burkholderiales; Methylophilaceae; Methylotenera; Methylotenera)	0.00859092
MQ_C9_g0005.c0008.00475	C9_maxbin.005	G1	ribosome assembly RNA-binding protein YhbY (Bacteria; Proteobacteria; Gammaproteobacteria; Burkholderiales; Methylophilaceae; Methylotenera; Methylotenera)	0.00858039
MQ_C9_g0005.c0000.00069	C9_maxbin.005	G1	DNA-binding response regulator (Bacteria; Proteobacteria; Gammaproteobacteria; Burkholderiales; Methylophilaceae; Methylotenera; Methylotenera)	0.00849709
MQ_C9_g0005.c0025.01024	C9_maxbin.005	G1	zinc-finger domain-containing protein (Bacteria; Proteobacteria; Gammaproteobacteria; Burkholderiales; Methylophilaceae; Methylotenera; Methylotenera)	0.00846968
MQ_C9_g0005.c0045.01448	C9_maxbin.005	G1	hypothetical protein HOO85_02565 (Bacteria; Proteobacteria; Gammaproteobacteria; Burkholderiales; Methylophilaceae; Methylotenera; Methylotenera)	0.00846968
MQ_C9_g0005.c0068.01826	C9_maxbin.005	G1	outer membrane lipoprotein chaperone LolA (Bacteria; Proteobacteria; Gammaproteobacteria; Burkholderiales; Methylophilaceae; Methylotenera; Methylotenera)	0.00841538
MQ_C9_g0005.c0006.00382	C9_maxbin.005	G1	glycogen/starch/alpha-glucan phosphorylase (Bacteria; Proteobacteria; Gammaproteobacteria; Burkholderiales; Methylophilaceae; Methylotenera; Methylotenera)	0.00840356
MQ_C9_g0005.c0010.00574	C9_maxbin.005	G1	tetratricopeptide repeat protein (Bacteria; Proteobacteria; Gammaproteobacteria; Burkholderiales; Methylophilaceae; Methylotenera; Methylotenera)	0.00839675
MQ_C9_g0005.c0046.01468	C9_maxbin.005	G1	DUF2322 family protein (Bacteria; Proteobacteria; Gammaproteobacteria; Burkholderiales; Methylophilaceae; Methylotenera; Methylotenera)	0.00833524
MQ_C9_g0005.c0044.01430	C9_maxbin.005	G1	ATP-binding cassette domain-containing protein (Bacteria; Proteobacteria; Gammaproteobacteria; Burkholderiales; Methylophilaceae; Methylotenera; Methylotenera)	0.00830886
MQ_C9_g0005.c0008.00473	C9_maxbin.005	G1	ATP-dependent metallopeptidase FtsH/Yme1/Tma family protein (Bacteria; Proteobacteria; Gammaproteobacteria; Burkholderiales; Methylophilaceae; Methylotenera; Methylotenera)	0.00828265
MQ_C9_g0005.c0001.00134	C9_maxbin.005	G1	NADPH-dependent 7-cyano-7-deazaguanine reductase QueF (Bacteria; Proteobacteria; Gammaproteobacteria; Burkholderiales; Methylophilaceae; Methylotenera; Methylotenera)	0.00827892
MQ_C9_g0005.c0016.00768	C9_maxbin.005	G1	cell division/cell wall cluster transcriptional repressor MraZ (Bacteria; Proteobacteria; Gammaproteobacteria; Burkholderiales; Methylophilaceae; Methylotenera; Methylotenera)	0.00827892
MQ_C9_g0005.c0042.01397	C9_maxbin.005	G1	dihydroxy-acid dehydratase [Metabolism, Aminoacid Biosynthesis|(val/ile) Dihydroxyacid dehydratase IlvD/phosphogluconate dehydratase] (Bacteria; Proteobacteria; Gammaproteobacteria; Burkholderiales; Methylophilaceae; Methylotenera; Methylotenera)	0.00824052
MQ_C9_g0005.c0070.01846	C9_maxbin.005	G1	glutamine-hydrolyzing GMP synthase (Bacteria; Proteobacteria; Gammaproteobacteria; Burkholderiales; Methylophilaceae; Methylotenera; Methylotenera)	0.00817944
MQ_C9_g0005.c0032.01185	C9_maxbin.005	G1	3-deoxy-7-phosphoheptulonate synthase [Metabolism, Aminoacid Biosynthesis|(phe/tyr/trp) 3-deoxy-7-phosphoheptulonate synthase] (Bacteria; Proteobacteria; Gammaproteobacteria; Burkholderiales; Methylophilaceae; Methylotenera; Methylotenera)	0.00817494
MQ_C9_g0005.c0038.01311	C9_maxbin.005	G1	ribosome silencing factor (Bacteria; Proteobacteria; Gammaproteobacteria; Burkholderiales; Methylophilaceae; Methylotenera; Methylotenera)	0.0081414
MQ_C9_g0005.c0008.00471	C9_maxbin.005	G1	phosphoglucosamine mutase (Bacteria; Proteobacteria; Gammaproteobacteria; Burkholderiales; Methylophilaceae; Methylotenera; Methylotenera)	0.00813239
MQ_C9_g0005.c0098.02067	C9_maxbin.005	G1	oxygen-independent coproporphyrinogen III oxidase, partial [Metabolism, Porphyrins|Oxygen-independent coproporphyrinogen III oxidase HemN] (Bacteria; Proteobacteria; Gammaproteobacteria; Burkholderiales; Methylophilaceae; Methylotenera; Methylotenera)	0.00812422
MQ_C9_g0005.c0069.01832	C9_maxbin.005	G1	ornithine carbamoyltransferase [Metabolism, Aminoacid Biosynthesis|(arg) Ornithine carbamoyltransferase ArgF] (Bacteria; Proteobacteria; Gammaproteobacteria; Burkholderiales; Methylophilaceae; Methylotenera; Methylotenera)	0.00803462
MQ_C9_g0005.c0085.01996	C9_maxbin.005	G1	phenylalanine--tRNA ligase subunit beta (Bacteria; Proteobacteria; Gammaproteobacteria; Burkholderiales; Methylophilaceae; Methylotenera; Methylotenera)	0.00798662
MQ_C9_g0005.c0007.00442	C9_maxbin.005	G1	hypothetical protein HOO85_07830 (Bacteria; Proteobacteria; Gammaproteobacteria; Burkholderiales; Methylophilaceae; Methylotenera; Methylotenera)	0.00791141
MQ_C9_g0005.c0011.00592	C9_maxbin.005	G1	peptidase M16 (Bacteria; Proteobacteria; Gammaproteobacteria; Burkholderiales; Methylophilaceae; Methylotenera; Methylotenera)	0.00783761
MQ_C9_g0005.c0066.01785	C9_maxbin.005	G1	histidine triad nucleotide-binding protein (Bacteria; Proteobacteria; Gammaproteobacteria; Burkholderiales; Methylophilaceae; Methylotenera; Methylotenera)	0.00781429
MQ_C9_g0005.c0040.01347	C9_maxbin.005	G1	transposase (Bacteria; Proteobacteria; Gammaproteobacteria; Burkholderiales; Burkholderiaceae; Thiomonas; Thiomonas)	0.00777956
MQ_C9_g0005.c0045.01451	C9_maxbin.005	G1	cysteine synthase CysM [Metabolism, Aminoacid Biosynthesis|(cys) Cysteine synthase CysK/M and related] (Bacteria; Proteobacteria; Gammaproteobacteria; Burkholderiales; Methylophilaceae; Methylotenera; Methylotenera)	0.00771363
MQ_C9_g0005.c0015.00749	C9_maxbin.005	G1	endopeptidase La (Bacteria; Proteobacteria; Gammaproteobacteria; Burkholderiales; Methylophilaceae; Methylotenera; Methylotenera)	0.00769407
MQ_C9_g0005.c0010.00576	C9_maxbin.005	G1	Tol-Pal system protein TolB [Transport, Siderophore, Peptide, etc Import|Periplasmic protein TolA/B] (Bacteria; Proteobacteria; Gammaproteobacteria; Burkholderiales; Methylophilaceae; Methylotenera; Methylotenera)	0.00762789
MQ_C9_g0005.c0038.01325	C9_maxbin.005	G1	molybdopterin adenylyltransferase (Bacteria; Proteobacteria; Gammaproteobacteria; Burkholderiales; Methylophilaceae; Methylotenera; Methylotenera)	0.00761043
MQ_C9_g0005.c0058.01679	C9_maxbin.005	G1	ribosome maturation factor RimP (Bacteria; Proteobacteria; Gammaproteobacteria; Burkholderiales; Methylophilaceae; Methylotenera; Methylotenera)	0.00761043
MQ_C9_g0005.c0065.01766	C9_maxbin.005	G1	dTDP-4-dehydrorhamnose 3,5-epimerase (Bacteria; Proteobacteria; Gammaproteobacteria; Burkholderiales; Methylophilaceae; Methylotenera; Methylotenera)	0.00761043
MQ_C9_g0005.c0079.01945	C9_maxbin.005	G1	flagellar brake protein (Bacteria; Proteobacteria; Gammaproteobacteria; Burkholderiales; Methylophilaceae; Methylotenera; Methylotenera)	0.00761043
MQ_C9_g0005.c0068.01828	C9_maxbin.005	G1	serine--tRNA ligase (Bacteria; Proteobacteria; Gammaproteobacteria; Burkholderiales; Methylophilaceae; Methylotenera; Methylotenera)	0.00750842
MQ_C9_g0005.c0009.00521	C9_maxbin.005	G1	NADH-quinone oxidoreductase subunit NuoF [Respiration, Complex I|NADH:ubiquinone oxidoreductase, NADH-binding 51 kD subunit, NuoF] [Carbon Cycle, Formate Oxidation|Formate dehydrogenase iron-sulfur subunit FdoH/FdsB] (Bacteria; Proteobacteria; Gammaproteobacteria; Burkholderiales; Methylophilaceae; Methylotenera; Methylotenera)	0.00750736
MQ_C9_g0005.c0037.01296	C9_maxbin.005	G1	aspartate carbamoyltransferase catalytic subunit (Bacteria; Proteobacteria; Gammaproteobacteria; Burkholderiales; Methylophilaceae; Methylotenera; Methylotenera)	0.00749407
MQ_C9_g0005.c0064.01758	C9_maxbin.005	G1	protein-L-isoaspartate O-methyltransferase (Bacteria; Proteobacteria; Gammaproteobacteria; Burkholderiales; Methylophilaceae; Methylotenera; Methylotenera)	0.00748034
MQ_C9_g0005.c0019.00891	C9_maxbin.005	G1	bifunctional phosphopantothenoylcysteine decarboxylase/phosphopantothenate--cysteine ligase CoaBC (Bacteria; Proteobacteria; Gammaproteobacteria; Burkholderiales; Methylophilaceae; Methylotenera; Methylotenera)	0.00747658
MQ_C9_g0005.c0008.00467	C9_maxbin.005	G1	phosphate ABC transporter ATP-binding protein PstB (Bacteria; Proteobacteria; Gammaproteobacteria; Burkholderiales; Methylophilaceae; Methylotenera; Methylotenera)	0.00743413
MQ_C9_g0005.c0000.00010	C9_maxbin.005	G1	30S ribosomal protein S12 methylthiotransferase RimO (Bacteria; Proteobacteria; Gammaproteobacteria; Burkholderiales; Methylophilaceae; Methylotenera; Methylotenera)	0.00740704
MQ_C9_g0005.c0022.00948	C9_maxbin.005	G1	D-sedoheptulose 7-phosphate isomerase (Bacteria; Proteobacteria; Gammaproteobacteria; Burkholderiales; Methylophilaceae; Methylotenera; Methylotenera)	0.00733152
MQ_C9_g0005.c0040.01360	C9_maxbin.005	G1	formate dehydrogenase subunit delta [Carbon Cycle, Formate Oxidation|Formate dehydrogenase subunit delta, FdsD|0.4] (Bacteria; Proteobacteria; Gammaproteobacteria; Burkholderiales; Methylophilaceae; Methylotenera; Methylotenera)	0.00729333
MQ_C9_g0005.c0064.01753	C9_maxbin.005	G1	adenosylcobalamin-dependent ribonucleoside-diphosphate reductase (Bacteria; Proteobacteria; Gammaproteobacteria; Burkholderiales; Methylophilaceae; Methylotenera; Methylotenera)	0.00727313
MQ_C9_g0005.c0034.01234	C9_maxbin.005	G1	M3 family metallopeptidase (Bacteria; Proteobacteria; Gammaproteobacteria; Burkholderiales; Methylophilaceae; Methylotenera; Methylotenera)	0.00720753
MQ_C9_g0005.c0024.01012	C9_maxbin.005	G1	nitrite/sulfite reductase [Nitrogen Cycle, Assimilatory Nitrate Reduction to Ammonia|Ferredoxin-nitrite reductase NirA] (Bacteria; Proteobacteria; Gammaproteobacteria; Burkholderiales; Methylophilaceae; Methylotenera; Methylotenera)	0.00718914
MQ_C9_g0005.c0024.01000	C9_maxbin.005	G1	histidinol-phosphate transaminase [Metabolism, Aminoacid Biosynthesis|(his) Histidinol-phosphate aminotransferase HisC or cobyric acid decarboxylase] (Bacteria; Proteobacteria; Gammaproteobacteria; Burkholderiales; Methylophilaceae; Methylotenera; Methylotenera)	0.00717377
MQ_C9_g0005.c0022.00951	C9_maxbin.005	G1	HAD hydrolase-like protein [Other Elements, Chlorite|2-Haloacid dehalogenase DehII|0.1] (Bacteria; Proteobacteria; Gammaproteobacteria; Burkholderiales; Methylophilaceae; Methylotenera; Methylotenera)	0.00716073
MQ_C9_g0005.c0011.00595	C9_maxbin.005	G1	insulinase family protein (Bacteria; Proteobacteria; Gammaproteobacteria; Burkholderiales; Methylophilaceae; Methylotenera; Methylotenera)	0.00714449
MQ_C9_g0005.c0073.01881	C9_maxbin.005	G1	N-acetyl-gamma-glutamyl-phosphate reductase [Metabolism, Aminoacid Biosynthesis|(arg) N-acetyl-gamma-glutamylphosphate reductase ArgC] [Metabolism, Aminoacid Biosynthesis|(lys) N-acetyl-gamma-glutamylphosphate reductase ArgC/LysY] (Bacteria; Proteobacteria; Gammaproteobacteria; Burkholderiales; Methylophilaceae; Methylotenera; Methylotenera)	0.0070016
MQ_C9_g0005.c0031.01174	C9_maxbin.005	G1	hypothetical protein H7Z18_08035 (Bacteria; Proteobacteria; Gammaproteobacteria; Burkholderiales; Methylophilaceae; JACMMS01; JACMMS01)	0.00693228
MQ_C9_g0005.c0000.00022	C9_maxbin.005	G1	histidine--tRNA ligase (Bacteria; Proteobacteria; Gammaproteobacteria; Burkholderiales; Methylophilaceae; Methylotenera; Methylotenera)	0.00679767
MQ_C9_g0005.c0047.01493	C9_maxbin.005	G1	chorismate synthase [Metabolism, Aminoacid Biosynthesis|(phe/tyr/trp) Chorismate synthase AroC] (Bacteria; Proteobacteria; Gammaproteobacteria; Burkholderiales; Methylophilaceae; Methylotenera; Methylotenera)	0.0067695
MQ_C9_g0005.c0012.00656	C9_maxbin.005	G1	hypothetical protein (Bacteria; Proteobacteria; Gammaproteobacteria; Burkholderiales; Methylophilaceae; Methylotenera; Methylotenera)	0.00673231
MQ_C9_g0005.c0041.01387	C9_maxbin.005	G1	bifunctional aconitate hydratase 2/2-methylisocitrate dehydratase (Bacteria; Proteobacteria; Gammaproteobacteria; Burkholderiales; Methylophilaceae; Methylotenera; Methylotenera)	0.00673231
MQ_C9_g0005.c0044.01441	C9_maxbin.005	G1	GTPase (Bacteria; Proteobacteria; Gammaproteobacteria; Burkholderiales; Methylophilaceae; Methylotenera; Methylotenera)	0.00671166
MQ_C9_g0005.c0041.01373	C9_maxbin.005	G1	hydroxymethylbilane synthase [Metabolism, Porphyrins|Porphobilinogen deaminase HemC] (Bacteria; Proteobacteria; Gammaproteobacteria; Burkholderiales; Methylophilaceae; Methylotenera; Methylotenera)	0.0067108
MQ_C9_g0005.c0024.01016	C9_maxbin.005	G1	DUF853 family protein (Bacteria; Proteobacteria; Gammaproteobacteria; Burkholderiales; Methylophilaceae; Methylotenera; Methylotenera)	0.0067001
MQ_C9_g0005.c0069.01833	C9_maxbin.005	G1	aspartate aminotransferase family protein [Metabolism, Aminoacid Biosynthesis|(lys) Acetylornithine/succinylornithine transaminase ArgD/LysJ] (Bacteria; Proteobacteria; Gammaproteobacteria; Burkholderiales; Methylophilaceae; Methylotenera; Methylotenera)	0.00668092
MQ_C9_g0005.c0040.01353	C9_maxbin.005	G1	hypothetical protein A3I83_07910 (Bacteria; Proteobacteria; Gammaproteobacteria; Burkholderiales; Methylophilaceae; Methylotenera; Methylotenera)	0.00666819
MQ_C9_g0005.c0006.00380	C9_maxbin.005	G1	phosphoribosylformylglycinamidine synthase (Bacteria; Proteobacteria; Gammaproteobacteria; Burkholderiales; Methylophilaceae; Methylotenera; Methylotenera)	0.00664541
MQ_C9_g0005.c0001.00083	C9_maxbin.005	G1	aspartate-semialdehyde dehydrogenase [Metabolism, Aminoacid Biosynthesis|(lys/met/thr) Aspartate-semialdehyde dehydrogenase Asd] (Bacteria; Proteobacteria; Gammaproteobacteria; Burkholderiales; Methylophilaceae; Methylotenera; Methylotenera)	0.00662314
MQ_C9_g0005.c0007.00444	C9_maxbin.005	G1	leucyl aminopeptidase (Bacteria; Proteobacteria; Gammaproteobacteria; Burkholderiales; Methylophilaceae; Methylotenera; Methylotenera)	0.00661916
MQ_C9_g0005.c0029.01131	C9_maxbin.005	G1	response regulator (Bacteria; Proteobacteria; Gammaproteobacteria; Burkholderiales; Methylophilaceae; Methylotenera; Methylotenera)	0.00655769
MQ_C9_g0005.c0006.00393	C9_maxbin.005	G1	pyridoxine 5'-phosphate synthase (Bacteria; Proteobacteria; Gammaproteobacteria; Burkholderiales; Methylophilaceae; Methylotenera; Methylotenera)	0.00650975
MQ_C9_g0005.c0080.01957	C9_maxbin.005	G1	aminotransferase, partial (Bacteria; Proteobacteria; Gammaproteobacteria; Burkholderiales; Methylophilaceae; Methylotenera; Methylotenera)	0.00648296
MQ_C9_g0005.c0045.01459	C9_maxbin.005	G1	succinyl-diaminopimelate desuccinylase [Metabolism, Aminoacid Biosynthesis|(lys) Succinyl-diaminopimelate desuccinylase DapE/ArgE] [Metabolism, Aminoacid Biosynthesis|(lys) Acetylornithine deacetylase/Succinyl-diaminopimelate desuccinylase ArgE/LysK and related,] (Bacteria; Proteobacteria; Gammaproteobacteria; Burkholderiales; Methylophilaceae; Methylotenera; Methylotenera)	0.00646586
MQ_C9_g0005.c0004.00268	C9_maxbin.005	G1	GGDEF domain-containing protein (Bacteria; Proteobacteria; Gammaproteobacteria; Burkholderiales; Methylophilaceae; Methylotenera; Methylotenera)	0.00645639
MQ_C9_g0005.c0071.01859	C9_maxbin.005	G1	hypothetical protein HOO85_05760 (Bacteria; Proteobacteria; Gammaproteobacteria; Burkholderiales; Methylophilaceae; Methylotenera; Methylotenera)	0.00644623
MQ_C9_g0005.c0076.01918	C9_maxbin.005	G1	hypothetical protein HOO85_10460 (Bacteria; Proteobacteria; Gammaproteobacteria; Burkholderiales; Methylophilaceae; Methylotenera; Methylotenera)	0.0064039
MQ_C9_g0005.c0055.01623	C9_maxbin.005	G1	2,3-bisphosphoglycerate-independent phosphoglycerate mutase [Metabolism, Glycolysis|Phosphoglycerate mutase] (Bacteria; Proteobacteria; Gammaproteobacteria; Burkholderiales; Methylophilaceae; Methylotenera; Methylotenera)	0.00638342
MQ_C9_g0005.c0024.00998	C9_maxbin.005	G1	3-phosphoserine/phosphohydroxythreonine transaminase [Metabolism, Aminoacid Biosynthesis|(ser) Phosphoglycerate dehydrogenase SerA and related] [Metabolism, Aminoacid Biosynthesis|(ser) Phosphoserine aminotransferase SerC] (Bacteria; Proteobacteria; Gammaproteobacteria; Burkholderiales; Methylophilaceae; Methylotenera; Methylotenera)	0.0063562
MQ_C9_g0005.c0031.01175	C9_maxbin.005	G1	pilus assembly protein [Motility, Type IV Pili|Type IV-A outer membrane protein PilC, Type II general secretory pathway GspF] (Bacteria; Proteobacteria; Gammaproteobacteria; Burkholderiales; Methylophilaceae; JACMMS01; JACMMS01)	0.0063389
MQ_C9_g0005.c0081.01960	C9_maxbin.005	G1	efflux RND transporter periplasmic adaptor subunit (Bacteria; Proteobacteria; Gammaproteobacteria; Burkholderiales; Methylophilaceae; Methylotenera; Methylotenera)	0.0063385
MQ_C9_g0005.c0031.01169	C9_maxbin.005	G1	diaminopimelate decarboxylase [Metabolism, Aminoacid Biosynthesis|(lys) Diaminopimelate decarboxylase LysA] (Bacteria; Proteobacteria; Gammaproteobacteria; Burkholderiales; Methylophilaceae; Methylotenera; Methylotenera)	0.00628134
MQ_C9_g0005.c0037.01300	C9_maxbin.005	G1	3,4-dihydroxy-2-butanone-4-phosphate synthase (Bacteria; Proteobacteria; Gammaproteobacteria; Burkholderiales; Methylophilaceae; Methylotenera; Methylotenera)	0.00625143
MQ_C9_g0005.c0000.00029	C9_maxbin.005	G1	formylmethanofuran dehydrogenase (Bacteria; Proteobacteria; Gammaproteobacteria; Burkholderiales; Methylophilaceae; Methylotenera; Methylotenera)	0.00623658
MQ_C9_g0005.c0052.01573	C9_maxbin.005	G1	D-alanyl-D-alanine carboxypeptidase (Bacteria; Proteobacteria; Gammaproteobacteria; Burkholderiales; Methylophilaceae; Methylotenera; Methylotenera)	0.00623552
MQ_C9_g0005.c0036.01276	C9_maxbin.005	G1	cytochrome-c oxidase, cbb3-type subunit I [Respiration, Complex IV, Heme/Copper Oxidase Oxygen Reductases|Heme/copper oxidase complex subunit I, CcoN/CyoB/CoxB] (Bacteria; Proteobacteria; Gammaproteobacteria; Burkholderiales; Methylophilaceae; Methylotenera; Methylotenera)	0.00622527
MQ_C9_g0005.c0041.01377	C9_maxbin.005	G1	argininosuccinate lyase [Metabolism, Aminoacid Biosynthesis|(arg) Argininosuccinate lyase ArgH] (Bacteria; Proteobacteria; Gammaproteobacteria; Burkholderiales; Methylophilaceae; Methylotenera; Methylotenera)	0.00621228
MQ_C9_g0005.c0010.00546	C9_maxbin.005	G1	ArsR family transcriptional regulator (Bacteria; Proteobacteria; Gammaproteobacteria; Burkholderiales; Methylophilaceae; Methylotenera; Methylotenera)	0.00617788
MQ_C9_g0005.c0000.00030	C9_maxbin.005	G1	formylmethanofuran dehydrogenase subunit A (Bacteria; Proteobacteria; Gammaproteobacteria; Burkholderiales; Methylophilaceae; Methylotenera; Methylotenera)	0.00617425
MQ_C9_g0005.c0064.01757	C9_maxbin.005	G1	TolC family outer membrane protein [Transport, Protein Secretion, Type I|Outer membrane protein TolC] (Bacteria; Proteobacteria; Gammaproteobacteria; Burkholderiales; Methylophilaceae; Methylotenera; Methylotenera)	0.00616881
MQ_C9_g0005.c0027.01085	C9_maxbin.005	G1	proline--tRNA ligase (Bacteria; Proteobacteria; Gammaproteobacteria; Burkholderiales; Methylophilaceae; Methylotenera; Methylotenera)	0.00616338
MQ_C9_g0005.c0013.00682	C9_maxbin.005	G1	thiosulfate oxidation carrier complex protein SoxZ [Sulfur Cycle, Thiosulfate Oxidation, Sox complex, Thiosulfate ->MQ_C9_ Sulfate|Thiosulfate oxidation carrier protein SoxZ] (Bacteria; Proteobacteria; Gammaproteobacteria; Burkholderiales; Methylophilaceae; Methylotenera; Methylotenera)	0.00608835
MQ_C9_g0005.c0034.01239	C9_maxbin.005	G1	RNase adapter RapZ (Bacteria; Proteobacteria; Gammaproteobacteria; Burkholderiales; Methylophilaceae; Methylotenera; Methylotenera)	0.00607778
MQ_C9_g0005.c0011.00602	C9_maxbin.005	G1	GGDEF domain-containing protein (Bacteria; Proteobacteria; Gammaproteobacteria; Burkholderiales; Methylophilaceae; Methylotenera; Methylotenera)	0.00603586
MQ_C9_g0005.c0020.00900	C9_maxbin.005	G1	methyltransferase (Bacteria; Proteobacteria; Gammaproteobacteria; Burkholderiales; Methylophilaceae; Methylotenera; Methylotenera)	0.00600996
MQ_C9_g0005.c0012.00655	C9_maxbin.005	G1	hypothetical protein (Bacteria; Proteobacteria; Gammaproteobacteria; Burkholderiales; Methylophilaceae; Methylotenera; Methylotenera)	0.00596727
MQ_C9_g0005.c0001.00092	C9_maxbin.005	G1	sporulation protein (Bacteria; Proteobacteria; Gammaproteobacteria; Burkholderiales; Methylophilaceae; Methylotenera; Methylotenera)	0.00593356
MQ_C9_g0005.c0005.00336	C9_maxbin.005	G1	16S rRNA (guanine(527)-N(7))-methyltransferase RsmG (Bacteria; Proteobacteria; Gammaproteobacteria; Burkholderiales; Methylophilaceae; Methylotenera; Methylotenera)	0.00593356
MQ_C9_g0005.c0048.01504	C9_maxbin.005	G1	polyphosphate kinase 2 (Bacteria; Proteobacteria; Gammaproteobacteria; Burkholderiales; Methylophilaceae; Methylotenera; Methylotenera)	0.00592583
MQ_C9_g0005.c0001.00089	C9_maxbin.005	G1	tryptophan synthase subunit alpha [Metabolism, Aminoacid Biosynthesis|(trp) Tryptophan synthase subunit TrpA] (Bacteria; Proteobacteria; Gammaproteobacteria; Burkholderiales; Methylophilaceae; Methylotenera; Methylotenera)	0.00592241
MQ_C9_g0005.c0004.00284	C9_maxbin.005	G1	HD-GYP domain-containing protein (Bacteria; Proteobacteria; Gammaproteobacteria; Burkholderiales; Methylophilaceae; Methylotenera; Methylotenera)	0.00590496
MQ_C9_g0005.c0016.00778	C9_maxbin.005	G1	UDP-N-acetylmuramate--L-alanine ligase [Cell Envelope, Peptidoglycan|UDP-N-acetylmuramate--L-alanine ligase MurC] [Cell Envelope, Peptidoglycan|UDP-N-acetylmuramyl pentapeptide synthase MurF] (Bacteria; Proteobacteria; Gammaproteobacteria; Burkholderiales; Methylophilaceae; Methylotenera; Methylotenera)	0.00589608
MQ_C9_g0005.c0065.01776	C9_maxbin.005	G1	kinase/pyrophosphorylase (Bacteria; Proteobacteria; Gammaproteobacteria; Burkholderiales; Methylophilaceae; Methylotenera; Methylotenera)	0.00585636
MQ_C9_g0005.c0022.00965	C9_maxbin.005	G1	DNA-binding protein HU (Bacteria; Proteobacteria; Gammaproteobacteria; Burkholderiales; Methylophilaceae; Methylotenera; Methylotenera)	0.00583467
MQ_C9_g0005.c0052.01582	C9_maxbin.005	G1	Asp-tRNA(Asn)/Glu-tRNA(Gln) amidotransferase subunit GatB (Bacteria; Proteobacteria; Gammaproteobacteria; Burkholderiales; Methylophilaceae; Methylotenera; Methylotenera)	0.00581046
MQ_C9_g0005.c0031.01167	C9_maxbin.005	G1	4-hydroxy-3-methylbut-2-enyl diphosphate reductase [Metabolism, Isoprenoid Biosynthesis, Squalene, Hopane|4-Hydroxy-3-methylbut-2-enyl diphosphate reductase IspH] (Bacteria; Proteobacteria; Gammaproteobacteria; Burkholderiales; Methylophilaceae; Methylotenera; Methylotenera)	0.00579952
MQ_C9_g0005.c0016.00780	C9_maxbin.005	G1	D-alanine--D-alanine ligase [Cell Envelope, Peptidoglycan|D-alanine-D-alanine ligase DdlA] (Bacteria; Proteobacteria; Gammaproteobacteria; Burkholderiales; Methylophilaceae; Methylotenera; Methylotenera)	0.00579603
MQ_C9_g0005.c0015.00739	C9_maxbin.005	G1	response regulator transcription factor (Bacteria; Proteobacteria; Gammaproteobacteria; Burkholderiales; Methylophilaceae; Methylotenera; Methylotenera)	0.00577962
MQ_C9_g0005.c0031.01165	C9_maxbin.005	G1	quinolinate synthase NadA (Bacteria; Proteobacteria; Gammaproteobacteria; Burkholderiales; Methylophilaceae; Methylotenera; Methylotenera)	0.00575474
MQ_C9_g0005.c0002.00146	C9_maxbin.005	G1	hypothetical protein HOO85_06270 (Bacteria; Proteobacteria; Gammaproteobacteria; Burkholderiales; Methylophilaceae; Methylotenera; Methylotenera)	0.00573902
MQ_C9_g0005.c0034.01232	C9_maxbin.005	G1	penicillin-binding protein 1A (Bacteria; Proteobacteria; Gammaproteobacteria; Burkholderiales; Methylophilaceae; Methylotenera; Methylotenera)	0.00572561
MQ_C9_g0005.c0012.00636	C9_maxbin.005	G1	LemA family protein (Bacteria; Proteobacteria; Gammaproteobacteria; Burkholderiales; Methylophilaceae; Methylotenera; Methylotenera)	0.00564645
MQ_C9_g0005.c0079.01944	C9_maxbin.005	G1	EAL domain-containing protein (Bacteria; Proteobacteria; Gammaproteobacteria; Burkholderiales; Methylophilaceae; Methylotenera; Methylotenera)	0.00563248
MQ_C9_g0005.c0060.01708	C9_maxbin.005	G1	beta-ketoacyl-ACP synthase II [Metabolism, Fatty Acids|Beta-ketoacyl-acyl-carrier-protein synthase II FabF] (Bacteria; Proteobacteria; Gammaproteobacteria; Burkholderiales; Methylophilaceae; Methylotenera; Methylotenera)	0.00555005
MQ_C9_g0005.c0012.00653	C9_maxbin.005	G1	sigma-54-dependent Fis family transcriptional regulator (Bacteria; Proteobacteria; Gammaproteobacteria; Burkholderiales; Methylophilaceae; Methylotenera; Methylotenera)	0.00553924
MQ_C9_g0005.c0062.01738	C9_maxbin.005	G1	Crp/Fnr family transcriptional regulator (Bacteria; Proteobacteria; Gammaproteobacteria; Burkholderiales; Methylophilaceae; Methylotenera; Methylotenera)	0.00551928
MQ_C9_g0005.c0022.00954	C9_maxbin.005	G1	carbamoyltransferase (Bacteria; Proteobacteria; Gammaproteobacteria; Burkholderiales; Methylophilaceae; Methylotenera; Methylotenera)	0.00550825
MQ_C9_g0005.c0039.01341	C9_maxbin.005	G1	carbohydrate kinase family protein (Bacteria; Proteobacteria; Gammaproteobacteria; Burkholderiales; Methylophilaceae; Methylotenera; Methylotenera)	0.0055044
MQ_C9_g0005.c0060.01703	C9_maxbin.005	G1	ketoacyl-ACP synthase III [Metabolism, Fatty Acids|3-Oxoacyl-acyl-carrier-protein synthase III FabH] (Bacteria; Proteobacteria; Gammaproteobacteria; Burkholderiales; Methylophilaceae; Methylotenera; Methylotenera)	0.0055044
MQ_C9_g0005.c0001.00090	C9_maxbin.005	G1	acetyl-CoA carboxylase carboxyltransferase subunit beta (Bacteria; Proteobacteria; Gammaproteobacteria; Burkholderiales; Methylophilaceae; Methylotenera; Methylotenera)	0.00548906
MQ_C9_g0005.c0006.00389	C9_maxbin.005	G1	phosphohistidine phosphatase (Bacteria; Proteobacteria; Gammaproteobacteria; Burkholderiales; Methylophilaceae; Methylotenera; Methylotenera)	0.00543602
MQ_C9_g0005.c0035.01251	C9_maxbin.005	G1	1-deoxy-D-xylulose-5-phosphate reductoisomerase [Metabolism, Isoprenoid Biosynthesis, Squalene, Hopane|1-deoxy-D-xylulose 5-phosphate reductoisomerase Dxr] (Bacteria; Proteobacteria; Gammaproteobacteria; Burkholderiales; Methylophilaceae; Methylotenera; Methylotenera)	0.00543084
MQ_C9_g0005.c0062.01737	C9_maxbin.005	G1	peptidase M17 (Bacteria; Proteobacteria; Gammaproteobacteria; Burkholderiales; Methylophilaceae; Methylotenera; Methylotenera)	0.00541361
MQ_C9_g0005.c0000.00025	C9_maxbin.005	G1	helix-turn-helix domain-containing protein (Bacteria; Proteobacteria; Gammaproteobacteria; Burkholderiales; Methylophilaceae; Methylotenera; Methylotenera)	0.00540247
MQ_C9_g0005.c0049.01535	C9_maxbin.005	G1	hypothetical protein HOO85_04665 (Bacteria; Proteobacteria; Gammaproteobacteria; Burkholderiales; Methylophilaceae; Methylotenera; Methylotenera)	0.00538585
MQ_C9_g0005.c0004.00266	C9_maxbin.005	G1	indole-3-glycerol phosphate synthase TrpC [Metabolism, Aminoacid Biosynthesis|(trp) Phosphoribosylanthranilate isomerase TrpF/Indole-3-glycerol phosphate synthase TrpC] (Bacteria; Proteobacteria; Gammaproteobacteria; Burkholderiales; Methylophilaceae; Methylotenera; Methylotenera)	0.00534473
MQ_C9_g0005.c0032.01180	C9_maxbin.005	G1	diguanylate cyclase (Bacteria; Proteobacteria; Gammaproteobacteria; Burkholderiales; Methylophilaceae; Methylotenera; Methylotenera)	0.00534473
MQ_C9_g0005.c0054.01606	C9_maxbin.005	G1	lipopolysaccharide transport periplasmic protein LptA (Bacteria; Proteobacteria; Gammaproteobacteria; Burkholderiales; Methylophilaceae; Methylotenera; Methylotenera)	0.0053273
MQ_C9_g0005.c0010.00556	C9_maxbin.005	G1	MipA/OmpV family protein (Bacteria; Proteobacteria; Gammaproteobacteria; Burkholderiales; Methylophilaceae; Methylotenera; Methylotenera)	0.00532441
MQ_C9_g0005.c0029.01128	C9_maxbin.005	G1	YciI family protein (Bacteria; Proteobacteria; Gammaproteobacteria; Burkholderiales; Methylophilaceae; Methylotenera; Methylotenera)	0.00530424
MQ_C9_g0005.c0003.00257	C9_maxbin.005	G1	cytochrome B (Bacteria; Proteobacteria; Gammaproteobacteria; Burkholderiales; Methylophilaceae; Methylotenera; Methylotenera)	0.00527759
MQ_C9_g0005.c0001.00116	C9_maxbin.005	G1	pyridoxal phosphate-dependent aminotransferase [Metabolism, Aminoacid Biosynthesis|(asp) Aspartate aminotransferase AspAB] (Bacteria; Proteobacteria; Gammaproteobacteria; Burkholderiales; Methylophilaceae; Methylotenera; Methylotenera)	0.0052512
MQ_C9_g0005.c0003.00254	C9_maxbin.005	G1	glutamate synthase subunit beta [Metabolism, Aminoacid Biosynthesis|(glu) (NADPH-dependent) Glutamate synthase GltAB] (Bacteria; Proteobacteria; Gammaproteobacteria; Burkholderiales; Methylophilaceae; Methylotenera; Methylotenera)	0.00515907
MQ_C9_g0005.c0004.00273	C9_maxbin.005	G1	16S rRNA (cytosine(967)-C(5))-methyltransferase RsmB (Bacteria; Proteobacteria; Gammaproteobacteria; Burkholderiales; Methylophilaceae; Methylotenera; Methylotenera)	0.00514824
MQ_C9_g0005.c0034.01238	C9_maxbin.005	G1	PTS fructose transporter subunit IIA (Bacteria; Proteobacteria; Gammaproteobacteria; Burkholderiales; Methylophilaceae; Methylotenera; Methylotenera)	0.00514824
MQ_C9_g0005.c0041.01382	C9_maxbin.005	G1	RdgB/HAM1 family non-canonical purine NTP pyrophosphatase (Bacteria; Proteobacteria; Gammaproteobacteria; Burkholderiales; Methylophilaceae; Methylotenera; Methylotenera)	0.00512312
MQ_C9_g0005.c0003.00231	C9_maxbin.005	G1	arginine--tRNA ligase (Bacteria; Proteobacteria; Gammaproteobacteria; Burkholderiales; Methylophilaceae; Methylotenera; Methylotenera)	0.00512165
MQ_C9_g0005.c0001.00100	C9_maxbin.005	G1	ribonuclease R (Bacteria; Proteobacteria; Gammaproteobacteria; Burkholderiales; Methylophilaceae; Methylotenera; Methylotenera)	0.00508591
MQ_C9_g0005.c0000.00044	C9_maxbin.005	G1	response regulator (Bacteria; Proteobacteria; Gammaproteobacteria; Burkholderiales; Methylophilaceae; Methylotenera; Methylotenera)	0.00507362
MQ_C9_g0005.c0038.01316	C9_maxbin.005	G1	VacJ family lipoprotein (Bacteria; Proteobacteria; Gammaproteobacteria; Burkholderiales; Methylophilaceae; Methylotenera; Methylotenera)	0.0050423
MQ_C9_g0005.c0082.01970	C9_maxbin.005	G1	oxygen-dependent coproporphyrinogen oxidase [Metabolism, Porphyrins|Oxygen-dependent coproporphyrinogen III oxidase HemF] (Bacteria; Proteobacteria; Gammaproteobacteria; Burkholderiales; Methylophilaceae; Methylotenera; Methylotenera)	0.00502988
MQ_C9_g0005.c0036.01280	C9_maxbin.005	G1	hypothetical protein HOO85_02455 (Bacteria; Proteobacteria; Gammaproteobacteria; Burkholderiales; Methylophilaceae; Methylotenera; Methylotenera)	0.00500114
MQ_C9_g0005.c0047.01481	C9_maxbin.005	G1	glutathione S-transferase (Bacteria; Proteobacteria; Gammaproteobacteria; Burkholderiales; Methylophilaceae; Methylotenera; Methylotenera)	0.00500114
MQ_C9_g0005.c0007.00416	C9_maxbin.005	G1	histidinol-phosphate transaminase [Metabolism, Aminoacid Biosynthesis|(his) Histidinol-phosphate aminotransferase HisC or cobyric acid decarboxylase] (Bacteria; Proteobacteria; Gammaproteobacteria; Burkholderiales; Methylophilaceae; Methylotenera; Methylotenera)	0.00495864
MQ_C9_g0005.c0001.00080	C9_maxbin.005	G1	3-isopropylmalate dehydratase small subunit [Metabolism, Aminoacid Biosynthesis|(leu) 3-isopropylmalate dehydratase small subunit LeuD] (Bacteria; Proteobacteria; Gammaproteobacteria; Burkholderiales; Methylophilaceae; Methylotenera; Methylotenera)	0.00495396
MQ_C9_g0005.c0009.00535	C9_maxbin.005	G1	peptide-methionine (S)-S-oxide reductase MsrA (Bacteria; Proteobacteria; Gammaproteobacteria; Burkholderiales; Methylophilaceae; Methylotenera; Methylotenera)	0.00491685
MQ_C9_g0005.c0007.00418	C9_maxbin.005	G1	ATP phosphoribosyltransferase [Metabolism, Aminoacid Biosynthesis|(his) ATP phosphoribosyltransferase HisG] (Bacteria; Proteobacteria; Gammaproteobacteria; Burkholderiales; Methylophilaceae; Methylotenera; Methylotenera)	0.00490766
MQ_C9_g0005.c0009.00529	C9_maxbin.005	G1	triose-phosphate isomerase [Metabolism, Glycolysis|Triosephosphate isomerase] (Bacteria; Proteobacteria; Gammaproteobacteria; Burkholderiales; Methylophilaceae; Methylotenera; Methylotenera)	0.00490112
MQ_C9_g0005.c0030.01153	C9_maxbin.005	G1	hypothetical protein (Bacteria; Proteobacteria; Gammaproteobacteria; Burkholderiales; Burkholderiaceae; Rhodoferax; Rhodoferax)	0.00488484
MQ_C9_g0005.c0013.00673	C9_maxbin.005	G1	peptide chain release factor 1 (Bacteria; Proteobacteria; Gammaproteobacteria; Burkholderiales; Methylophilaceae; Methylotenera; Methylotenera)	0.00486222
MQ_C9_g0005.c0021.00942	C9_maxbin.005	G1	cupin domain-containing protein (Bacteria; Proteobacteria; Gammaproteobacteria; Burkholderiales; Methylophilaceae; Methylotenera; Methylotenera)	0.00486222
MQ_C9_g0005.c0031.01159	C9_maxbin.005	G1	methionine synthase [Metabolism, Aminoacid Biosynthesis|(met) Methionine synthase MetE/H] (Bacteria; Proteobacteria; Gammaproteobacteria; Burkholderiales; Methylophilaceae; Methylotenera; Methylotenera)	0.00485067
MQ_C9_g0005.c0086.02000	C9_maxbin.005	G1	3-deoxy-manno-octulosonate cytidylyltransferase (Bacteria; Proteobacteria; Gammaproteobacteria; Burkholderiales; Methylophilaceae; Methylotenera; Methylotenera)	0.004843
MQ_C9_g0005.c0020.00910	C9_maxbin.005	G1	response regulator (Bacteria; Proteobacteria; Gammaproteobacteria; Burkholderiales; Methylophilaceae; Methylotenera; Methylotenera)	0.00484219
MQ_C9_g0005.c0007.00458	C9_maxbin.005	G1	efflux transporter periplasmic adaptor subunit (Bacteria; Proteobacteria; Gammaproteobacteria; Burkholderiales; Methylophilaceae; Methylotenera; Methylotenera)	0.00483536
MQ_C9_g0005.c0073.01874	C9_maxbin.005	G1	tyrosine--tRNA ligase (Bacteria; Proteobacteria; Gammaproteobacteria; Burkholderiales; Methylophilaceae; Methylotenera; Methylotenera)	0.00482566
MQ_C9_g0005.c0027.01082	C9_maxbin.005	G1	hypothetical protein HOO85_10595 (Bacteria; Proteobacteria; Gammaproteobacteria; Burkholderiales; Methylophilaceae; Methylotenera; Methylotenera)	0.0048121
MQ_C9_g0005.c0046.01470	C9_maxbin.005	G1	HlyD family efflux transporter periplasmic adaptor subunit [Transport, Protein Secretion, Type I|Periplasmic linker HlyD] (Bacteria; Proteobacteria; Gammaproteobacteria; Burkholderiales; Methylophilaceae; Methylotenera; Methylotenera)	0.00479562
MQ_C9_g0005.c0019.00876	C9_maxbin.005	G1	preprotein translocase subunit SecY [Transport, General Protein Translocation|Preprotein translocase, subunit SecY] (Bacteria; Proteobacteria; Gammaproteobacteria; Burkholderiales; Methylophilaceae; Methylotenera; Methylotenera)	0.00477382
MQ_C9_g0005.c0098.02068	C9_maxbin.005	G1	fumarate/nitrate reduction transcriptional regulator Fnr (Bacteria; Proteobacteria; Gammaproteobacteria; Burkholderiales; Methylophilaceae; Methylotenera; Methylotenera)	0.00477382
MQ_C9_g0005.c0008.00493	C9_maxbin.005	G1	ferrochelatase [Metabolism, Heme|Protoheme ferro-lyase (ferrochelatase) HemH] (Bacteria; Proteobacteria; Gammaproteobacteria; Burkholderiales; Methylophilaceae; Methylotenera; Methylotenera)	0.00476948
MQ_C9_g0005.c0008.00464	C9_maxbin.005	G1	protein sphX (Bacteria; Proteobacteria; Gammaproteobacteria; Burkholderiales; Methylophilaceae; Methylotenera; Methylotenera)	0.00474506
MQ_C9_g0005.c0029.01136	C9_maxbin.005	G1	DNA polymerase III subunit gamma/tau (Bacteria; Proteobacteria; Gammaproteobacteria; Burkholderiales; Methylophilaceae; Methylotenera; Methylotenera)	0.00471382
MQ_C9_g0005.c0037.01303	C9_maxbin.005	G1	lipoprotein releasing system, ATP-binding protein (Bacteria; Proteobacteria; Gammaproteobacteria; Burkholderiales; Methylophilaceae; Methylotenera; Methylotenera)	0.0047096
MQ_C9_g0005.c0061.01726	C9_maxbin.005	G1	EAL domain-containing protein (Bacteria; Proteobacteria; Gammaproteobacteria; Burkholderiales; Methylophilaceae; Methylotenera; Methylotenera)	0.00466408
MQ_C9_g0005.c0024.01015	C9_maxbin.005	G1	DUF302 domain-containing protein (Bacteria; Proteobacteria; Gammaproteobacteria; Burkholderiales; Methylophilaceae; Methylotenera; Methylotenera)	0.00465532
MQ_C9_g0005.c0006.00381	C9_maxbin.005	G1	DUF4197 domain-containing protein (Bacteria; Proteobacteria; Gammaproteobacteria; Burkholderiales; Methylophilaceae; Methylotenera; Methylotenera)	0.00464708
MQ_C9_g0005.c0028.01104	C9_maxbin.005	G1	inositol monophosphatase [Metabolism, Inositol Phosphate Biosynthesis|Inositol-1-monophosphatase SuhB] (Bacteria; Proteobacteria; Gammaproteobacteria; Burkholderiales; Methylophilaceae; Methylotenera; Methylotenera)	0.0046237
MQ_C9_g0005.c0045.01460	C9_maxbin.005	G1	50S ribosomal protein L3 N(5)-glutamine methyltransferase (Bacteria; Proteobacteria; Gammaproteobacteria; Burkholderiales; Methylophilaceae; Methylotenera; Methylotenera)	0.00462152
MQ_C9_g0005.c0013.00677	C9_maxbin.005	G1	anthranilate synthase component I [Metabolism, Aminoacid Biosynthesis|(trp) Anthranilate/para-aminobenzoate synthase component I TrpE] (Bacteria; Proteobacteria; Gammaproteobacteria; Burkholderiales; Methylophilaceae; Methylotenera; Methylotenera)	0.00459701
MQ_C9_g0005.c0025.01022	C9_maxbin.005	G1	photosynthetic protein synthase I (Bacteria; Proteobacteria; Gammaproteobacteria; Burkholderiales; Methylophilaceae; Methylotenera; Methylotenera)	0.0045822
MQ_C9_g0005.c0010.00547	C9_maxbin.005	G1	DUF2934 domain-containing protein (Bacteria; Proteobacteria; Gammaproteobacteria; Burkholderiales; Methylophilaceae; Methylotenera; Methylotenera)	0.00454649
MQ_C9_g0005.c0032.01193	C9_maxbin.005	G1	rhodanese-like domain-containing protein (Bacteria; Proteobacteria; Gammaproteobacteria; Burkholderiales; Methylophilaceae; Methylotenera; Methylotenera)	0.00454649
MQ_C9_g0005.c0057.01661	C9_maxbin.005	G1	acetolactate synthase 3 catalytic subunit [Metabolism, Aminoacid Biosynthesis|(val/ile) Acetolactate synthase, large subunit IlvB] (Bacteria; Proteobacteria; Gammaproteobacteria; Burkholderiales; Methylophilaceae; Methylotenera; Methylotenera)	0.00453471
MQ_C9_g0005.c0035.01256	C9_maxbin.005	G1	3-hydroxyacyl-ACP dehydratase FabZ [Metabolism, Fatty Acids|Beta-hydroxyacyl-(acyl-carrier-protein) dehydratase FabZ] [Metabolism, Fatty Acids|Beta-hydroxyacyl-(acyl-carrier-protein) dehydratase FabA] (Bacteria; Proteobacteria; Gammaproteobacteria; Burkholderiales; Methylophilaceae; Methylotenera; Methylotenera)	0.00451716
MQ_C9_g0005.c0003.00251	C9_maxbin.005	G1	glutamate-1-semialdehyde 2,1-aminomutase [Metabolism, Porphyrins|Glutamate-1-semialdehyde aminotransferase HemL] (Bacteria; Proteobacteria; Gammaproteobacteria; Burkholderiales; Methylophilaceae; Methylotenera; Methylotenera)	0.00449869
MQ_C9_g0005.c0041.01371	C9_maxbin.005	G1	heme biosynthesis operon protein HemX (Bacteria; Proteobacteria; Gammaproteobacteria; Burkholderiales; Methylophilaceae; Methylotenera; Methylotenera)	0.00448821
MQ_C9_g0005.c0057.01664	C9_maxbin.005	G1	archaetidylserine decarboxylase (Bacteria; Proteobacteria; Gammaproteobacteria; Burkholderiales; Methylophilaceae; Methylotenera; Methylotenera)	0.00443139
MQ_C9_g0005.c0048.01509	C9_maxbin.005	G1	hypothetical protein A3I83_04990 (Bacteria; Proteobacteria; Gammaproteobacteria; Burkholderiales; Methylophilaceae; Methylotenera; Methylotenera)	0.00438597
MQ_C9_g0005.c0005.00323	C9_maxbin.005	G1	bifunctional UDP-N-acetylglucosamine diphosphorylase/glucosamine-1-phosphate N-acetyltransferase GlmU (Bacteria; Proteobacteria; Gammaproteobacteria; Burkholderiales; Methylophilaceae; Methylotenera; Methylotenera)	0.00438514
MQ_C9_g0005.c0010.00586	C9_maxbin.005	G1	YebC/PmpR family DNA-binding transcriptional regulator (Bacteria; Proteobacteria; Gammaproteobacteria; Burkholderiales; Methylophilaceae; Methylotenera; Methylotenera)	0.00435784
MQ_C9_g0005.c0037.01287	C9_maxbin.005	G1	ribonuclease G (Bacteria; Proteobacteria; Gammaproteobacteria; Burkholderiales; Methylophilaceae; Methylotenera; Methylotenera)	0.00434882
MQ_C9_g0005.c0022.00949	C9_maxbin.005	G1	D-glycero-beta-D-manno-heptose-7-phosphate kinase (Bacteria; Proteobacteria; Gammaproteobacteria; Burkholderiales; Methylophilaceae; Methylotenera; Methylotenera)	0.00432198
MQ_C9_g0005.c0033.01200	C9_maxbin.005	G1	2-methylcitrate dehydratase (Bacteria; Proteobacteria; Gammaproteobacteria; Burkholderiales; Methylophilaceae; Methylotenera; Methylotenera)	0.0043131
MQ_C9_g0005.c0038.01319	C9_maxbin.005	G1	DUF615 domain-containing protein (Bacteria; Proteobacteria; Gammaproteobacteria; Burkholderiales; Methylophilaceae; Methylotenera; Methylotenera)	0.00431133
MQ_C9_g0005.c0003.00255	C9_maxbin.005	G1	uroporphyrinogen decarboxylase [Metabolism, Porphyrins|Uroporphyrinogen-III decarboxylase HemE] [Carbon Cycle, Methanogenesis|(Methyl-Co(III) methanol-specific corrinoid protein):coenzyme M methyltransferase MtaA|0.2] (Bacteria; Proteobacteria; Gammaproteobacteria; Burkholderiales; Methylophilaceae; Methylotenera; Methylotenera)	0.00430426
MQ_C9_g0005.c0010.00564	C9_maxbin.005	G1	glycerol-3-phosphate 1-O-acyltransferase PlsY (Bacteria; Proteobacteria; Gammaproteobacteria; Burkholderiales; Methylophilaceae; Methylotenera; Methylotenera)	0.00426927
MQ_C9_g0005.c0024.01011	C9_maxbin.005	G1	DUF934 domain-containing protein (Bacteria; Proteobacteria; Gammaproteobacteria; Burkholderiales; Methylophilaceae; Methylotenera; Methylotenera)	0.00426927
MQ_C9_g0005.c0043.01410	C9_maxbin.005	G1	type IV-A pilus assembly ATPase PilB [Motility, Type IV Pili|Type IV-A pilus assembly ATPase PilB, Type II general secretory pathway ATPase GspE/PulE] [Transport, Protein Secretion, Type II|Type II secretion membrane-associated protein GspE/PulE] (Bacteria; Proteobacteria; Gammaproteobacteria; Burkholderiales; Methylophilaceae; Methylotenera; Methylotenera)	0.00426927
MQ_C9_g0005.c0087.02009	C9_maxbin.005	G1	Fis family transcriptional regulator (Bacteria; Proteobacteria; Gammaproteobacteria; Burkholderiales; Methylophilaceae; Methylotenera; Methylotenera)	0.00426927
MQ_C9_g0005.c0006.00392	C9_maxbin.005	G1	holo-ACP synthase [Metabolism, Fatty Acids|Holo-acyl-carrier-protein synthase AcpS] (Bacteria; Proteobacteria; Gammaproteobacteria; Burkholderiales; Methylophilaceae; Methylotenera; Methylotenera)	0.00420096
MQ_C9_g0005.c0017.00811	C9_maxbin.005	G1	carbon-nitrogen hydrolase family protein (Bacteria; Proteobacteria; Gammaproteobacteria; Burkholderiales; Methylophilaceae; Methylotenera; Methylotenera)	0.00419616
MQ_C9_g0005.c0055.01628	C9_maxbin.005	G1	NAD(P)-dependent glycerol-3-phosphate dehydrogenase [Metabolism, Isoprenoid Biosynthesis, Squalene, Hopane|Glycerol-3-phosphate dehydrogenase GpsA] (Bacteria; Proteobacteria; Gammaproteobacteria; Burkholderiales; Methylophilaceae; Methylotenera; Methylotenera)	0.00419257
MQ_C9_g0005.c0000.00051	C9_maxbin.005	G1	ribosomal protein S12 methylthiotransferase (Bacteria; Proteobacteria; Gammaproteobacteria; Burkholderiales; Methylophilaceae; Methylotenera; Methylotenera)	0.00417472
MQ_C9_g0005.c0011.00598	C9_maxbin.005	G1	YfhL family 4Fe-4S dicluster ferredoxin (Bacteria; Proteobacteria; Gammaproteobacteria; Burkholderiales; Methylophilaceae; Methylotenera; Methylotenera)	0.00416762
MQ_C9_g0005.c0028.01107	C9_maxbin.005	G1	serine O-acetyltransferase [Metabolism, Aminoacid Biosynthesis|(cys) Serine acetyltransferase CysE] (Bacteria; Proteobacteria; Gammaproteobacteria; Burkholderiales; Methylophilaceae; Methylotenera; Methylotenera)	0.00416762
MQ_C9_g0005.c0044.01440	C9_maxbin.005	G1	DUF971 domain-containing protein (Bacteria; Proteobacteria; Gammaproteobacteria; Burkholderiales; Methylophilaceae; Methylotenera; Methylotenera)	0.00416762
MQ_C9_g0005.c0055.01625	C9_maxbin.005	G1	glutaredoxin 3 (Bacteria; Proteobacteria; Gammaproteobacteria; Burkholderiales; Methylophilaceae; Methylotenera; Methylotenera)	0.00411859
MQ_C9_g0005.c0071.01854	C9_maxbin.005	G1	HAMP domain-containing protein (Bacteria; Proteobacteria; Gammaproteobacteria; Burkholderiales; Methylophilaceae; Methylotenera; Methylotenera)	0.00411419
MQ_C9_g0005.c0001.00129	C9_maxbin.005	G1	hypothetical protein HOO85_01590 (Bacteria; Proteobacteria; Gammaproteobacteria; Burkholderiales; Methylophilaceae; Methylotenera; Methylotenera)	0.00408427
MQ_C9_g0005.c0038.01307	C9_maxbin.005	G1	deoxynucleoside kinase (Bacteria; Proteobacteria; Gammaproteobacteria; Burkholderiales; Methylophilaceae; Methylotenera; Methylotenera)	0.0040707
MQ_C9_g0005.c0048.01506	C9_maxbin.005	G1	SH3 domain-containing protein (Bacteria; Proteobacteria; Gammaproteobacteria; Burkholderiales; Methylophilaceae; Methylotenera; Methylotenera)	0.0040707
MQ_C9_g0005.c0000.00032	C9_maxbin.005	G1	formylmethanofuran--tetrahydromethanopterin N-formyltransferase [Carbon Cycle, Methanogenesis|Formylmethanofuran--tetrahydromethanopterin N-formyltransferase Ftr] (Bacteria; Proteobacteria; Gammaproteobacteria; Burkholderiales; Methylophilaceae; Methylotenera; Methylotenera)	0.00405722
MQ_C9_g0005.c0039.01336	C9_maxbin.005	G1	DUF3683 domain-containing protein (Bacteria; Proteobacteria; Gammaproteobacteria; Burkholderiales; Methylophilaceae; Methylotenera; Methylotenera)	0.00404873
MQ_C9_g0005.c0026.01044	C9_maxbin.005	G1	phage holin family protein (Bacteria; Proteobacteria; Gammaproteobacteria; Burkholderiales; Methylophilaceae; Methylotenera; Methylotenera)	0.00403938
MQ_C9_g0005.c0023.00976	C9_maxbin.005	G1	Gfo/Idh/MocA family oxidoreductase [Metabolism, Inositol Phosphate Biosynthesis|Inositol 2-dehydrogenase IolG] (Bacteria; Proteobacteria; Gammaproteobacteria; Burkholderiales; Methylophilaceae; Methylotenera; Methylotenera)	0.0040355
MQ_C9_g0005.c0002.00182	C9_maxbin.005	G1	30S ribosomal protein S20 (Bacteria; Proteobacteria; Gammaproteobacteria; Burkholderiales; Methylophilaceae; Methylotenera; Methylotenera)	0.00402391
MQ_C9_g0005.c0005.00322	C9_maxbin.005	G1	glutamine--fructose-6-phosphate aminotransferase (Bacteria; Proteobacteria; Gammaproteobacteria; Burkholderiales; Methylophilaceae; Methylotenera; Methylotenera)	0.00402391
MQ_C9_g0005.c0015.00742	C9_maxbin.005	G1	hypothetical protein HOO85_07045 (Bacteria; Proteobacteria; Gammaproteobacteria; Burkholderiales; Methylophilaceae; Methylotenera; Methylotenera)	0.00395571
MQ_C9_g0005.c0000.00014	C9_maxbin.005	G1	outer membrane protein assembly factor BamD (Bacteria; Proteobacteria; Gammaproteobacteria; Burkholderiales; Methylophilaceae; Methylotenera; Methylotenera)	0.00393348
MQ_C9_g0005.c0014.00716	C9_maxbin.005	G1	Crp/Fnr family transcriptional regulator (Bacteria; Proteobacteria; Gammaproteobacteria; Burkholderiales; Methylophilaceae; Methylotenera; Methylotenera)	0.00390714
MQ_C9_g0005.c0002.00179	C9_maxbin.005	G1	isoleucine--tRNA ligase (Bacteria; Proteobacteria; Gammaproteobacteria; Burkholderiales; Methylophilaceae; Methylotenera; Methylotenera)	0.00388978
MQ_C9_g0005.c0031.01171	C9_maxbin.005	G1	GspH/FimT family pseudopilin (Bacteria; Proteobacteria; Gammaproteobacteria; Burkholderiales; Burkholderiaceae; Variovorax; Variovorax)	0.00388978
MQ_C9_g0005.c0043.01424	C9_maxbin.005	G1	carbonic anhydrase (Bacteria; Proteobacteria; Gammaproteobacteria; Burkholderiales; Methylophilaceae; Methylotenera; Methylotenera)	0.00386118
MQ_C9_g0005.c0077.01923	C9_maxbin.005	G1	hypothetical protein HOO85_00925 (Bacteria; Proteobacteria; Gammaproteobacteria; Burkholderiales; Methylophilaceae; Methylotenera; Methylotenera)	0.00382601
MQ_C9_g0005.c0046.01469	C9_maxbin.005	G1	TolC family protein [Transport, Protein Secretion, Type I|Outer membrane protein TolC] (Bacteria; Proteobacteria; Gammaproteobacteria; Burkholderiales; Methylophilaceae; Methylotenera; Methylotenera)	0.0038244
MQ_C9_g0005.c0026.01050	C9_maxbin.005	G1	pseudouridine synthase (Bacteria; Proteobacteria; Gammaproteobacteria; Burkholderiales; Methylophilaceae; Methylotenera; Methylotenera)	0.00382369
MQ_C9_g0005.c0003.00253	C9_maxbin.005	G1	glutamate synthase subunit alpha [Metabolism, Aminoacid Biosynthesis|(glu) (NADPH-dependent) Glutamate synthase GltAB] (Bacteria; Proteobacteria; Gammaproteobacteria; Burkholderiales; Methylophilaceae; Methylotenera; Methylotenera)	0.00381497
MQ_C9_g0005.c0003.00215	C9_maxbin.005	G1	OmpA family protein (Bacteria; Proteobacteria; Gammaproteobacteria; Burkholderiales; Methylophilaceae; Methylotenera; Methylotenera)	0.00380522
MQ_C9_g0005.c0004.00296	C9_maxbin.005	G1	threonine ammonia-lyase, biosynthetic (Bacteria; Proteobacteria; Gammaproteobacteria; Burkholderiales; Methylophilaceae; Methylotenera; Methylotenera)	0.00379771
MQ_C9_g0005.c0016.00772	C9_maxbin.005	G1	UDP-N-acetylmuramoyl-L-alanyl-D-glutamate--2,6-diaminopimelate ligase [Cell Envelope, Peptidoglycan|UDP-N-acetylmuramoylalanyl-D-glutamate--2,6-diaminopimelate ligase MurE] (Bacteria; Proteobacteria; Gammaproteobacteria; Burkholderiales; Methylophilaceae; Methylotenera; Methylotenera)	0.00379771
MQ_C9_g0005.c0002.00137	C9_maxbin.005	G1	leucine--tRNA ligase (Bacteria; Proteobacteria; Gammaproteobacteria; Burkholderiales; Methylophilaceae; Methylotenera; Methylotenera)	0.00378692
MQ_C9_g0005.c0033.01203	C9_maxbin.005	G1	CoA ester lyase [Carbon Cycle, CO2 Fixation via 3-Hydroxypropionate Bi-Cycle|Malyl-CoA/(S)-citramalyl-CoA lyase Mcl|0.2] (Bacteria; Proteobacteria; Gammaproteobacteria; Burkholderiales; Methylophilaceae; Methylotenera; Methylotenera)	0.00373561
MQ_C9_g0005.c0032.01188	C9_maxbin.005	G1	excinuclease ABC subunit UvrA (Bacteria; Proteobacteria; Gammaproteobacteria; Burkholderiales; Methylophilaceae; Methylotenera; Methylotenera)	0.0037322
MQ_C9_g0005.c0066.01795	C9_maxbin.005	G1	ClpXP protease specificity-enhancing factor (Bacteria; Proteobacteria; Gammaproteobacteria; Burkholderiales; Methylophilaceae; Methylotenera; Methylotenera)	0.00369803
MQ_C9_g0005.c0052.01578	C9_maxbin.005	G1	rod shape-determining protein MreC (Bacteria; Proteobacteria; Gammaproteobacteria; Burkholderiales; Methylophilaceae; Methylotenera; Methylotenera)	0.00365755
MQ_C9_g0005.c0001.00077	C9_maxbin.005	G1	citramalate synthase [Metabolism, Aminoacid Biosynthesis|(leu) Isopropylmalate/homocitrate/citramalate synthases LeuA] (Bacteria; Proteobacteria; Gammaproteobacteria; Burkholderiales; Methylophilaceae; Methylotenera; Methylotenera)	0.00363291
MQ_C9_g0005.c0005.00368	C9_maxbin.005	G1	thioredoxin TrxC (Bacteria; Proteobacteria; Gammaproteobacteria; Burkholderiales; Burkholderiaceae; Polynucleobacter; Polynucleobacter)	0.00362152
MQ_C9_g0005.c0041.01383	C9_maxbin.005	G1	ribonuclease PH (Bacteria; Proteobacteria; Gammaproteobacteria; Burkholderiales; Methylophilaceae; Methylotenera; Methylotenera)	0.00358689
MQ_C9_g0005.c0047.01482	C9_maxbin.005	G1	carboxylating nicotinate-nucleotide diphosphorylase (Bacteria; Proteobacteria; Gammaproteobacteria; Burkholderiales; Methylophilaceae; Methylotenera; Methylotenera)	0.00358444
MQ_C9_g0005.c0007.00449	C9_maxbin.005	G1	DUF3106 domain-containing protein (Bacteria; Proteobacteria; Gammaproteobacteria; Burkholderiales; Methylophilaceae; Methylotenera; Methylotenera)	0.00357224
MQ_C9_g0005.c0037.01284	C9_maxbin.005	G1	NUDIX hydrolase (Bacteria; Proteobacteria; Gammaproteobacteria; Burkholderiales; Methylophilaceae; Methylotenera; Methylotenera)	0.00357224
MQ_C9_g0005.c0016.00779	C9_maxbin.005	G1	UDP-N-acetylenolpyruvoylglucosamine reductase [Cell Envelope, Peptidoglycan|UDP-N-acetylmuramate dehydrogenase MurB] (Bacteria; Proteobacteria; Gammaproteobacteria; Burkholderiales; Methylophilaceae; Methylotenera; Methylotenera)	0.00354811
MQ_C9_g0005.c0003.00230	C9_maxbin.005	G1	SPOR domain-containing protein (Bacteria; Proteobacteria; Gammaproteobacteria; Burkholderiales; Methylophilaceae; Methylotenera; Methylotenera)	0.00353616
MQ_C9_g0005.c0006.00390	C9_maxbin.005	G1	polyphosphate kinase 1 (Bacteria; Proteobacteria; Gammaproteobacteria; Burkholderiales; Methylophilaceae; Methylotenera; Methylotenera)	0.00353616
MQ_C9_g0005.c0016.00784	C9_maxbin.005	G1	cell division protein FtsZ (Bacteria; Proteobacteria; Gammaproteobacteria; Burkholderiales; Methylophilaceae; Methylotenera; Methylotenera)	0.00353616
MQ_C9_g0005.c0034.01221	C9_maxbin.005	G1	hypothetical protein HZC43_06725 (Bacteria; Proteobacteria; Gammaproteobacteria; Burkholderiales; Gallionellaceae; VIKH01; VIKH01)	0.00353616
MQ_C9_g0005.c0047.01483	C9_maxbin.005	G1	type II/IV secretion system protein [Motility, Type IV Pili|Type IV-A pilus assembly ATPase PilB, Type II general secretory pathway ATPase GspE/PulE] [Transport, Protein Secretion, Type II|Type II secretion membrane-associated protein GspE/PulE] (Bacteria; Proteobacteria; Gammaproteobacteria; Burkholderiales; Methylophilaceae; Methylotenera; Methylotenera)	0.00353616
MQ_C9_g0005.c0040.01348	C9_maxbin.005	G1	dihydroorotase (Bacteria; Proteobacteria; Gammaproteobacteria; Burkholderiales; Methylophilaceae; Methylotenera; Methylotenera)	0.00353107
MQ_C9_g0005.c0014.00709	C9_maxbin.005	G1	acetyl-CoA carboxylase biotin carboxyl carrier protein (Bacteria; Proteobacteria; Gammaproteobacteria; Burkholderiales; Methylophilaceae; Methylotenera; Methylotenera)	0.0035243
MQ_C9_g0005.c0006.00395	C9_maxbin.005	G1	GTPase Era (Bacteria; Proteobacteria; Gammaproteobacteria; Burkholderiales; Methylophilaceae; Methylotenera; Methylotenera)	0.00345474
MQ_C9_g0005.c0030.01145	C9_maxbin.005	G1	PQQ-binding-like beta-propeller repeat protein (Bacteria; Proteobacteria; Gammaproteobacteria; Burkholderiales; Methylophilaceae; Methylotenera; Methylotenera)	0.00344567
MQ_C9_g0005.c0034.01224	C9_maxbin.005	G1	3-dehydroquinate synthase [Metabolism, Aminoacid Biosynthesis|(phe/tyr/trp) 3-dehydroquinate synthase AroB] (Bacteria; Proteobacteria; Gammaproteobacteria; Burkholderiales; Methylophilaceae; Methylotenera; Methylotenera)	0.00343216
MQ_C9_g0005.c0032.01197	C9_maxbin.005	G1	nitrogen regulation protein NR(I) (Bacteria; Proteobacteria; Gammaproteobacteria; Burkholderiales; Methylophilaceae; Methylotenera; Methylotenera)	0.00338787
MQ_C9_g0005.c0050.01542	C9_maxbin.005	G1	DNA polymerase I (Bacteria; Proteobacteria; Gammaproteobacteria; Burkholderiales; Methylophilaceae; Methylotenera; Methylotenera)	0.00336975
MQ_C9_g0005.c0016.00769	C9_maxbin.005	G1	16S rRNA (cytosine(1402)-N(4))-methyltransferase RsmH (Bacteria; Proteobacteria; Gammaproteobacteria; Burkholderiales; Methylophilaceae; Methylotenera; Methylotenera)	0.00336615
MQ_C9_g0005.c0003.00258	C9_maxbin.005	G1	MBL fold metallo-hydrolase (Bacteria; Proteobacteria; Gammaproteobacteria; Burkholderiales; Methylophilaceae; Methylotenera; Methylotenera)	0.0033554
MQ_C9_g0005.c0016.00771	C9_maxbin.005	G1	penicillin-binding protein 2 (Bacteria; Proteobacteria; Gammaproteobacteria; Burkholderiales; Methylophilaceae; Methylotenera; Methylotenera)	0.00335443
MQ_C9_g0005.c0082.01972	C9_maxbin.005	G1	bifunctional phosphoribosylaminoimidazolecarboxamide formyltransferase/IMP cyclohydrolase (Bacteria; Proteobacteria; Gammaproteobacteria; Burkholderiales; Methylophilaceae; Methylotenera; Methylotenera)	0.00333057
MQ_C9_g0005.c0038.01305	C9_maxbin.005	G1	polynucleotide adenylyltransferase PcnB (Bacteria; Proteobacteria; Gammaproteobacteria; Burkholderiales; Methylophilaceae; Methylotenera; Methylotenera)	0.00330264
MQ_C9_g0005.c0007.00432	C9_maxbin.005	G1	cytochrome c biogenesis protein ResB (Bacteria; Proteobacteria; Gammaproteobacteria; Burkholderiales; Methylophilaceae; Methylotenera; Methylotenera)	0.00329746
MQ_C9_g0005.c0086.02003	C9_maxbin.005	G1	lipid A export permease/ATP-binding protein MsbA (Bacteria; Proteobacteria; Gammaproteobacteria; Burkholderiales; Methylophilaceae; Methylotenera; Methylotenera)	0.00329699
MQ_C9_g0005.c0023.00981	C9_maxbin.005	G1	pyruvate kinase [Metabolism, Glycolysis|Pyruvate kinase] (Bacteria; Proteobacteria; Gammaproteobacteria; Burkholderiales; Methylophilaceae; Methylotenera; Methylotenera)	0.00329573
MQ_C9_g0005.c0006.00377	C9_maxbin.005	G1	FAD-dependent oxidoreductase [Sulfur Cycle, Sulfite Oxidation, Sulfite ->MQ_C9_ Sulfate|Sulfite dehydrogenase, cytochrome C dependent subunit, SorB] (Bacteria; Proteobacteria; Gammaproteobacteria; Burkholderiales; Methylophilaceae; Methylotenera; Methylotenera)	0.00327944
MQ_C9_g0005.c0066.01792	C9_maxbin.005	G1	cytochrome B (Bacteria; Proteobacteria; Gammaproteobacteria; Burkholderiales; Methylophilaceae; Methylotenera; Methylotenera)	0.00327944
MQ_C9_g0005.c0010.00561	C9_maxbin.005	G1	DUF3144 domain-containing protein (Bacteria; Proteobacteria; Gammaproteobacteria; Burkholderiales; Methylophilaceae; Methylotenera; Methylotenera)	0.00327178
MQ_C9_g0005.c0037.01290	C9_maxbin.005	G1	pyrroline-5-carboxylate reductase (Bacteria; Proteobacteria; Gammaproteobacteria; Burkholderiales; Methylophilaceae; Methylotenera; Methylotenera)	0.00326567
MQ_C9_g0005.c0080.01949	C9_maxbin.005	G1	hypothetical protein HOO85_01285 (Bacteria; Proteobacteria; Gammaproteobacteria; Burkholderiales; Methylophilaceae; Methylotenera; Methylotenera)	0.00326161
MQ_C9_g0005.c0059.01685	C9_maxbin.005	G1	EF-hand domain-containing protein (Bacteria; Proteobacteria; Gammaproteobacteria; Burkholderiales; Methylophilaceae; Methylotenera; Methylotenera)	0.00324148
MQ_C9_g0005.c0025.01018	C9_maxbin.005	G1	glycine--tRNA ligase subunit beta (Bacteria; Proteobacteria; Gammaproteobacteria; Burkholderiales; Methylophilaceae; Methylotenera; Methylotenera)	0.00323687
MQ_C9_g0005.c0013.00679	C9_maxbin.005	G1	cyclic pyranopterin monophosphate synthase MoaC (Bacteria; Proteobacteria; Gammaproteobacteria; Burkholderiales; Methylophilaceae; Methylotenera; Methylotenera)	0.0032216
MQ_C9_g0005.c0000.00031	C9_maxbin.005	G1	pyridoxamine 5'-phosphate oxidase family protein (Bacteria; Proteobacteria; Gammaproteobacteria; Burkholderiales; Methylophilaceae; Methylotenera; Methylotenera)	0.00319708
MQ_C9_g0005.c0008.00490	C9_maxbin.005	G1	NAD(+) kinase (Bacteria; Proteobacteria; Gammaproteobacteria; Burkholderiales; Methylophilaceae; Methylotenera; Methylotenera)	0.00318255
MQ_C9_g0005.c0021.00928	C9_maxbin.005	G1	sulfatase (Bacteria; Proteobacteria; Gammaproteobacteria; Burkholderiales; Methylophilaceae; Methylotenera; Methylotenera)	0.00317773
MQ_C9_g0005.c0008.00489	C9_maxbin.005	G1	DNA repair protein RecN (Bacteria; Proteobacteria; Gammaproteobacteria; Burkholderiales; Methylophilaceae; Methylotenera; Methylotenera)	0.00315957
MQ_C9_g0005.c0056.01642	C9_maxbin.005	G1	NAD(P)/FAD-dependent oxidoreductase [Sulfur Cycle, Sulfide Oxidation, H2S ->MQ_C9_ Persulfide or sulfur|Sulfide:quinone oxidoreductase Sqr|0.3] (Bacteria; Proteobacteria; Gammaproteobacteria; Burkholderiales; Methylophilaceae; Methylotenera; Methylotenera)	0.00315387
MQ_C9_g0005.c0066.01780	C9_maxbin.005	G1	imidazole glycerol phosphate synthase subunit HisH [Metabolism, Aminoacid Biosynthesis|(his) Imidazole glycerol-phosphate synthase subunit HisH] (Bacteria; Proteobacteria; Gammaproteobacteria; Burkholderiales; Methylophilaceae; Methylotenera; Methylotenera)	0.00315387
MQ_C9_g0005.c0018.00831	C9_maxbin.005	G1	flagellar basal body-associated protein FliL [Motility, Bacterial Flagellum|Flagellar MS ring/basal body-associated protein FliL] (Bacteria; Proteobacteria; Gammaproteobacteria; Burkholderiales; Methylophilaceae; Methylotenera; Methylotenera)	0.00314443
MQ_C9_g0005.c0010.00579	C9_maxbin.005	G1	protein TolQ [Transport, Siderophore, Peptide, etc Import|Inner membrane protein ExbB/MotA/TolQ] [Motility, Bacterial Flagellum|Flagellar motor protein MotA] (Bacteria; Proteobacteria; Gammaproteobacteria; Burkholderiales; Methylophilaceae; Methylotenera; Methylotenera)	0.00312571
MQ_C9_g0005.c0030.01150	C9_maxbin.005	G1	TolC family protein [Transport, Protein Secretion, Type I|Outer membrane protein TolC] (Bacteria; Proteobacteria; Gammaproteobacteria; Burkholderiales; Burkholderiaceae; Rhodoferax; Rhodoferax)	0.00311057
MQ_C9_g0005.c0000.00064	C9_maxbin.005	G1	YncE family protein (Bacteria; Proteobacteria; Gammaproteobacteria; Burkholderiales; Methylophilaceae; Methylotenera; Methylotenera)	0.00310722
MQ_C9_g0005.c0012.00638	C9_maxbin.005	G1	NfeD family protein (Bacteria; Proteobacteria; Gammaproteobacteria; Burkholderiales; Methylophilaceae; Methylotenera; Methylotenera)	0.00310722
MQ_C9_g0005.c0032.01192	C9_maxbin.005	G1	shikimate dehydrogenase [Metabolism, Aminoacid Biosynthesis|(phe/tyr/trp) Shikimate dehydrogenase AroE] (Bacteria; Proteobacteria; Gammaproteobacteria; Burkholderiales; Methylophilaceae; Methylotenera; Methylotenera)	0.00308169
MQ_C9_g0005.c0099.02072	C9_maxbin.005	G1	hypothetical protein HOO85_04590 (Bacteria; Proteobacteria; Gammaproteobacteria; Burkholderiales; Methylophilaceae; Methylotenera; Methylotenera)	0.00306639
MQ_C9_g0005.c0010.00581	C9_maxbin.005	G1	Holliday junction branch migration DNA helicase RuvB (Bacteria; Proteobacteria; Gammaproteobacteria; Burkholderiales; Methylophilaceae; Methylotenera; Methylotenera)	0.00304417
MQ_C9_g0005.c0071.01862	C9_maxbin.005	G1	hypothetical protein CVU29_05075 (Bacteria; Proteobacteria; Gammaproteobacteria; Burkholderiales; Methylophilaceae; Methylotenera; Methylotenera)	0.00304417
MQ_C9_g0005.c0031.01160	C9_maxbin.005	G1	UDP-N-acetylmuramate:L-alanyl-gamma-D-glutamyl-meso-diaminopimelate ligase [Cell Envelope, Peptidoglycan|UDP-N-acetylmuramate--L-alanine ligase MurC] [Cell Envelope, Peptidoglycan|UDP-N-acetylmuramoyl-L-alanine--D-glutamate ligase MurD] (Bacteria; Proteobacteria; Gammaproteobacteria; Burkholderiales; Methylophilaceae; Methylotenera; Methylotenera)	0.003031
MQ_C9_g0005.c0061.01727	C9_maxbin.005	G1	transglutaminase (Bacteria; Proteobacteria; Gammaproteobacteria; Burkholderiales; Methylophilaceae; Methylotenera; Methylotenera)	0.00300498
MQ_C9_g0005.c0024.01004	C9_maxbin.005	G1	pyrroloquinoline quinone biosynthesis protein PqqE (Bacteria; Proteobacteria; Gammaproteobacteria; Burkholderiales; Methylophilaceae; Methylotenera; Methylotenera)	0.00300314
MQ_C9_g0005.c0009.00526	C9_maxbin.005	G1	NADH-quinone oxidoreductase subunit A [Respiration, Complex I|NADH:ubiquinone oxidoreductase subunit 3, NuoA] (Bacteria; Proteobacteria; Gammaproteobacteria; Burkholderiales; Methylophilaceae; Methylotenera; Methylotenera)	0.00296678
MQ_C9_g0005.c0002.00166	C9_maxbin.005	G1	cytochrome c oxidase accessory protein CcoG (Bacteria; Proteobacteria; Gammaproteobacteria; Burkholderiales; Methylophilaceae; Methylotenera; Methylotenera)	0.00292954
MQ_C9_g0005.c0003.00212	C9_maxbin.005	G1	LysM peptidoglycan-binding domain-containing protein (Bacteria; Proteobacteria; Gammaproteobacteria; Burkholderiales; Methylophilaceae; JABFRO01; JABFRO01)	0.00291733
MQ_C9_g0005.c0039.01329	C9_maxbin.005	G1	N utilization substance protein B (Bacteria; Proteobacteria; Gammaproteobacteria; Burkholderiales; Methylophilaceae; Methylotenera; Methylotenera)	0.00291733
MQ_C9_g0005.c0086.02001	C9_maxbin.005	G1	Trm112 family protein (Bacteria; Proteobacteria; Gammaproteobacteria; Burkholderiales; Methylophilaceae; Methylotenera; Methylotenera)	0.00291733
MQ_C9_g0005.c0083.01978	C9_maxbin.005	G1	sigma-54-dependent Fis family transcriptional regulator (Bacteria; Proteobacteria; Gammaproteobacteria; Burkholderiales; Methylophilaceae; Methylotenera; Methylotenera)	0.00291127
MQ_C9_g0005.c0037.01302	C9_maxbin.005	G1	cell division protein FtsX (Bacteria; Proteobacteria; Gammaproteobacteria; Burkholderiales; Methylophilaceae; Methylotenera; Methylotenera)	0.00290351
MQ_C9_g0005.c0013.00691	C9_maxbin.005	G1	DUF3108 domain-containing protein (Bacteria; Proteobacteria; Gammaproteobacteria; Burkholderiales; Methylophilaceae; Methylotenera; Methylotenera)	0.00289322
MQ_C9_g0005.c0050.01543	C9_maxbin.005	G1	TIGR00730 family Rossman fold protein (Bacteria; Proteobacteria; Gammaproteobacteria; Burkholderiales; Methylophilaceae; Methylotenera; Methylotenera)	0.00289322
MQ_C9_g0005.c0002.00165	C9_maxbin.005	G1	cytochrome-c oxidase, cbb3-type subunit III [Respiration, Complex IV, Heme/Copper Oxidase Oxygen Reductases|Heme/copper oxidase complex subunit III (ccoQ, cyoC, qoxC)] (Bacteria; Proteobacteria; Gammaproteobacteria; Burkholderiales; Methylophilaceae; Methylotenera; Methylotenera)	0.00288845
MQ_C9_g0005.c0011.00610	C9_maxbin.005	G1	two-component system response regulator (Bacteria; Proteobacteria; Gammaproteobacteria; Burkholderiales; Methylophilaceae; Methylotenera; Methylotenera)	0.00287737
MQ_C9_g0005.c0024.01001	C9_maxbin.005	G1	pyrroloquinoline quinone biosynthesis protein PqqB (Bacteria; Proteobacteria; Gammaproteobacteria; Burkholderiales; Methylophilaceae; Methylotenera; Methylotenera)	0.00286951
MQ_C9_g0005.c0019.00886	C9_maxbin.005	G1	mechanosensitive ion channel (Bacteria; Proteobacteria; Gammaproteobacteria; Burkholderiales; Methylophilaceae; Methylotenera; Methylotenera)	0.00285613
MQ_C9_g0005.c0073.01879	C9_maxbin.005	G1	polymer-forming cytoskeletal protein (Bacteria; Proteobacteria; Gammaproteobacteria; Burkholderiales; Methylophilaceae; Methylotenera; Methylotenera)	0.00284618
MQ_C9_g0005.c0043.01418	C9_maxbin.005	G1	LPS-assembly protein LptD (Bacteria; Proteobacteria; Gammaproteobacteria; Burkholderiales; Methylophilaceae; Methylotenera; Methylotenera)	0.0028444
MQ_C9_g0005.c0028.01105	C9_maxbin.005	G1	tRNA (cytosine(32)/uridine(32)-2'-O)-methyltransferase TrmJ (Bacteria; Proteobacteria; Gammaproteobacteria; Burkholderiales; Methylophilaceae; Methylotenera; Methylotenera)	0.00283466
MQ_C9_g0005.c0007.00437	C9_maxbin.005	G1	pteridine reductase (Bacteria; Proteobacteria; Gammaproteobacteria; Burkholderiales; Methylophilaceae; Methylotenera; Methylotenera)	0.00281189
MQ_C9_g0005.c0024.01010	C9_maxbin.005	G1	phosphoadenylyl-sulfate reductase (Bacteria; Proteobacteria; Gammaproteobacteria; Burkholderiales; Methylophilaceae; Methylotenera; Methylotenera)	0.00281189
MQ_C9_g0005.c0066.01790	C9_maxbin.005	G1	Nif3-like dinuclear metal center hexameric protein (Bacteria; Proteobacteria; Gammaproteobacteria; Burkholderiales; Methylophilaceae; Methylotenera; Methylotenera)	0.00281189
MQ_C9_g0005.c0037.01283	C9_maxbin.005	G1	tRNA 2-thiouridine(34) synthase MnmA (Bacteria; Proteobacteria; Gammaproteobacteria; Burkholderiales; Methylophilaceae; Methylotenera; Methylotenera)	0.00280813
MQ_C9_g0005.c0079.01937	C9_maxbin.005	G1	hypothetical protein HOO85_03870 (Bacteria; Proteobacteria; Gammaproteobacteria; Burkholderiales; Methylophilaceae; Methylotenera; Methylotenera)	0.00280064
MQ_C9_g0005.c0033.01215	C9_maxbin.005	G1	fumarate hydratase (Bacteria; Proteobacteria; Gammaproteobacteria; Burkholderiales; Methylophilaceae; Methylotenera; Methylotenera)	0.00277291
MQ_C9_g0005.c0005.00335	C9_maxbin.005	G1	ParA family protein [Metabolism, Cobalamin (Vitamin B12)|Cobyrinic acid a,c-diamide synthase CbiA/CobB] (Bacteria; Proteobacteria; Gammaproteobacteria; Burkholderiales; Methylophilaceae; Methylotenera; Methylotenera)	0.00275654
MQ_C9_g0005.c0021.00939	C9_maxbin.005	G1	EAL domain-containing protein (Bacteria; Proteobacteria; Gammaproteobacteria; Burkholderiales; Methylophilaceae; Methylotenera; Methylotenera)	0.00275509
MQ_C9_g0005.c0018.00838	C9_maxbin.005	G1	flagellar hook-associated protein FlgL [Motility, Bacterial Flagellum|Flagellar hook-associated protein FlgL] (Bacteria; Proteobacteria; Gammaproteobacteria; Burkholderiales; Methylophilaceae; Methylotenera; Methylotenera)	0.0027522
MQ_C9_g0005.c0034.01233	C9_maxbin.005	G1	exodeoxyribonuclease III (Bacteria; Proteobacteria; Gammaproteobacteria; Burkholderiales; Methylophilaceae; Methylotenera; Methylotenera)	0.002735
MQ_C9_g0005.c0036.01264	C9_maxbin.005	G1	metal-transporting ATPase (Bacteria; Proteobacteria; Gammaproteobacteria; Burkholderiales; Thiobacillaceae; Thiobacillus; Thiobacillus)	0.002735
MQ_C9_g0005.c0066.01783	C9_maxbin.005	G1	phosphoribosyl-AMP cyclohydrolase (Bacteria; Proteobacteria; Gammaproteobacteria; Burkholderiales; Methylophilaceae; Methylotenera; Methylotenera)	0.002735
MQ_C9_g0005.c0020.00911	C9_maxbin.005	G1	MBL fold metallo-hydrolase (Bacteria; Proteobacteria; Gammaproteobacteria; Burkholderiales; Methylophilaceae; Methylotenera; Methylotenera)	0.00272436
MQ_C9_g0005.c0052.01574	C9_maxbin.005	G1	septal ring lytic transglycosylase RlpA family protein (Bacteria; Proteobacteria; Gammaproteobacteria; Burkholderiales; Methylophilaceae; Methylotenera; Methylotenera)	0.00271801
MQ_C9_g0005.c0002.00183	C9_maxbin.005	G1	5-(carboxyamino)imidazole ribonucleotide synthase (Bacteria; Proteobacteria; Gammaproteobacteria; Burkholderiales; Methylophilaceae; Methylotenera; Methylotenera)	0.00269985
MQ_C9_g0005.c0051.01565	C9_maxbin.005	G1	signal recognition particle protein (Bacteria; Proteobacteria; Gammaproteobacteria; Burkholderiales; Methylophilaceae; Methylotenera; Methylotenera)	0.00269885
MQ_C9_g0005.c0002.00142	C9_maxbin.005	G1	M48 family metalloprotease (Bacteria; Proteobacteria; Gammaproteobacteria; Burkholderiales; Methylophilaceae; Methylotenera; Methylotenera)	0.00266221
MQ_C9_g0005.c0000.00026	C9_maxbin.005	G1	type IV pilus biogenesis/stability protein PilW [Motility, Type IV Pili|Pilus assembly protein PilF] (Bacteria; Proteobacteria; Gammaproteobacteria; Burkholderiales; Methylophilaceae; Methylotenera; Methylotenera)	0.00263218
MQ_C9_g0005.c0092.02042	C9_maxbin.005	G1	D-lactate dehydrogenase [Metabolism, Pyruvate Fermentation|Lactate dehydrogenase] (Bacteria; Proteobacteria; Gammaproteobacteria; Burkholderiales; Methylophilaceae; UBA6140; UBA6140)	0.00262823
MQ_C9_g0005.c0002.00198	C9_maxbin.005	G1	cysteine--tRNA ligase (Bacteria; Proteobacteria; Gammaproteobacteria; Burkholderiales; Methylophilaceae; Methylotenera; Methylotenera)	0.00262373
MQ_C9_g0005.c0007.00428	C9_maxbin.005	G1	ABC transporter ATP-binding protein (Bacteria; Proteobacteria; Gammaproteobacteria; Burkholderiales; Methylophilaceae; Methylotenera; Methylotenera)	0.00262232
MQ_C9_g0005.c0035.01241	C9_maxbin.005	G1	type I methionyl aminopeptidase (Bacteria; Proteobacteria; Gammaproteobacteria; Burkholderiales; Methylophilaceae; Methylotenera; Methylotenera)	0.00262232
MQ_C9_g0005.c0081.01959	C9_maxbin.005	G1	efflux RND transporter permease subunit (Bacteria; Proteobacteria; Gammaproteobacteria; Burkholderiales; Methylophilaceae; Methylotenera; Methylotenera)	0.00262232
MQ_C9_g0005.c0060.01711	C9_maxbin.005	G1	dTMP kinase (Bacteria; Proteobacteria; Gammaproteobacteria; Burkholderiales; Methylophilaceae; Methylotenera; Methylotenera)	0.00261254
MQ_C9_g0005.c0014.00728	C9_maxbin.005	G1	guanylate kinase (Bacteria; Proteobacteria; Gammaproteobacteria; Burkholderiales; Methylophilaceae; Methylotenera; Methylotenera)	0.0025868
MQ_C9_g0005.c0002.00159	C9_maxbin.005	G1	hypothetical protein HOO85_06205 (Bacteria; Proteobacteria; Gammaproteobacteria; Burkholderiales; Methylophilaceae; Methylotenera; Methylotenera)	0.00257412
MQ_C9_g0005.c0018.00825	C9_maxbin.005	G1	flagellar M-ring protein FliF [Motility, Bacterial Flagellum|Flagellar MS ring/basal body protein FliF] (Bacteria; Proteobacteria; Gammaproteobacteria; Burkholderiales; Methylophilaceae; Methylotenera; Methylotenera)	0.00256939
MQ_C9_g0005.c0015.00762	C9_maxbin.005	G1	GTP-binding protein (Bacteria; Proteobacteria; Gammaproteobacteria; Burkholderiales; Methylophilaceae; Methylotenera; Methylotenera)	0.00253681
MQ_C9_g0005.c0032.01183	C9_maxbin.005	G1	DUF502 domain-containing protein (Bacteria; Proteobacteria; Gammaproteobacteria; Burkholderiales; Methylophilaceae; Methylotenera; Methylotenera)	0.00252462
MQ_C9_g0005.c0012.00648	C9_maxbin.005	G1	Flp pilus assembly complex ATPase component TadA [Motility, Type IV Pili|Type IV-A pilus assembly ATPase PilB, Type II general secretory pathway ATPase GspE/PulE] [Transport, Protein Secretion, Type II|Type II secretion membrane-associated protein GspE/PulE] (Bacteria; Proteobacteria; Gammaproteobacteria; Burkholderiales; Methylophilaceae; Methylotenera; Methylotenera)	0.0025231
MQ_C9_g0005.c0057.01660	C9_maxbin.005	G1	phosphoserine phosphatase SerB [Metabolism, Aminoacid Biosynthesis|(ser) Phosphoserine phosphatase SerB] (Bacteria; Proteobacteria; Gammaproteobacteria; Burkholderiales; Methylophilaceae; Methylotenera; Methylotenera)	0.00251856
MQ_C9_g0005.c0006.00384	C9_maxbin.005	G1	ParA family protein [Metabolism, Cobalamin (Vitamin B12)|Cobyrinic acid a,c-diamide synthase CbiA/CobB] (Bacteria; Proteobacteria; Gammaproteobacteria; Burkholderiales; Methylophilaceae; Methylotenera; Methylotenera)	0.00250057
MQ_C9_g0005.c0008.00484	C9_maxbin.005	G1	ferric iron uptake transcriptional regulator (Bacteria; Proteobacteria; Gammaproteobacteria; Burkholderiales; Methylophilaceae; Methylotenera; Methylotenera)	0.00248284
MQ_C9_g0005.c0018.00845	C9_maxbin.005	G1	flagellar hook protein FlgE [Motility, Bacterial Flagellum|Flagellar hook protein FlgE] (Bacteria; Proteobacteria; Gammaproteobacteria; Burkholderiales; Methylophilaceae; Methylotenera; Methylotenera)	0.00248284
MQ_C9_g0005.c0039.01338	C9_maxbin.005	G1	CopD family protein [Metabolism, Porphyrins|Cytochrome b contaning Protoporphyrinogen oxidase HemJ] (Bacteria; Proteobacteria; Gammaproteobacteria; Burkholderiales; Methylophilaceae; Methylotenera; Methylotenera)	0.00248284
MQ_C9_g0005.c0052.01581	C9_maxbin.005	G1	aspartyl/glutamyl-tRNA amidotransferase subunit A (Bacteria; Proteobacteria; Gammaproteobacteria; Burkholderiales; Methylophilaceae; Methylotenera; Methylotenera)	0.00248032
MQ_C9_g0005.c0037.01295	C9_maxbin.005	G1	dihydroorotase (Bacteria; Proteobacteria; Gammaproteobacteria; Burkholderiales; Methylophilaceae; Methylotenera; Methylotenera)	0.00247698
MQ_C9_g0005.c0061.01718	C9_maxbin.005	G1	kinase (Bacteria; Proteobacteria; Gammaproteobacteria; Burkholderiales; Methylophilaceae; Methylotenera; Methylotenera)	0.00246535
MQ_C9_g0005.c0036.01270	C9_maxbin.005	G1	phosphoketolase family protein (Bacteria; Proteobacteria; Gammaproteobacteria; Burkholderiales; Methylophilaceae; Methylotenera; Methylotenera)	0.00243111
MQ_C9_g0005.c0000.00024	C9_maxbin.005	G1	flavodoxin-dependent (E)-4-hydroxy-3-methylbut-2-enyl-diphosphate synthase [Metabolism, Isoprenoid Biosynthesis, Squalene, Hopane|4-hydroxy-3-methylbut-2-enyl diphosphate synthase IspG/GcpE] (Bacteria; Proteobacteria; Gammaproteobacteria; Burkholderiales; Methylophilaceae; Methylotenera; Methylotenera)	0.0024255
MQ_C9_g0005.c0002.00191	C9_maxbin.005	G1	prepilin peptidase (Bacteria; Proteobacteria; Gammaproteobacteria; Burkholderiales; Methylophilaceae; Methylotenera; Methylotenera)	0.0024227
MQ_C9_g0005.c0009.00517	C9_maxbin.005	G1	NADH-quinone oxidoreductase subunit J [Respiration, Complex I|NADH:ubiquinone oxidoreductase subunit 6, NuoJ] (Bacteria; Proteobacteria; Gammaproteobacteria; Burkholderiales; Methylophilaceae; Methylotenera; Methylotenera)	0.00241991
MQ_C9_g0005.c0082.01969	C9_maxbin.005	G1	M18 family aminopeptidase (Bacteria; Proteobacteria; Gammaproteobacteria; Burkholderiales; Methylophilaceae; Methylotenera; Methylotenera)	0.00241991
MQ_C9_g0005.c0079.01936	C9_maxbin.005	G1	bifunctional diaminohydroxyphosphoribosylaminopyrimidine deaminase/5-amino-6-(5-phosphoribosylamino)uracil reductase RibD (Bacteria; Proteobacteria; Gammaproteobacteria; Burkholderiales; Methylophilaceae; Methylotenera; Methylotenera)	0.00241768
MQ_C9_g0005.c0067.01814	C9_maxbin.005	G1	cytochrome c-type biogenesis protein CcmH (Bacteria; Proteobacteria; Gammaproteobacteria; Burkholderiales; Methylophilaceae; Novimethylophilus; Novimethylophilus)	0.00236541
MQ_C9_g0005.c0000.00035	C9_maxbin.005	G1	two-component system response regulator (Bacteria; Proteobacteria; Gammaproteobacteria; Methylococcales; Methylococcaceae; Methyloumidiphilus; Methyloumidiphilus)	0.00235269
MQ_C9_g0005.c0017.00820	C9_maxbin.005	G1	histidine kinase (Bacteria; Proteobacteria; Gammaproteobacteria; Burkholderiales; Methylophilaceae; Methylotenera; Methylotenera)	0.00234953
MQ_C9_g0005.c0010.00538	C9_maxbin.005	G1	NDP-sugar synthase (Bacteria; Proteobacteria; Gammaproteobacteria; Burkholderiales; Methylophilaceae; Methylotenera; Methylotenera)	0.00234638
MQ_C9_g0005.c0034.01223	C9_maxbin.005	G1	deoxyguanosinetriphosphate triphosphohydrolase (Bacteria; Proteobacteria; Gammaproteobacteria; Burkholderiales; Methylophilaceae; Methylotenera; Methylotenera)	0.00234011
MQ_C9_g0005.c0010.00572	C9_maxbin.005	G1	7-cyano-7-deazaguanine synthase QueC (Bacteria; Proteobacteria; Gammaproteobacteria; Burkholderiales; Methylophilaceae; Methylotenera; Methylotenera)	0.00233387
MQ_C9_g0005.c0016.00775	C9_maxbin.005	G1	UDP-N-acetylmuramoylalanine--D-glutamate ligase [Cell Envelope, Peptidoglycan|UDP-N-acetylmuramoyl-L-alanine--D-glutamate ligase MurD] (Bacteria; Proteobacteria; Gammaproteobacteria; Burkholderiales; Methylophilaceae; Methylotenera; Methylotenera)	0.00232354
MQ_C9_g0005.c0056.01645	C9_maxbin.005	G1	peroxiredoxin (Bacteria; Proteobacteria; Gammaproteobacteria; Burkholderiales; Methylophilaceae; Methylotenera; Methylotenera)	0.00231841
MQ_C9_g0005.c0068.01817	C9_maxbin.005	G1	2-C-methyl-D-erythritol 4-phosphate cytidylyltransferase [Metabolism, Isoprenoid Biosynthesis, Squalene, Hopane|2-C-methyl-D-erythritol 4-phosphate cytidylyltransferase IspD] (Bacteria; Proteobacteria; Gammaproteobacteria; Burkholderiales; Methylophilaceae; Methylotenera; Methylotenera)	0.0023133
MQ_C9_g0005.c0020.00921	C9_maxbin.005	G1	ABC transporter (Bacteria; Proteobacteria; Gammaproteobacteria; Burkholderiales; Methylophilaceae; Methylotenera; Methylotenera)	0.00230316
MQ_C9_g0005.c0001.00105	C9_maxbin.005	G1	FHA domain-containing protein (Bacteria; Proteobacteria; Gammaproteobacteria; Burkholderiales; Methylophilaceae; Methylotenera; Methylotenera)	0.00228171
MQ_C9_g0005.c0033.01214	C9_maxbin.005	G1	acyl-CoA synthetase (Bacteria; Proteobacteria; Gammaproteobacteria; Burkholderiales; Methylophilaceae; Methylotenera; Methylotenera)	0.00226484
MQ_C9_g0005.c0007.00454	C9_maxbin.005	G1	sigma-54-dependent Fis family transcriptional regulator (Bacteria; Proteobacteria; Gammaproteobacteria; Burkholderiales; Methylophilaceae; Methylotenera; Methylotenera)	0.00226345
MQ_C9_g0005.c0022.00964	C9_maxbin.005	G1	zinc chelation protein SecC (Bacteria; Proteobacteria; Gammaproteobacteria; Burkholderiales; Methylophilaceae; Methylotenera; Methylotenera)	0.00225858
MQ_C9_g0005.c0101.02080	C9_maxbin.005	G1	Fis family transcriptional regulator (Bacteria; Proteobacteria; Gammaproteobacteria; Burkholderiales; Methylophilaceae; Methylotenera; Methylotenera)	0.0022441
MQ_C9_g0005.c0004.00275	C9_maxbin.005	G1	methionyl-tRNA formyltransferase (Bacteria; Proteobacteria; Gammaproteobacteria; Burkholderiales; Methylophilaceae; Methylotenera; Methylotenera)	0.00220176
MQ_C9_g0005.c0058.01682	C9_maxbin.005	G1	hypothetical protein A3I83_09160 (Bacteria; Proteobacteria; Gammaproteobacteria; Burkholderiales; Methylophilaceae; Methylotenera; Methylotenera)	0.002188
MQ_C9_g0005.c0068.01818	C9_maxbin.005	G1	2-C-methyl-D-erythritol 2,4-cyclodiphosphate synthase [Metabolism, Isoprenoid Biosynthesis, Squalene, Hopane|2C-methyl-D-erythritol 2,4-cyclodiphosphate synthase IspF] (Bacteria; Proteobacteria; Gammaproteobacteria; Burkholderiales; Methylophilaceae; Methylotenera; Methylotenera)	0.00217441
MQ_C9_g0005.c0028.01118	C9_maxbin.005	G1	succinyldiaminopimelate transaminase [Metabolism, Aminoacid Biosynthesis|(lys) Succinyldiaminopimelate transaminase DapC/ArgD] [Metabolism, Aminoacid Biosynthesis|(asp) Aspartate aminotransferase AspAB] (Bacteria; Proteobacteria; Gammaproteobacteria; Burkholderiales; Methylophilaceae; Methylotenera; Methylotenera)	0.00217171
MQ_C9_g0005.c0007.00421	C9_maxbin.005	G1	BolA family transcriptional regulator (Bacteria; Proteobacteria; Gammaproteobacteria; Burkholderiales; Methylophilaceae; Methylotenera; Methylotenera)	0.00216099
MQ_C9_g0005.c0033.01211	C9_maxbin.005	G1	succinate dehydrogenase iron-sulfur subunit [Metabolism, Citric Acid/Krebs/TCA cycle|Succinate dehydrogenase (respiratory complex II), Fe-S protein subunit SdhB] (Bacteria; Proteobacteria; Gammaproteobacteria; Burkholderiales; Methylophilaceae; Methylotenera; Methylotenera)	0.00215213
MQ_C9_g0005.c0060.01710	C9_maxbin.005	G1	endolytic transglycosylase MltG (Bacteria; Proteobacteria; Gammaproteobacteria; Burkholderiales; Methylophilaceae; Methylotenera; Methylotenera)	0.00211529
MQ_C9_g0005.c0006.00385	C9_maxbin.005	G1	hypothetical protein CVU29_09845 (Bacteria; Proteobacteria; Gammaproteobacteria; Burkholderiales; Methylophilaceae; Methylotenera; Methylotenera)	0.00210892
MQ_C9_g0005.c0027.01073	C9_maxbin.005	G1	zf-HC2 domain-containing protein (Bacteria; Proteobacteria; Gammaproteobacteria; Burkholderiales; Methylophilaceae; Methylotenera; Methylotenera)	0.00210892
MQ_C9_g0005.c0000.00039	C9_maxbin.005	G1	hypothetical protein BCS42_10440 (Bacteria; Proteobacteria; Gammaproteobacteria; Methylococcales; Methylomonadaceae; UBA4132; UBA4132)	0.00210638
MQ_C9_g0005.c0065.01771	C9_maxbin.005	G1	M48 family metallopeptidase (Bacteria; Proteobacteria; Gammaproteobacteria; Burkholderiales; Methylophilaceae; Methylotenera; Methylotenera)	0.00210385
MQ_C9_g0005.c0011.00606	C9_maxbin.005	G1	hypothetical protein A3I83_00415 [Transport, Protein Secretion, Type I|Outer membrane protein TolC] (Bacteria; Proteobacteria; Gammaproteobacteria; Burkholderiales; Methylophilaceae; Methylotenera; Methylotenera)	0.00209378
MQ_C9_g0005.c0002.00193	C9_maxbin.005	G1	cell division protein ZapD (Bacteria; Proteobacteria; Gammaproteobacteria; Burkholderiales; Methylophilaceae; Methylotenera; Methylotenera)	0.00208381
MQ_C9_g0005.c0004.00307	C9_maxbin.005	G1	cobyrinic acid a,c-diamide synthase [Metabolism, Cobalamin (Vitamin B12)|Cobyrinic acid a,c-diamide synthase CbiA/CobB] (Bacteria; Proteobacteria; Gammaproteobacteria; Burkholderiales; Methylophilaceae; Methylotenera; Methylotenera)	0.00206903
MQ_C9_g0005.c0001.00109	C9_maxbin.005	G1	GGDEF domain-containing protein (Bacteria; Proteobacteria; Gammaproteobacteria; Methylococcales; Methylomonadaceae; Methylomonas; Methylomonas)	0.00205446
MQ_C9_g0005.c0002.00205	C9_maxbin.005	G1	FHA domain-containing protein [Transport, Protein Secretion, Type III|Type III secretion inner membrane ring protein EscD/YscD/HrpQ] (Bacteria; Proteobacteria; Gammaproteobacteria; Burkholderiales; Methylophilaceae; Methylotenera; Methylotenera)	0.00205125
MQ_C9_g0005.c0052.01585	C9_maxbin.005	G1	exodeoxyribonuclease III (Bacteria; Proteobacteria; Gammaproteobacteria; Burkholderiales; Methylophilaceae; Methylotenera; Methylotenera)	0.00205125
MQ_C9_g0005.c0002.00138	C9_maxbin.005	G1	hypothetical protein A3I83_04100 (Bacteria; Proteobacteria; Gammaproteobacteria; Burkholderiales; Methylophilaceae; Methylotenera; Methylotenera)	0.00204725
MQ_C9_g0005.c0006.00406	C9_maxbin.005	G1	RNA polymerase sigma factor RpoE (Bacteria; Proteobacteria; Gammaproteobacteria; Burkholderiales; Methylophilaceae; Methylotenera; Methylotenera)	0.00203535
MQ_C9_g0005.c0020.00908	C9_maxbin.005	G1	chemotaxis protein CheW (Bacteria; Proteobacteria; Gammaproteobacteria; Burkholderiales; Methylophilaceae; Methylotenera; Methylotenera)	0.00202358
MQ_C9_g0005.c0035.01257	C9_maxbin.005	G1	acyl-ACP--UDP-N-acetylglucosamine O-acyltransferase (Bacteria; Proteobacteria; Gammaproteobacteria; Burkholderiales; Methylophilaceae; Methylotenera; Methylotenera)	0.00201969
MQ_C9_g0005.c0037.01288	C9_maxbin.005	G1	hypothetical protein HOO85_00605 (Bacteria; Proteobacteria; Gammaproteobacteria; Burkholderiales; Methylophilaceae; Methylotenera; Methylotenera)	0.00201195
MQ_C9_g0005.c0090.02026	C9_maxbin.005	G1	glutamate--cysteine ligase (Bacteria; Proteobacteria; Gammaproteobacteria; Burkholderiales; Methylophilaceae; Methylotenera; Methylotenera)	0.00200734
MQ_C9_g0005.c0032.01195	C9_maxbin.005	G1	DUF4124 domain-containing protein (Bacteria; Proteobacteria; Gammaproteobacteria; Burkholderiales; Methylophilaceae; Methylotenera; Methylotenera)	0.00200046
MQ_C9_g0005.c0006.00412	C9_maxbin.005	G1	DEAD/DEAH box helicase (Bacteria; Proteobacteria; Gammaproteobacteria; Burkholderiales; Methylophilaceae; Methylotenera; Methylotenera)	0.00199287
MQ_C9_g0005.c0024.01013	C9_maxbin.005	G1	sulfite exporter TauE/SafE family protein (Bacteria; Proteobacteria; Gammaproteobacteria; Burkholderiales; Methylophilaceae; Methylotenera; Methylotenera)	0.00198909
MQ_C9_g0005.c0038.01318	C9_maxbin.005	G1	metalloprotease PmbA (Bacteria; Proteobacteria; Gammaproteobacteria; Burkholderiales; Methylophilaceae; Methylotenera; Methylotenera)	0.00196233
MQ_C9_g0005.c0032.01184	C9_maxbin.005	G1	zinc ribbon domain-containing protein (Bacteria; Proteobacteria; Gammaproteobacteria; Burkholderiales; Methylophilaceae; Methylotenera; Methylotenera)	0.00194489
MQ_C9_g0005.c0047.01487	C9_maxbin.005	G1	exodeoxyribonuclease VII small subunit (Bacteria; Proteobacteria; Gammaproteobacteria; Burkholderiales; Methylophilaceae; Methylotenera; Methylotenera)	0.00194489
MQ_C9_g0005.c0025.01039	C9_maxbin.005	G1	fructose-bisphosphate aldolase class II [Metabolism, Glycolysis|Fructose-bisphosphate aldolase] (Bacteria; Proteobacteria; Gammaproteobacteria; Burkholderiales; Methylophilaceae; Methylotenera; Methylotenera)	0.0019395
MQ_C9_g0005.c0000.00033	C9_maxbin.005	G1	formylmethanofuran dehydrogenase subunit C (Bacteria; Proteobacteria; Gammaproteobacteria; Burkholderiales; Methylophilaceae; Methylotenera; Methylotenera)	0.00193771
MQ_C9_g0005.c0014.00712	C9_maxbin.005	G1	protein-disulfide reductase DsbD (Bacteria; Proteobacteria; Gammaproteobacteria; Burkholderiales; Methylophilaceae; Methylotenera; Methylotenera)	0.00193567
MQ_C9_g0005.c0001.00107	C9_maxbin.005	G1	cyclic nucleotide-binding domain-containing protein [Sulfur Cycle, Dissimilatory Thiosulfate Reduction|Thiosulfate reductase electron transport protein PhsB/psrB] (Bacteria; Proteobacteria; Gammaproteobacteria; Burkholderiales; Methylophilaceae; Methylotenera; Methylotenera)	0.00192587
MQ_C9_g0005.c0038.01304	C9_maxbin.005	G1	cob(I)yrinic acid a,c-diamide adenosyltransferase (Bacteria; Proteobacteria; Gammaproteobacteria; Burkholderiales; Methylophilaceae; Methylotenera; Methylotenera)	0.00192352
MQ_C9_g0005.c0059.01697	C9_maxbin.005	G1	peptide deformylase (Bacteria; Proteobacteria; Gammaproteobacteria; Burkholderiales; Methylophilaceae; Methylotenera; Methylotenera)	0.00192352
MQ_C9_g0005.c0000.00013	C9_maxbin.005	G1	23S rRNA pseudouridine(1911/1915/1917) synthase RluD (Bacteria; Proteobacteria; Gammaproteobacteria; Burkholderiales; Methylophilaceae; Methylotenera; Methylotenera)	0.00191825
MQ_C9_g0005.c0038.01324	C9_maxbin.005	G1	PDZ domain-containing protein (Bacteria; Proteobacteria; Gammaproteobacteria; Burkholderiales; Methylophilaceae; Methylotenera; Methylotenera)	0.0019165
MQ_C9_g0005.c0032.01190	C9_maxbin.005	G1	HDOD domain-containing protein (Bacteria; Proteobacteria; Gammaproteobacteria; Burkholderiales; Methylophilaceae; Methylotenera; Methylotenera)	0.00190953
MQ_C9_g0005.c0002.00206	C9_maxbin.005	G1	Stp1/IreP family PP2C-type Ser/Thr phosphatase (Bacteria; Proteobacteria; Gammaproteobacteria; Burkholderiales; Methylophilaceae; Methylotenera; Methylotenera)	0.00190261
MQ_C9_g0005.c0045.01444	C9_maxbin.005	G1	23S rRNA (uracil(1939)-C(5))-methyltransferase RlmD (Bacteria; Proteobacteria; Gammaproteobacteria; Burkholderiales; Methylophilaceae; Methylotenera; Methylotenera)	0.00189848
MQ_C9_g0005.c0036.01269	C9_maxbin.005	G1	acetate kinase (Bacteria; Proteobacteria; Gammaproteobacteria; Burkholderiales; Methylophilaceae; Methylotenera; Methylotenera)	0.00189232
MQ_C9_g0005.c0001.00118	C9_maxbin.005	G1	serine protease (Bacteria; Proteobacteria; Gammaproteobacteria; Burkholderiales; Methylophilaceae; Methylotenera; Methylotenera)	0.00188215
MQ_C9_g0005.c0024.01003	C9_maxbin.005	G1	pyrroloquinoline quinone biosynthesis peptide chaperone PqqD (Bacteria; Proteobacteria; Gammaproteobacteria; Burkholderiales; Methylophilaceae; Methylotenera; Methylotenera)	0.00188215
MQ_C9_g0005.c0046.01479	C9_maxbin.005	G1	hypothetical protein (Bacteria; Proteobacteria; Gammaproteobacteria; Burkholderiales; Methylophilaceae; Methylotenera; Methylotenera)	0.00188215
MQ_C9_g0005.c0067.01805	C9_maxbin.005	G1	alkylphosphonate utilization protein (Bacteria; Proteobacteria; Gammaproteobacteria; Burkholderiales; Methylophilaceae; Methylotenera; Methylotenera)	0.00188215
MQ_C9_g0005.c0002.00177	C9_maxbin.005	G1	two-component system response regulator (Bacteria; Proteobacteria; Gammaproteobacteria; Burkholderiales; Methylophilaceae; Methylotenera; Methylotenera)	0.00187209
MQ_C9_g0005.c0004.00263	C9_maxbin.005	G1	anthranilate/aminodeoxychorismate synthase component II [Metabolism, Aminoacid Biosynthesis|(trp) Anthranilate synthase component II] (Bacteria; Proteobacteria; Gammaproteobacteria; Burkholderiales; Methylophilaceae; Methylotenera; Methylotenera)	0.00187209
MQ_C9_g0005.c0062.01729	C9_maxbin.005	G1	TonB-dependent receptor plug domain-containing protein (Bacteria; Proteobacteria; Gammaproteobacteria; Burkholderiales; Methylophilaceae; Methylotenera; Methylotenera)	0.00187209
MQ_C9_g0005.c0017.00814	C9_maxbin.005	G1	hypothetical protein HOO85_04530 (Bacteria; Proteobacteria; Gammaproteobacteria; Burkholderiales; Methylophilaceae; Methylotenera; Methylotenera)	0.00186213
MQ_C9_g0005.c0001.00114	C9_maxbin.005	G1	type IIA DNA topoisomerase subunit B (Bacteria; Proteobacteria; Gammaproteobacteria; Burkholderiales; Methylophilaceae; Methylotenera; Methylotenera)	0.00185368
MQ_C9_g0005.c0031.01168	C9_maxbin.005	G1	formyltetrahydrofolate deformylase (Bacteria; Proteobacteria; Gammaproteobacteria; Burkholderiales; Methylophilaceae; Methylotenera; Methylotenera)	0.00184901
MQ_C9_g0005.c0022.00956	C9_maxbin.005	G1	lysophospholipid acyltransferase family protein (Bacteria; Proteobacteria; Gammaproteobacteria; Burkholderiales; Methylophilaceae; Methylotenera; Methylotenera)	0.00184253
MQ_C9_g0005.c0058.01670	C9_maxbin.005	G1	bifunctional methylenetetrahydrofolate dehydrogenase/methenyltetrahydrofolate cyclohydrolase FolD [Carbon Cycle, CO2 Fixation via Acetyl-CoA (Wood-Ljungdahl) Pathway|Bifunctional methylenetetrahydrofolate dehydrogenase/methenyltetrahydrofolate cyclohydrolase FolD] (Bacteria; Proteobacteria; Gammaproteobacteria; Burkholderiales; Methylophilaceae; Methylotenera; Methylotenera)	0.00184253
MQ_C9_g0005.c0004.00280	C9_maxbin.005	G1	methylenetetrahydrofolate reductase [Carbon Cycle, CO2 Fixation via Acetyl-CoA (Wood-Ljungdahl) Pathway|Methylenetetrahydrofolate reductase MetF] (Bacteria; Proteobacteria; Gammaproteobacteria; Burkholderiales; Methylophilaceae; Methylotenera; Methylotenera)	0.00182969
MQ_C9_g0005.c0068.01825	C9_maxbin.005	G1	DNA translocase FtsK (Bacteria; Proteobacteria; Gammaproteobacteria; Burkholderiales; Methylophilaceae; Methylotenera; Methylotenera)	0.00181624
MQ_C9_g0005.c0033.01201	C9_maxbin.005	G1	2-methylcitrate synthase (Bacteria; Proteobacteria; Gammaproteobacteria; Burkholderiales; Methylophilaceae; Methylotenera; Methylotenera)	0.0018092
MQ_C9_g0005.c0011.00600	C9_maxbin.005	G1	hypothetical protein A3I83_00445 (Bacteria; Proteobacteria; Gammaproteobacteria; Burkholderiales; Methylophilaceae; Methylotenera; Methylotenera)	0.00180454
MQ_C9_g0005.c0046.01466	C9_maxbin.005	G1	hypothetical protein A3I83_05650 [Metabolism, Citric Acid/Krebs/TCA cycle|Succinate dehydrogenase (respiratory complex II), Fe-S protein subunit SdhB] (Bacteria; Proteobacteria; Gammaproteobacteria; Burkholderiales; Methylophilaceae; Methylotenera; Methylotenera)	0.00179069
MQ_C9_g0005.c0000.00021	C9_maxbin.005	G1	ABC transporter ATP-binding protein (Bacteria; Proteobacteria; Gammaproteobacteria; Burkholderiales; Methylophilaceae; Methylotenera; Methylotenera)	0.00178007
MQ_C9_g0005.c0001.00132	C9_maxbin.005	G1	cell division protein FtsZ (Bacteria; Proteobacteria; Gammaproteobacteria; Burkholderiales; Methylophilaceae; Methylotenera; Methylotenera)	0.00177886
MQ_C9_g0005.c0033.01207	C9_maxbin.005	G1	malate dehydrogenase (Bacteria; Proteobacteria; Gammaproteobacteria; Burkholderiales; Methylophilaceae; Methylotenera; Methylotenera)	0.00176808
MQ_C9_g0005.c0014.00707	C9_maxbin.005	G1	50S ribosomal protein L11 methyltransferase (Bacteria; Proteobacteria; Gammaproteobacteria; Burkholderiales; Methylophilaceae; Methylotenera; Methylotenera)	0.00176215
MQ_C9_g0005.c0025.01028	C9_maxbin.005	G1	DUF3047 domain-containing protein (Bacteria; Proteobacteria; Gammaproteobacteria; Burkholderiales; Methylophilaceae; Methylotenera; Methylotenera)	0.0017592
MQ_C9_g0005.c0055.01621	C9_maxbin.005	G1	cysteine hydrolase (Bacteria; Proteobacteria; Gammaproteobacteria; Burkholderiales; Methylophilaceae; Methylotenera; Methylotenera)	0.0017592
MQ_C9_g0005.c0014.00703	C9_maxbin.005	G1	LysR family transcriptional regulator (Bacteria; Proteobacteria; Gammaproteobacteria; Burkholderiales; Methylophilaceae; Methylotenera; Methylotenera)	0.0017504
MQ_C9_g0005.c0025.01041	C9_maxbin.005	G1	5-histidylcysteine sulfoxide synthase (Bacteria; Proteobacteria; Gammaproteobacteria; Burkholderiales; Methylophilaceae; Methylotenera; Methylotenera)	0.00174293
MQ_C9_g0005.c0001.00120	C9_maxbin.005	G1	universal stress protein (Bacteria; Proteobacteria; Gammaproteobacteria; Burkholderiales; Methylophilaceae; JABFRO01; JABFRO01)	0.00173881
MQ_C9_g0005.c0007.00423	C9_maxbin.005	G1	ABC transporter ATP-binding protein (Bacteria; Proteobacteria; Gammaproteobacteria; Burkholderiales; Methylophilaceae; Methylotenera; Methylotenera)	0.00173881
MQ_C9_g0005.c0043.01411	C9_maxbin.005	G1	type II secretion system F family protein [Transport, Protein Secretion, Type II|Type II secretion membrane protein GspF/PulF] [Motility, Type IV Pili|Type IV-A outer membrane protein PilC, Type II general secretory pathway GspF] (Bacteria; Proteobacteria; Gammaproteobacteria; Burkholderiales; Methylophilaceae; Methylotenera; Methylotenera)	0.00172879
MQ_C9_g0005.c0000.00003	C9_maxbin.005	G1	efflux RND transporter periplasmic adaptor subunit (Bacteria; Proteobacteria; Gammaproteobacteria; Burkholderiales; Methylophilaceae; Methylotenera; Methylotenera)	0.00171188
MQ_C9_g0005.c0012.00650	C9_maxbin.005	G1	hypothetical protein A3I83_07625 (Bacteria; Proteobacteria; Gammaproteobacteria; Burkholderiales; Methylophilaceae; Methylotenera; Methylotenera)	0.00169942
MQ_C9_g0005.c0041.01384	C9_maxbin.005	G1	serine/threonine-protein phosphatase (Bacteria; Proteobacteria; Gammaproteobacteria; Burkholderiales; Methylophilaceae; Methylotenera; Methylotenera)	0.00169942
MQ_C9_g0005.c0060.01705	C9_maxbin.005	G1	ACP S-malonyltransferase [Metabolism, Fatty Acids|Malonyl CoA-acyl carrier protein transacylase FabD] (Bacteria; Proteobacteria; Gammaproteobacteria; Burkholderiales; Methylophilaceae; Methylotenera; Methylotenera)	0.00169394
MQ_C9_g0005.c0002.00174	C9_maxbin.005	G1	hypothetical protein CVU29_07805 [Transport, Siderophore, Peptide, etc Import|TonB-dependent receptor, siderophores] (Bacteria; Proteobacteria; Gammaproteobacteria; Burkholderiales; Methylophilaceae; Methylotenera; Methylotenera)	0.00169004
MQ_C9_g0005.c0012.00645	C9_maxbin.005	G1	hypothetical protein HOO85_11395 (Bacteria; Proteobacteria; Gammaproteobacteria; Burkholderiales; Methylophilaceae; Methylotenera; Methylotenera)	0.00168308
MQ_C9_g0005.c0042.01399	C9_maxbin.005	G1	D-hexose-6-phosphate mutarotase (Bacteria; Proteobacteria; Gammaproteobacteria; Burkholderiales; Methylophilaceae; Methylotenera; Methylotenera)	0.00168308
MQ_C9_g0005.c0065.01767	C9_maxbin.005	G1	dTDP-4-dehydrorhamnose reductase (Bacteria; Proteobacteria; Gammaproteobacteria; Burkholderiales; Methylophilaceae; Methylotenera; Methylotenera)	0.00167236
MQ_C9_g0005.c0049.01534	C9_maxbin.005	G1	tRNA (adenosine(37)-N6)-dimethylallyltransferase MiaA (Bacteria; Proteobacteria; Gammaproteobacteria; Burkholderiales; Methylophilaceae; Methylotenera; Methylotenera)	0.00166705
MQ_C9_g0005.c0046.01467	C9_maxbin.005	G1	2-polyprenyl-3-methyl-6-methoxy-1,4-benzoquinone monooxygenase (Bacteria; Proteobacteria; Gammaproteobacteria; Burkholderiales; Methylophilaceae; Methylotenera; Methylotenera)	0.00165915
MQ_C9_g0005.c0056.01637	C9_maxbin.005	G1	prolyl aminopeptidase (Bacteria; Proteobacteria; Gammaproteobacteria; Burkholderiales; Methylophilaceae; Methylotenera; Methylotenera)	0.00164614
MQ_C9_g0005.c0050.01547	C9_maxbin.005	G1	UvrD-helicase domain-containing protein (Bacteria; Proteobacteria; Gammaproteobacteria; Burkholderiales; Methylophilaceae; Methylotenera; Methylotenera)	0.00164247
MQ_C9_g0005.c0005.00337	C9_maxbin.005	G1	tRNA uridine-5-carboxymethylaminomethyl(34) synthesis enzyme MnmG (Bacteria; Proteobacteria; Gammaproteobacteria; Burkholderiales; Methylophilaceae; Methylotenera; Methylotenera)	0.00163844
MQ_C9_g0005.c0001.00110	C9_maxbin.005	G1	RnfH family protein (Bacteria; Proteobacteria; Gammaproteobacteria; Burkholderiales; Methylophilaceae; Methylotenera; Methylotenera)	0.00163589
MQ_C9_g0005.c0048.01505	C9_maxbin.005	G1	M48 family metalloprotease (Bacteria; Proteobacteria; Gammaproteobacteria; Burkholderiales; Methylophilaceae; Methylotenera; Methylotenera)	0.0016108
MQ_C9_g0005.c0001.00115	C9_maxbin.005	G1	DNA topoisomerase IV subunit A (Bacteria; Proteobacteria; Gammaproteobacteria; Burkholderiales; Methylophilaceae; Methylotenera; Methylotenera)	0.00160377
MQ_C9_g0005.c0080.01948	C9_maxbin.005	G1	VWA domain-containing protein (Bacteria; Proteobacteria; Gammaproteobacteria; Burkholderiales; Methylophilaceae; Methylotenera; Methylotenera)	0.00159611
MQ_C9_g0005.c0002.00204	C9_maxbin.005	G1	GAF domain-containing protein (Bacteria; Proteobacteria; Gammaproteobacteria; Burkholderiales; Methylophilaceae; Methylotenera; Methylotenera)	0.00159417
MQ_C9_g0005.c0006.00404	C9_maxbin.005	G1	transcriptional regulator (Bacteria; Proteobacteria; Gammaproteobacteria; Burkholderiales; Methylophilaceae; Methylotenera; Methylotenera)	0.00158169
MQ_C9_g0005.c0090.02025	C9_maxbin.005	G1	glutathione synthase (Bacteria; Proteobacteria; Gammaproteobacteria; Burkholderiales; Methylophilaceae; Methylotenera; Methylotenera)	0.00158169
MQ_C9_g0005.c0018.00832	C9_maxbin.005	G1	flagellar motor switch protein FliM [Motility, Bacterial Flagellum|Flagellar motor switch protein FliM] (Bacteria; Proteobacteria; Gammaproteobacteria; Burkholderiales; Methylophilaceae; Methylotenera; Methylotenera)	0.00157222
MQ_C9_g0005.c0011.00609	C9_maxbin.005	G1	DUF3240 family protein (Bacteria; Proteobacteria; Gammaproteobacteria; Burkholderiales; Methylophilaceae; Methylotenera; Methylotenera)	0.00156286
MQ_C9_g0005.c0018.00850	C9_maxbin.005	G1	flagellar biosynthesis anti-sigma factor FlgM [Motility, Bacterial Flagellum|Negative regulator of flagellin synthesis (Anti-sigma-28 factor) FlgM] (Bacteria; Proteobacteria; Gammaproteobacteria; Burkholderiales; Methylophilaceae; Methylotenera; Methylotenera)	0.00156286
MQ_C9_g0005.c0041.01374	C9_maxbin.005	G1	hypothetical protein HOO85_08620 (Bacteria; Proteobacteria; Gammaproteobacteria; Burkholderiales; Methylophilaceae; Methylotenera; Methylotenera)	0.00155591
MQ_C9_g0005.c0030.01157	C9_maxbin.005	G1	4-(cytidine 5'-diphospho)-2-C-methyl-D-erythritol kinase (Bacteria; Proteobacteria; Gammaproteobacteria; Burkholderiales; Methylophilaceae; Methylotenera; Methylotenera)	0.00154903
MQ_C9_g0005.c0048.01516	C9_maxbin.005	G1	transcriptional regulator (Bacteria; Proteobacteria; Gammaproteobacteria; Burkholderiales; Burkholderiaceae; SYIM01; SYIM01)	0.00154903
MQ_C9_g0005.c0078.01933	C9_maxbin.005	G1	bifunctional (Bacteria; Proteobacteria; Gammaproteobacteria; Burkholderiales; Methylophilaceae; Methylotenera; Methylotenera)	0.00154561
MQ_C9_g0005.c0015.00736	C9_maxbin.005	G1	dihydroxyacetone kinase subunit DhaK (Bacteria; Proteobacteria; Gammaproteobacteria; Burkholderiales; Methylophilaceae; Methylotenera; Methylotenera)	0.00154447
MQ_C9_g0005.c0054.01609	C9_maxbin.005	G1	KpsF/GutQ family sugar-phosphate isomerase (Bacteria; Proteobacteria; Gammaproteobacteria; Burkholderiales; Methylophilaceae; Methylotenera; Methylotenera)	0.00154447
MQ_C9_g0005.c0071.01860	C9_maxbin.005	G1	VWA domain-containing protein (Bacteria; Proteobacteria; Gammaproteobacteria; Burkholderiales; Methylophilaceae; Methylotenera; Methylotenera)	0.00154447
MQ_C9_g0005.c0027.01068	C9_maxbin.005	G1	electron transport complex subunit E [Respiration, Electron Transport Complex Rnf|Electron transport complex protein RnfF] (Bacteria; Proteobacteria; Gammaproteobacteria; Burkholderiales; Methylophilaceae; Methylotenera; Methylotenera)	0.0015422
MQ_C9_g0005.c0062.01732	C9_maxbin.005	G1	FAD-binding protein (Bacteria; Proteobacteria; Gammaproteobacteria; Burkholderiales; Methylophilaceae; Methylotenera; Methylotenera)	0.00153881
MQ_C9_g0005.c0039.01332	C9_maxbin.005	G1	phosphate regulon transcriptional regulator PhoB (Bacteria; Proteobacteria; Gammaproteobacteria; Burkholderiales; Methylophilaceae; Methylotenera; Methylotenera)	0.00152209
MQ_C9_g0005.c0064.01752	C9_maxbin.005	G1	NrdJb (Bacteria; Proteobacteria; Gammaproteobacteria; Burkholderiales; Methylophilaceae; Methylotenera_A; Methylotenera_A)	0.0015155
MQ_C9_g0005.c0008.00492	C9_maxbin.005	G1	heat-inducible transcriptional repressor HrcA (Bacteria; Proteobacteria; Gammaproteobacteria; Burkholderiales; Methylophilaceae; Methylotenera; Methylotenera)	0.00150897
MQ_C9_g0005.c0037.01291	C9_maxbin.005	G1	YggS family pyridoxal phosphate-dependent enzyme (Bacteria; Proteobacteria; Gammaproteobacteria; Burkholderiales; Methylophilaceae; Methylotenera; Methylotenera)	0.00150897
MQ_C9_g0005.c0003.00218	C9_maxbin.005	G1	hypothetical protein CVU15_05290 (Bacteria; Proteobacteria; Gammaproteobacteria; Burkholderiales; Methylophilaceae; UBA6140; UBA6140)	0.00149182
MQ_C9_g0005.c0013.00671	C9_maxbin.005	G1	EAL domain-containing protein (Bacteria; Proteobacteria; Gammaproteobacteria; Methylococcales; Methylomonadaceae; Methylomarinum; Methylomarinum)	0.00149182
MQ_C9_g0005.c0067.01804	C9_maxbin.005	G1	aldo/keto reductase (Bacteria; Proteobacteria; Gammaproteobacteria; Burkholderiales; Methylophilaceae; Methylotenera; Methylotenera)	0.00149182
MQ_C9_g0005.c0083.01974	C9_maxbin.005	G1	ATP-dependent RNA helicase (Bacteria; Proteobacteria; Gammaproteobacteria; Burkholderiales; Methylophilaceae; Methylotenera; Methylotenera)	0.00148654
MQ_C9_g0005.c0072.01866	C9_maxbin.005	G1	cell division ATP-binding protein FtsE (Bacteria; Proteobacteria; Gammaproteobacteria; Burkholderiales; Methylophilaceae; Methylotenera; Methylotenera)	0.00147713
MQ_C9_g0005.c0000.00001	C9_maxbin.005	G1	efflux transporter outer membrane subunit [Transport, Protein Secretion, Type I|Outer membrane protein TolC] (Bacteria; Proteobacteria; Gammaproteobacteria; Burkholderiales; Methylophilaceae; Methylotenera; Methylotenera)	0.00146477
MQ_C9_g0005.c0029.01141	C9_maxbin.005	G1	bifunctional 2-polyprenyl-6-hydroxyphenol methylase/3-demethylubiquinol 3-O-methyltransferase UbiG (Bacteria; Proteobacteria; Gammaproteobacteria; Burkholderiales; Methylophilaceae; Methylotenera; Methylotenera)	0.00145867
MQ_C9_g0005.c0042.01406	C9_maxbin.005	G1	arsenite efflux transporter metallochaperone ArsD (Bacteria; Proteobacteria; Gammaproteobacteria; Burkholderiales; Methylophilaceae; Methylotenera; Methylotenera)	0.00145867
MQ_C9_g0005.c0009.00500	C9_maxbin.005	G1	helix-turn-helix domain-containing protein (Bacteria; Proteobacteria; Gammaproteobacteria; Burkholderiales; Methylophilaceae; Methylophilus; Methylophilus)	0.00144661
MQ_C9_g0005.c0010.00565	C9_maxbin.005	G1	dihydroneopterin aldolase (Bacteria; Proteobacteria; Gammaproteobacteria; Burkholderiales; Methylophilaceae; Methylotenera; Methylotenera)	0.00144661
MQ_C9_g0005.c0056.01647	C9_maxbin.005	G1	energy transducer TonB [Transport, Siderophore, Peptide, etc Import|Periplasmic protein TonB] (Bacteria; Proteobacteria; Gammaproteobacteria; Burkholderiales; Methylophilaceae; Methylotenera; Methylotenera)	0.00144661
MQ_C9_g0005.c0063.01742	C9_maxbin.005	G1	hypothetical protein A3I83_06985 (Bacteria; Proteobacteria; Gammaproteobacteria; Burkholderiales; Methylophilaceae; Methylotenera; Methylotenera)	0.00144661
MQ_C9_g0005.c0014.00729	C9_maxbin.005	G1	proteasome-type protease (Bacteria; Proteobacteria; Gammaproteobacteria; Burkholderiales; Methylophilaceae; Methylotenera; Methylotenera)	0.00143475
MQ_C9_g0005.c0050.01544	C9_maxbin.005	G1	DUF2782 domain-containing protein (Bacteria; Proteobacteria; Gammaproteobacteria; Burkholderiales; Methylophilaceae; Methylotenera; Methylotenera)	0.00142309
MQ_C9_g0005.c0001.00104	C9_maxbin.005	G1	malate dehydrogenase (quinone) (Bacteria; Proteobacteria; Gammaproteobacteria; Burkholderiales; Methylophilaceae; Methylotenera; Methylotenera)	0.0014202
MQ_C9_g0005.c0011.00612	C9_maxbin.005	G1	EAL domain-containing protein (Bacteria; Proteobacteria; Gammaproteobacteria; Burkholderiales; Methylophilaceae; Methylotenera; Methylotenera)	0.00141487
MQ_C9_g0005.c0006.00378	C9_maxbin.005	G1	hypothetical protein A3I83_04475 [Sulfur Cycle, Sulfide Oxidation, H2S ->MQ_C9_ Persulfide or sulfur|Sulfide dehydrogenase, cytochrome c subunit FccA|0.2] (Bacteria; Proteobacteria; Gammaproteobacteria; Burkholderiales; Methylophilaceae; Methylotenera; Methylotenera)	0.00141161
MQ_C9_g0005.c0044.01431	C9_maxbin.005	G1	ABC transporter permease subunit (Bacteria; Proteobacteria; Gammaproteobacteria; Burkholderiales; Methylophilaceae; Methylotenera; Methylotenera)	0.00141161
MQ_C9_g0005.c0000.00038	C9_maxbin.005	G1	response regulator (Bacteria; Chloroflexota; Dehalococcoidia; UBA1127; JACPCK01; JACPCK01; JACPCK01)	0.00140032
MQ_C9_g0005.c0012.00642	C9_maxbin.005	G1	prepilin-type N-terminal cleavage/methylation domain-containing protein (Bacteria; Proteobacteria; Gammaproteobacteria; Burkholderiales; Methylophilaceae; Methylotenera; Methylotenera)	0.00140032
MQ_C9_g0005.c0033.01213	C9_maxbin.005	G1	aldolase (Bacteria; Proteobacteria; Gammaproteobacteria; Burkholderiales; Methylophilaceae; Methylotenera; Methylotenera)	0.00140032
MQ_C9_g0005.c0060.01713	C9_maxbin.005	G1	pilus assembly protein PilZ (Bacteria; Proteobacteria; Gammaproteobacteria; Burkholderiales; Methylophilaceae; Methylotenera; Methylotenera)	0.00140032
MQ_C9_g0005.c0010.00537	C9_maxbin.005	G1	tetratricopeptide repeat protein (Bacteria; Proteobacteria; Gammaproteobacteria; Burkholderiales; Methylophilaceae; Methylotenera; Methylotenera)	0.0013569
MQ_C9_g0005.c0026.01049	C9_maxbin.005	G1	YidB family protein (Bacteria; Proteobacteria; Gammaproteobacteria; Burkholderiales; Methylophilaceae; Methylotenera; Methylotenera)	0.0013569
MQ_C9_g0005.c0045.01446	C9_maxbin.005	G1	3'-5' exonuclease (Bacteria; Proteobacteria; Gammaproteobacteria; Burkholderiales; Methylophilaceae; Methylotenera; Methylotenera)	0.00135166
MQ_C9_g0005.c0052.01576	C9_maxbin.005	G1	penicillin-binding protein 2 (Bacteria; Proteobacteria; Gammaproteobacteria; Burkholderiales; Methylophilaceae; Methylotenera; Methylotenera)	0.00134646
MQ_C9_g0005.c0066.01789	C9_maxbin.005	G1	Do family serine endopeptidase (Bacteria; Proteobacteria; Gammaproteobacteria; Burkholderiales; Methylophilaceae; Methylotenera; Methylotenera)	0.00134646
MQ_C9_g0005.c0010.00578	C9_maxbin.005	G1	ExbD/TolR family protein [Transport, Siderophore, Peptide, etc Import|Inner membrane protein ExbD/TolR] (Bacteria; Proteobacteria; Gammaproteobacteria; Burkholderiales; Methylophilaceae; Methylotenera; Methylotenera)	0.00132606
MQ_C9_g0005.c0014.00706	C9_maxbin.005	G1	DUF3426 domain-containing protein (Bacteria; Proteobacteria; Gammaproteobacteria; Burkholderiales; Methylophilaceae; Methylotenera; Methylotenera)	0.00132606
MQ_C9_g0005.c0048.01513	C9_maxbin.005	G1	RNA-binding protein (Bacteria; Proteobacteria; Gammaproteobacteria; Burkholderiales; Methylophilaceae; Methylotenera; Methylotenera)	0.00131609
MQ_C9_g0005.c0049.01532	C9_maxbin.005	G1	potassium channel protein (Bacteria; Proteobacteria; Gammaproteobacteria; Burkholderiales; Methylophilaceae; Methylotenera; Methylotenera)	0.00131362
MQ_C9_g0005.c0010.00577	C9_maxbin.005	G1	TonB C-terminal domain-containing protein (Bacteria; Proteobacteria; Gammaproteobacteria; Burkholderiales; Methylophilaceae; Methylotenera; Methylotenera)	0.00130627
MQ_C9_g0005.c0045.01453	C9_maxbin.005	G1	exodeoxyribonuclease VII large subunit (Bacteria; Proteobacteria; Gammaproteobacteria; Burkholderiales; Methylophilaceae; Methylotenera; Methylotenera)	0.0012998
MQ_C9_g0005.c0000.00009	C9_maxbin.005	G1	uroporphyrinogen-III synthase [Metabolism, Porphyrins|Uroporphyrinogen-III synthase HemD] (Bacteria; Proteobacteria; Gammaproteobacteria; Burkholderiales; Methylophilaceae; Methylotenera; Methylotenera)	0.00128706
MQ_C9_g0005.c0013.00664	C9_maxbin.005	G1	transcriptional repressor (Bacteria; Proteobacteria; Gammaproteobacteria; Burkholderiales; Methylophilaceae; Methylotenera; Methylotenera)	0.00126841
MQ_C9_g0005.c0004.00286	C9_maxbin.005	G1	diaminopimelate epimerase [Metabolism, Aminoacid Biosynthesis|(lys) Diaminopimelate epimerase DapF] (Bacteria; Proteobacteria; Gammaproteobacteria; Burkholderiales; Methylophilaceae; Methylotenera; Methylotenera)	0.00126383
MQ_C9_g0005.c0009.00530	C9_maxbin.005	G1	NAD(P)H-hydrate dehydratase (Bacteria; Proteobacteria; Gammaproteobacteria; Burkholderiales; Methylophilaceae; Methylotenera; Methylotenera)	0.00126383
MQ_C9_g0005.c0015.00758	C9_maxbin.005	G1	peptide-binding protein (Bacteria; Proteobacteria; Gammaproteobacteria; Burkholderiales; Methylophilaceae; Methylotenera; Methylotenera)	0.00126155
MQ_C9_g0005.c0002.00144	C9_maxbin.005	G1	YjbQ family protein (Bacteria; Proteobacteria; Gammaproteobacteria; Burkholderiales; Methylophilaceae; Methylotenera; Methylotenera)	0.00125928
MQ_C9_g0005.c0083.01976	C9_maxbin.005	G1	group II truncated hemoglobin (Bacteria; Proteobacteria; Gammaproteobacteria; Burkholderiales; Methylophilaceae; Methylotenera; Methylotenera)	0.00125928
MQ_C9_g0005.c0015.00756	C9_maxbin.005	G1	ABC transporter permease (Bacteria; Proteobacteria; Gammaproteobacteria; Burkholderiales; Methylophilaceae; Methylotenera; Methylotenera)	0.00125477
MQ_C9_g0005.c0046.01474	C9_maxbin.005	G1	OsmC family protein (Bacteria; Proteobacteria; Gammaproteobacteria; Burkholderiales; Methylophilaceae; Methylotenera; Methylotenera)	0.00125029
MQ_C9_g0005.c0000.00020	C9_maxbin.005	G1	peptide ABC transporter ATP-binding protein (Bacteria; Proteobacteria; Gammaproteobacteria; Burkholderiales; Methylophilaceae; Methylotenera; Methylotenera)	0.00124584
MQ_C9_g0005.c0092.02043	C9_maxbin.005	G1	radical SAM protein (Bacteria; Proteobacteria; Gammaproteobacteria; Burkholderiales; Methylophilaceae; Methylotenera; Methylotenera)	0.00124142
MQ_C9_g0005.c0048.01507	C9_maxbin.005	G1	CHASE2 domain-containing protein (Bacteria; Proteobacteria; Gammaproteobacteria; Burkholderiales; Methylophilaceae; Methylotenera; Methylotenera)	0.00123922
MQ_C9_g0005.c0077.01927	C9_maxbin.005	G1	class I SAM-dependent methyltransferase (Bacteria; Proteobacteria; Gammaproteobacteria; Burkholderiales; Methylophilaceae; Methylotenera; Methylotenera)	0.00123849
MQ_C9_g0005.c0038.01309	C9_maxbin.005	G1	pantoate--beta-alanine ligase (Bacteria; Proteobacteria; Gammaproteobacteria; Burkholderiales; Methylophilaceae; Methylotenera; Methylotenera)	0.00123703
MQ_C9_g0005.c0040.01349	C9_maxbin.005	G1	16S rRNA (cytidine(1402)-2'-O)-methyltransferase (Bacteria; Proteobacteria; Gammaproteobacteria; Burkholderiales; Methylophilaceae; Methylotenera; Methylotenera)	0.00123703
MQ_C9_g0005.c0071.01858	C9_maxbin.005	G1	hypothetical protein HOO85_05755 (Bacteria; Proteobacteria; Gammaproteobacteria; Burkholderiales; Methylophilaceae; Methylotenera; Methylotenera)	0.00123268
MQ_C9_g0005.c0021.00931	C9_maxbin.005	G1	murein transglycosylase A (Bacteria; Proteobacteria; Gammaproteobacteria; Burkholderiales; Methylophilaceae; Methylotenera; Methylotenera)	0.00122692
MQ_C9_g0005.c0061.01723	C9_maxbin.005	G1	type I secretion system permease/ATPase (Bacteria; Proteobacteria; Gammaproteobacteria; Burkholderiales; Methylophilaceae; Methylotenera; Methylotenera)	0.00122064
MQ_C9_g0005.c0031.01164	C9_maxbin.005	G1	HIT family hydrolase (Bacteria; Proteobacteria; Gammaproteobacteria; Burkholderiales; Methylophilaceae; Methylotenera; Methylotenera)	0.00121556
MQ_C9_g0005.c0043.01415	C9_maxbin.005	G1	M24 family metallopeptidase (Bacteria; Proteobacteria; Gammaproteobacteria; Burkholderiales; Methylophilaceae; Methylotenera; Methylotenera)	0.0012044
MQ_C9_g0005.c0034.01236	C9_maxbin.005	G1	phosphoenolpyruvate--protein phosphotransferase (Bacteria; Proteobacteria; Gammaproteobacteria; Burkholderiales; Methylophilaceae; Methylotenera; Methylotenera)	0.00120302
MQ_C9_g0005.c0042.01405	C9_maxbin.005	G1	arsenical pump-driving ATPase (Bacteria; Proteobacteria; Gammaproteobacteria; Burkholderiales; Methylophilaceae; Methylotenera; Methylotenera)	0.0011989
MQ_C9_g0005.c0033.01205	C9_maxbin.005	G1	CoA ester lyase (Bacteria; Proteobacteria; Gammaproteobacteria; Burkholderiales; Methylophilaceae; Methylotenera; Methylotenera)	0.00119481
MQ_C9_g0005.c0033.01202	C9_maxbin.005	G1	methylisocitrate lyase (Bacteria; Proteobacteria; Gammaproteobacteria; Burkholderiales; Methylophilaceae; Methylotenera; Methylotenera)	0.00119075
MQ_C9_g0005.c0007.00450	C9_maxbin.005	G1	DUF3619 family protein (Bacteria; Proteobacteria; Gammaproteobacteria; Burkholderiales; Methylophilaceae; Methylotenera; Methylotenera)	0.00117477
MQ_C9_g0005.c0019.00889	C9_maxbin.005	G1	dUTP diphosphatase (Bacteria; Proteobacteria; Gammaproteobacteria; Burkholderiales; Methylophilaceae; Methylotenera; Methylotenera)	0.00116693
MQ_C9_g0005.c0055.01627	C9_maxbin.005	G1	SH3 domain-containing protein (Bacteria; Proteobacteria; Gammaproteobacteria; Burkholderiales; Methylophilaceae; Methylotenera; Methylotenera)	0.00116693
MQ_C9_g0005.c0016.00773	C9_maxbin.005	G1	UDP-N-acetylmuramoyl-tripeptide--D-alanyl-D-alanine ligase [Cell Envelope, Peptidoglycan|UDP-N-acetylmuramyl pentapeptide synthase MurF] (Bacteria; Proteobacteria; Gammaproteobacteria; Burkholderiales; Methylophilaceae; Methylotenera; Methylotenera)	0.00116435
MQ_C9_g0005.c0029.01133	C9_maxbin.005	G1	response regulator (Bacteria; Proteobacteria; Gammaproteobacteria; Burkholderiales; Methylophilaceae; Methylotenera; Methylotenera)	0.00116306
MQ_C9_g0005.c0038.01322	C9_maxbin.005	G1	TIGR00341 family protein (Bacteria; Proteobacteria; Gammaproteobacteria; Burkholderiales; Methylophilaceae; Methylotenera; Methylotenera)	0.00115665
MQ_C9_g0005.c0073.01885	C9_maxbin.005	G1	hypothetical protein HOO85_08585 (Bacteria; Proteobacteria; Gammaproteobacteria; Burkholderiales; Methylophilaceae; Methylotenera; Methylotenera)	0.00115538
MQ_C9_g0005.c0004.00299	C9_maxbin.005	G1	EVE domain-containing protein (Bacteria; Proteobacteria; Gammaproteobacteria; Burkholderiales; Methylophilaceae; Methylotenera; Methylotenera)	0.00115158
MQ_C9_g0005.c0022.00960	C9_maxbin.005	G1	polymerase subunit epsilon (Bacteria; Proteobacteria; Gammaproteobacteria; Burkholderiales; Rhodocyclaceae; Propionivibrio; Propionivibrio)	0.00114033
MQ_C9_g0005.c0041.01367	C9_maxbin.005	G1	hypothetical protein HOO85_08585 (Bacteria; Proteobacteria; Gammaproteobacteria; Burkholderiales; Methylophilaceae; Methylotenera; Methylotenera)	0.00113662
MQ_C9_g0005.c0055.01629	C9_maxbin.005	G1	tRNA (uridine(34)/cytosine(34)/5-carboxymethylaminomethyluridine(34)-2'-O)-methyltransferase TrmL (Bacteria; Proteobacteria; Gammaproteobacteria; Burkholderiales; Methylophilaceae; Methylotenera; Methylotenera)	0.00113662
MQ_C9_g0005.c0072.01865	C9_maxbin.005	G1	ABC transporter permease (Bacteria; Proteobacteria; Gammaproteobacteria; Burkholderiales; Methylophilaceae; Methylotenera; Methylotenera)	0.00112929
MQ_C9_g0005.c0095.02058	C9_maxbin.005	G1	hypothetical protein HOO85_06870 (Bacteria; Proteobacteria; Gammaproteobacteria; Burkholderiales; Methylophilaceae; Methylotenera; Methylotenera)	0.00112566
MQ_C9_g0005.c0067.01811	C9_maxbin.005	G1	cytochrome c maturation protein CcmE (Bacteria; Proteobacteria; Gammaproteobacteria; Burkholderiales; Methylophilaceae; Novimethylophilus; Novimethylophilus)	0.0011149
MQ_C9_g0005.c0008.00465	C9_maxbin.005	G1	phosphate ABC transporter permease subunit PstC (Bacteria; Proteobacteria; Gammaproteobacteria; Burkholderiales; Methylophilaceae; Methylotenera; Methylotenera)	0.00111137
MQ_C9_g0005.c0016.00788	C9_maxbin.005	G1	complex I NDUFA9 subunit family protein (Bacteria; Proteobacteria; Gammaproteobacteria; Burkholderiales; Methylophilaceae; Methylotenera; Methylotenera)	0.00111137
MQ_C9_g0005.c0018.00833	C9_maxbin.005	G1	flagellar motor switch protein FliN [Motility, Bacterial Flagellum|Flagellar motor switch/type III secretory pathway protein FliN] [Motility, Bacterial Flagellum|Flagellar motor switch protein FliM] (Bacteria; Proteobacteria; Gammaproteobacteria; Burkholderiales; Methylophilaceae; Methylotenera; Methylotenera)	0.00110785
MQ_C9_g0005.c0037.01298	C9_maxbin.005	G1	Holliday junction resolvase RuvX (Bacteria; Proteobacteria; Gammaproteobacteria; Burkholderiales; Methylophilaceae; Methylotenera; Methylotenera)	0.00110785
MQ_C9_g0005.c0057.01657	C9_maxbin.005	G1	ankyrin repeat domain-containing protein (Bacteria; Proteobacteria; Gammaproteobacteria; Burkholderiales; Methylophilaceae; Methylotenera; Methylotenera)	0.00110435
MQ_C9_g0005.c0002.00162	C9_maxbin.005	G1	cytochrome-c oxidase, cbb3-type subunit I [Respiration, Complex IV, Heme/Copper Oxidase Oxygen Reductases|Heme/copper oxidase complex subunit I, CcoN/CyoB/CoxB] (Bacteria; Proteobacteria; Gammaproteobacteria; Burkholderiales; Methylophilaceae; Methylotenera; Methylotenera)	0.00110088
MQ_C9_g0005.c0042.01407	C9_maxbin.005	G1	arsenate reductase ArsC [Other Elements, Arsenate|Arsenate reductase ArsC|0.8] (Bacteria; Proteobacteria; Gammaproteobacteria; Burkholderiales; Methylophilaceae; Methylotenera; Methylotenera)	0.00110088
MQ_C9_g0005.c0076.01907	C9_maxbin.005	G1	electron transport complex subunit RsxC [Respiration, Electron Transport Complex Rnf|Electron transport complex protein RnfC] (Bacteria; Proteobacteria; Gammaproteobacteria; Burkholderiales; Methylophilaceae; Methylotenera; Methylotenera)	0.00109059
MQ_C9_g0005.c0002.00189	C9_maxbin.005	G1	octaprenyl diphosphate synthase [Metabolism, Isoprenoid Biosynthesis, Squalene, Hopane|Geranylgeranyl pyrophosphate synthase IspA] (Bacteria; Proteobacteria; Gammaproteobacteria; Burkholderiales; Methylophilaceae; Methylotenera; Methylotenera)	0.0010872
MQ_C9_g0005.c0022.00966	C9_maxbin.005	G1	thermonuclease family protein (Bacteria; Proteobacteria; Gammaproteobacteria; Burkholderiales; Methylophilaceae; Methylotenera; Methylotenera)	0.00108049
MQ_C9_g0005.c0038.01326	C9_maxbin.005	G1	thiamine-phosphate kinase (Bacteria; Proteobacteria; Gammaproteobacteria; Burkholderiales; Methylophilaceae; Methylotenera; Methylotenera)	0.00106085
MQ_C9_g0005.c0025.01026	C9_maxbin.005	G1	peptide-methionine (R)-S-oxide reductase MsrB (Bacteria; Proteobacteria; Gammaproteobacteria; Burkholderiales; Methylophilaceae; Methylotenera; Methylotenera)	0.00105446
MQ_C9_g0005.c0004.00291	C9_maxbin.005	G1	TonB-dependent receptor [Transport, Siderophore, Peptide, etc Import|TonB-dependent receptor, heme/hemoglobin] (Bacteria; Proteobacteria; Gammaproteobacteria; Burkholderiales; Methylophilaceae; Methylotenera; Methylotenera)	0.00103727
MQ_C9_g0005.c0027.01081	C9_maxbin.005	G1	tRNA preQ1(34) S-adenosylmethionine ribosyltransferase-isomerase QueA (Bacteria; Proteobacteria; Gammaproteobacteria; Burkholderiales; Methylophilaceae; Methylotenera; Methylotenera)	0.00102064
MQ_C9_g0005.c0044.01437	C9_maxbin.005	G1	ubiquinone biosynthesis regulatory protein kinase UbiB (Bacteria; Proteobacteria; Gammaproteobacteria; Burkholderiales; Methylophilaceae; Methylotenera; Methylotenera)	0.00101767
MQ_C9_g0005.c0019.00896	C9_maxbin.005	G1	carbon starvation protein A (Bacteria; Proteobacteria; Gammaproteobacteria; Burkholderiales; Methylophilaceae; Methylotenera; Methylotenera)	0.0010162
MQ_C9_g0005.c0035.01255	C9_maxbin.005	G1	UDP-3-O-(3-hydroxymyristoyl)glucosamine N-acyltransferase (Bacteria; Proteobacteria; Gammaproteobacteria; Burkholderiales; Methylophilaceae; Methylotenera; Methylotenera)	0.00101472
MQ_C9_g0005.c0060.01702	C9_maxbin.005	G1	phosphate acyltransferase PlsX (Bacteria; Proteobacteria; Gammaproteobacteria; Burkholderiales; Methylophilaceae; Methylotenera; Methylotenera)	0.00100598
MQ_C9_g0005.c0002.00195	C9_maxbin.005	G1	copper chaperone PCu(A)C (Bacteria; Proteobacteria; Gammaproteobacteria; Burkholderiales; Methylophilaceae; Methylotenera; Methylotenera)	0.000994545
MQ_C9_g0005.c0043.01417	C9_maxbin.005	G1	phosphotransferase (Bacteria; Proteobacteria; Gammaproteobacteria; Burkholderiales; Methylophilaceae; Methylotenera; Methylotenera)	0.000994545
MQ_C9_g0005.c0016.00777	C9_maxbin.005	G1	undecaprenyldiphospho-muramoylpentapeptide beta-N-acetylglucosaminyltransferase [Cell Envelope, Peptidoglycan|undecaprenyldiphospho-muramoylpentapeptide beta-N- acetylglucosaminyltransferase MurG] (Bacteria; Proteobacteria; Gammaproteobacteria; Burkholderiales; Methylophilaceae; Methylotenera; Methylotenera)	0.000977877
MQ_C9_g0005.c0054.01611	C9_maxbin.005	G1	FAD-dependent oxidoreductase (Bacteria; Proteobacteria; Gammaproteobacteria; Burkholderiales; Methylophilaceae; Methylotenera; Methylotenera)	0.000975153
MQ_C9_g0005.c0014.00711	C9_maxbin.005	G1	TlpA family protein disulfide reductase (Bacteria; Proteobacteria; Gammaproteobacteria; Burkholderiales; Methylophilaceae; Methylotenera; Methylotenera)	0.000972444
MQ_C9_g0005.c0025.01019	C9_maxbin.005	G1	D-glycero-beta-D-manno-heptose 1,7-bisphosphate 7-phosphatase [Metabolism, Aminoacid Biosynthesis|(his) Imidazoleglycerol-phosphate dehydratase HisB] (Bacteria; Proteobacteria; Gammaproteobacteria; Burkholderiales; Methylophilaceae; Methylotenera; Methylotenera)	0.000972444
MQ_C9_g0005.c0033.01204	C9_maxbin.005	G1	MaoC family dehydratase (Bacteria; Proteobacteria; Gammaproteobacteria; Burkholderiales; Methylophilaceae; Methylotenera; Methylotenera)	0.000969751
MQ_C9_g0005.c0069.01837	C9_maxbin.005	G1	hypothetical protein HOO85_04220 (Bacteria; Proteobacteria; Gammaproteobacteria; Burkholderiales; Methylophilaceae; Methylotenera; Methylotenera)	0.000967072
MQ_C9_g0005.c0003.00222	C9_maxbin.005	G1	formaldehyde-activating enzyme [Carbon Cycle, Methanogenesis|5,6,7,8-Tetrahydromethanopterin hydro-lyase Fae|0.4] (Bacteria; Proteobacteria; Gammaproteobacteria; Burkholderiales; Methylophilaceae; Methylotenera; Methylotenera)	0.000961758
MQ_C9_g0005.c0003.00223	C9_maxbin.005	G1	YaeQ family protein (Bacteria; Proteobacteria; Gammaproteobacteria; Burkholderiales; Methylophilaceae; Methylotenera; Methylotenera)	0.000961758
MQ_C9_g0005.c0040.01359	C9_maxbin.005	G1	glycosyl transferase (Bacteria; Proteobacteria; Gammaproteobacteria; Burkholderiales; Methylophilaceae; Methylotenera; Methylotenera)	0.000954764
MQ_C9_g0005.c0011.00607	C9_maxbin.005	G1	efflux RND transporter periplasmic adaptor subunit (Bacteria; Proteobacteria; Gammaproteobacteria; Burkholderiales; Methylophilaceae; Methylotenera; Methylotenera)	0.000953896
MQ_C9_g0005.c0059.01691	C9_maxbin.005	G1	alanine racemase (Bacteria; Proteobacteria; Gammaproteobacteria; Burkholderiales; Methylophilaceae; Methylotenera; Methylotenera)	0.000953896
MQ_C9_g0005.c0006.00403	C9_maxbin.005	G1	Fis family transcriptional regulator (Bacteria; Proteobacteria; Gammaproteobacteria; Burkholderiales; Methylophilaceae; Methylotenera; Methylotenera)	0.000946162
MQ_C9_g0005.c0060.01700	C9_maxbin.005	G1	hypothetical protein HOO85_01075 (Bacteria; Proteobacteria; Gammaproteobacteria; Burkholderiales; Methylophilaceae; Methylotenera; Methylotenera)	0.000946162
MQ_C9_g0005.c0011.00611	C9_maxbin.005	G1	PAS domain S-box protein (Bacteria; Proteobacteria; Gammaproteobacteria; Burkholderiales; Methylophilaceae; Methylotenera; Methylotenera)	0.000943843
MQ_C9_g0005.c0037.01297	C9_maxbin.005	G1	bifunctional pyr operon transcriptional regulator/uracil phosphoribosyltransferase PyrR (Bacteria; Proteobacteria; Gammaproteobacteria; Burkholderiales; Methylophilaceae; Methylotenera; Methylotenera)	0.000936043
MQ_C9_g0005.c0032.01177	C9_maxbin.005	G1	U32 family peptidase (Bacteria; Proteobacteria; Gammaproteobacteria; Burkholderiales; Methylophilaceae; Methylotenera; Methylotenera)	0.000931064
MQ_C9_g0005.c0002.00185	C9_maxbin.005	G1	glutamate 5-kinase [Metabolism, Aminoacid Biosynthesis|(pro) Glutamate 5-kinase ProB] (Bacteria; Proteobacteria; Gammaproteobacteria; Burkholderiales; Methylophilaceae; Methylotenera; Methylotenera)	0.000928594
MQ_C9_g0005.c0012.00626	C9_maxbin.005	G1	HD domain-containing protein (Bacteria; Proteobacteria; Gammaproteobacteria; Methylococcales; Methylomonadaceae; JABFRC01; JABFRC01)	0.000923694
MQ_C9_g0005.c0080.01947	C9_maxbin.005	G1	hypothetical protein HOO85_01275 (Bacteria; Proteobacteria; Gammaproteobacteria; Burkholderiales; Methylophilaceae; Methylotenera; Methylotenera)	0.000921263
MQ_C9_g0005.c0010.00570	C9_maxbin.005	G1	ribosome maturation factor RimM (Bacteria; Proteobacteria; Gammaproteobacteria; Burkholderiales; Methylophilaceae; Methylotenera; Methylotenera)	0.000911667
MQ_C9_g0005.c0010.00583	C9_maxbin.005	G1	Holliday junction branch migration protein RuvA (Bacteria; Proteobacteria; Gammaproteobacteria; Burkholderiales; Methylophilaceae; Methylotenera; Methylotenera)	0.000906943
MQ_C9_g0005.c0043.01414	C9_maxbin.005	G1	2-octaprenyl-6-methoxyphenyl hydroxylase (Bacteria; Proteobacteria; Gammaproteobacteria; Burkholderiales; Methylophilaceae; Methylotenera; Methylotenera)	0.000902268
MQ_C9_g0005.c0033.01210	C9_maxbin.005	G1	succinate dehydrogenase flavoprotein subunit [Metabolism, Citric Acid/Krebs/TCA cycle|Succinate dehydrogenase (respiratory complex II), flavoprotein subunit SdhA] (Bacteria; Proteobacteria; Gammaproteobacteria; Burkholderiales; Methylophilaceae; Methylotenera; Methylotenera)	0.000896109
MQ_C9_g0005.c0007.00459	C9_maxbin.005	G1	efflux RND transporter permease subunit (Bacteria; Proteobacteria; Gammaproteobacteria; Burkholderiales; Methylophilaceae; Methylotenera; Methylotenera)	0.000895345
MQ_C9_g0005.c0007.00436	C9_maxbin.005	G1	class I SAM-dependent methyltransferase (Bacteria; Proteobacteria; Gammaproteobacteria; Burkholderiales; Methylophilaceae; Methylotenera; Methylotenera)	0.000893061
MQ_C9_g0005.c0006.00375	C9_maxbin.005	G1	hypothetical protein A3I83_04490 (Bacteria; Proteobacteria; Gammaproteobacteria; Burkholderiales; Methylophilaceae; Methylotenera; Methylotenera)	0.00088404
MQ_C9_g0005.c0081.01962	C9_maxbin.005	G1	cysteine synthase A (Bacteria; Proteobacteria; Gammaproteobacteria; Burkholderiales; Methylophilaceae; Methylotenera; Methylotenera)	0.000879598
MQ_C9_g0005.c0034.01225	C9_maxbin.005	G1	shikimate kinase [Metabolism, Aminoacid Biosynthesis|(phe/tyr/trp) Shikimate kinase AroK/L] (Bacteria; Proteobacteria; Gammaproteobacteria; Burkholderiales; Methylophilaceae; Methylotenera; Methylotenera)	0.000870846
MQ_C9_g0005.c0000.00042	C9_maxbin.005	G1	HDOD domain-containing protein (Bacteria; Nitrospirota; Nitrospiria; SBBL01; SCUR01; Manganitrophus; Manganitrophus)	0.000849709
MQ_C9_g0005.c0013.00687	C9_maxbin.005	G1	DnaA regulatory inactivator Hda (Bacteria; Proteobacteria; Gammaproteobacteria; Burkholderiales; Methylophilaceae; Methylotenera; Methylotenera)	0.000845604
MQ_C9_g0005.c0015.00741	C9_maxbin.005	G1	efflux RND transporter permease subunit (Bacteria; Proteobacteria; Gammaproteobacteria; Burkholderiales; Methylophilaceae; Methylotenera; Methylotenera)	0.000838314
MQ_C9_g0005.c0001.00096	C9_maxbin.005	G1	polysaccharide biosynthesis protein (Bacteria; Proteobacteria; Gammaproteobacteria; Burkholderiales; Methylophilaceae; Methylotenera; Methylotenera)	0.000836178
MQ_C9_g0005.c0055.01622	C9_maxbin.005	G1	peptidase M23 (Bacteria; Proteobacteria; Gammaproteobacteria; Burkholderiales; Methylophilaceae; Methylotenera; Methylotenera)	0.000835513
MQ_C9_g0005.c0102.02083	C9_maxbin.005	G1	hypothetical protein (Bacteria; Proteobacteria; Gammaproteobacteria; Burkholderiales; Methylophilaceae; Methylophilus; Methylophilus)	0.000835513
MQ_C9_g0005.c0090.02028	C9_maxbin.005	G1	lipoyl(octanoyl) transferase LipB (Bacteria; Proteobacteria; Gammaproteobacteria; Burkholderiales; Methylophilaceae; Methylotenera; Methylotenera)	0.000833524
MQ_C9_g0005.c0028.01114	C9_maxbin.005	G1	Fe-S protein assembly chaperone HscA (Bacteria; Proteobacteria; Gammaproteobacteria; Burkholderiales; Methylophilaceae; Methylotenera; Methylotenera)	0.000832203
MQ_C9_g0005.c0004.00269	C9_maxbin.005	G1	hypothetical protein HOO85_09370 (Bacteria; Proteobacteria; Gammaproteobacteria; Burkholderiales; Methylophilaceae; Methylotenera; Methylotenera)	0.000829573
MQ_C9_g0005.c0029.01123	C9_maxbin.005	G1	site-2 protease family protein (Bacteria; Proteobacteria; Gammaproteobacteria; Burkholderiales; Methylophilaceae; Methylotenera; Methylotenera)	0.000829573
MQ_C9_g0005.c0037.01285	C9_maxbin.005	G1	NAAT family transporter (Bacteria; Proteobacteria; Gammaproteobacteria; Burkholderiales; Methylophilaceae; Methylotenera; Methylotenera)	0.000829573
MQ_C9_g0005.c0025.01027	C9_maxbin.005	G1	peptide-methionine (S)-S-oxide reductase MsrA (Bacteria; Proteobacteria; Gammaproteobacteria; Burkholderiales; Methylophilaceae; Methylotenera; Methylotenera)	0.00082566
MQ_C9_g0005.c0033.01199	C9_maxbin.005	G1	acetate--CoA ligase (Bacteria; Proteobacteria; Gammaproteobacteria; Burkholderiales; Methylophilaceae; Pseudomethylobacillus; Pseudomethylobacillus)	0.000806636
MQ_C9_g0005.c0004.00270	C9_maxbin.005	G1	sigma-54-dependent Fis family transcriptional regulator (Bacteria; Proteobacteria; Gammaproteobacteria; Burkholderiales; Methylophilaceae; Methylotenera; Methylotenera)	0.000801098
MQ_C9_g0005.c0054.01610	C9_maxbin.005	G1	potassium transporter (Bacteria; Proteobacteria; Gammaproteobacteria; Burkholderiales; Methylophilaceae; Methylotenera; Methylotenera)	0.000794433
MQ_C9_g0005.c0063.01743	C9_maxbin.005	G1	DNA-binding response regulator (Bacteria; Proteobacteria; Gammaproteobacteria; Burkholderiales; Methylophilaceae; Methylotenera; Methylotenera)	0.000792036
MQ_C9_g0005.c0068.01827	C9_maxbin.005	G1	replication-associated recombination protein A (Bacteria; Proteobacteria; Gammaproteobacteria; Burkholderiales; Methylophilaceae; Methylotenera; Methylotenera)	0.000784933
MQ_C9_g0005.c0004.00308	C9_maxbin.005	G1	5,6-dimethylbenzimidazole synthase (Bacteria; Proteobacteria; Gammaproteobacteria; Burkholderiales; Methylophilaceae; Methylotenera; Methylotenera)	0.000777956
MQ_C9_g0005.c0030.01151	C9_maxbin.005	G1	hypothetical protein (Bacteria; Proteobacteria; Gammaproteobacteria; Burkholderiales; Burkholderiaceae; Rhodoferax; Rhodoferax)	0.000774513
MQ_C9_g0005.c0051.01555	C9_maxbin.005	G1	HlyC/CorC family transporter (Bacteria; Proteobacteria; Gammaproteobacteria; Burkholderiales; Methylophilaceae; Methylotenera; Methylotenera)	0.000771101
MQ_C9_g0005.c0043.01423	C9_maxbin.005	G1	SulP family inorganic anion transporter (Bacteria; Proteobacteria; Gammaproteobacteria; Burkholderiales; Methylophilaceae; Methylotenera; Methylotenera)	0.000766039
MQ_C9_g0005.c0027.01092	C9_maxbin.005	G1	tRNA (adenosine(37)-N6)-threonylcarbamoyltransferase complex dimerization subunit type 1 TsaB (Bacteria; Proteobacteria; Gammaproteobacteria; Burkholderiales; Methylophilaceae; Methylotenera; Methylotenera)	0.000764367
MQ_C9_g0005.c0030.01155	C9_maxbin.005	G1	ATP-binding cassette domain-containing protein (Bacteria; Proteobacteria; Gammaproteobacteria; Burkholderiales; Rhodocyclaceae; Azospira_A; Azospira_A)	0.000756657
MQ_C9_g0005.c0049.01528	C9_maxbin.005	G1	AMIN domain-containing protein (Bacteria; Proteobacteria; Gammaproteobacteria; Burkholderiales; Methylophilaceae; Methylotenera; Methylotenera)	0.000751245
MQ_C9_g0005.c0025.01037	C9_maxbin.005	G1	pyridine nucleotide-disulfide oxidoreductase [Metabolism, Citric Acid/Krebs/TCA cycle|Pyruvate/2-oxoglutarate dehydrogenase, dihydrolipoamide dehydrogenase (E3) component] (Bacteria; Proteobacteria; Gammaproteobacteria; Burkholderiales; Methylophilaceae; Methylotenera; Methylotenera)	0.000739606
MQ_C9_g0005.c0004.00271	C9_maxbin.005	G1	HAMP domain-containing protein (Bacteria; Proteobacteria; Gammaproteobacteria; Burkholderiales; Methylophilaceae; Methylotenera; Methylotenera)	0.000737528
MQ_C9_g0005.c0005.00372	C9_maxbin.005	G1	cytochrome c oxidase accessory protein CcoG (Bacteria; Proteobacteria; Gammaproteobacteria; Burkholderiales; Methylophilaceae; Methylotenera; Methylotenera)	0.000729333
MQ_C9_g0005.c0054.01605	C9_maxbin.005	G1	LPS export ABC transporter ATP-binding protein (Bacteria; Proteobacteria; Gammaproteobacteria; Burkholderiales; Methylophilaceae; Methylotenera; Methylotenera)	0.000729333
MQ_C9_g0005.c0032.01187	C9_maxbin.005	G1	MFS transporter (Bacteria; Proteobacteria; Gammaproteobacteria; Burkholderiales; Methylophilaceae; Methylotenera; Methylotenera)	0.000721814
MQ_C9_g0005.c0065.01773	C9_maxbin.005	G1	glycogen synthase GlgA (Bacteria; Proteobacteria; Gammaproteobacteria; Burkholderiales; Methylophilaceae; Methylotenera; Methylotenera)	0.000720329
MQ_C9_g0005.c0015.00743	C9_maxbin.005	G1	transporter [Transport, Protein Secretion, Type I|Outer membrane protein TolC] (Bacteria; Proteobacteria; Gammaproteobacteria; Burkholderiales; Methylophilaceae; Methylotenera; Methylotenera)	0.000717377
MQ_C9_g0005.c0023.00973	C9_maxbin.005	G1	16S rRNA (uracil(1498)-N(3))-methyltransferase (Bacteria; Proteobacteria; Gammaproteobacteria; Burkholderiales; Methylophilaceae; Methylotenera; Methylotenera)	0.000717377
MQ_C9_g0005.c0030.01149	C9_maxbin.005	G1	copper-translocating P-type ATPase (Bacteria; Proteobacteria; Gammaproteobacteria; Burkholderiales; Methylophilaceae; Methylotenera; Methylotenera)	0.000710582
MQ_C9_g0005.c0012.00652	C9_maxbin.005	G1	AAA family ATPase (Bacteria; Proteobacteria; Gammaproteobacteria; Burkholderiales; Methylophilaceae; Methylotenera; Methylotenera)	0.000708664
MQ_C9_g0005.c0012.00641	C9_maxbin.005	G1	molybdopterin-synthase adenylyltransferase MoeB (Bacteria; Proteobacteria; Gammaproteobacteria; Burkholderiales; Methylophilaceae; Methylotenera; Methylotenera)	0.000705806
MQ_C9_g0005.c0016.00786	C9_maxbin.005	G1	UDP-3-O-acyl-N-acetylglucosamine deacetylase (Bacteria; Proteobacteria; Gammaproteobacteria; Burkholderiales; Methylophilaceae; Methylotenera; Methylotenera)	0.000705806
MQ_C9_g0005.c0005.00370	C9_maxbin.005	G1	pyrroloquinoline-quinone synthase PqqC (Bacteria; Proteobacteria; Gammaproteobacteria; Burkholderiales; Methylophilaceae; MM1; MM1)	0.000702972
MQ_C9_g0005.c0021.00927	C9_maxbin.005	G1	ammonium transporter (Bacteria; Proteobacteria; Gammaproteobacteria; Burkholderiales; Methylophilaceae; Methylotenera; Methylotenera)	0.000695984
MQ_C9_g0005.c0035.01249	C9_maxbin.005	G1	isoprenyl transferase (Bacteria; Proteobacteria; Gammaproteobacteria; Burkholderiales; Methylophilaceae; Methylotenera; Methylotenera)	0.000694603
MQ_C9_g0005.c0054.01607	C9_maxbin.005	G1	LPS export ABC transporter periplasmic protein LptC (Bacteria; Proteobacteria; Gammaproteobacteria; Burkholderiales; Methylophilaceae; Methylotenera; Methylotenera)	0.000691858
MQ_C9_g0005.c0025.01040	C9_maxbin.005	G1	triose-phosphate isomerase [Metabolism, Glycolysis|Triosephosphate isomerase] (Bacteria; Proteobacteria; Gammaproteobacteria; Burkholderiales; Methylophilaceae; Methylotenera; Methylotenera)	0.000686431
MQ_C9_g0005.c0063.01749	C9_maxbin.005	G1	nitrate reductase subunit beta [Nitrogen Cycle, Nitrate-Nitrite Interconversion|nxrB; nitrate reductase / nitrite oxidoreductase, beta subunit (ec:1.7.5.1)] (Bacteria; Proteobacteria; Gammaproteobacteria; Burkholderiales; Methylophilaceae; Methylotenera; Methylotenera)	0.00068375
MQ_C9_g0005.c0075.01896	C9_maxbin.005	G1	SulP family inorganic anion transporter (Bacteria; Proteobacteria; Gammaproteobacteria; Burkholderiales; Methylophilaceae; Methylotenera; Methylotenera)	0.000681089
MQ_C9_g0005.c0041.01372	C9_maxbin.005	G1	uroporphyrinogen III synthase [Metabolism, Porphyrins|Uroporphyrinogen-III synthase HemD] (Bacteria; Proteobacteria; Gammaproteobacteria; Burkholderiales; Methylophilaceae; Methylotenera; Methylotenera)	0.00067845
MQ_C9_g0005.c0006.00398	C9_maxbin.005	G1	signal peptidase I (Bacteria; Proteobacteria; Gammaproteobacteria; Burkholderiales; Methylophilaceae; Methylotenera; Methylotenera)	0.00067583
MQ_C9_g0005.c0017.00817	C9_maxbin.005	G1	peptide chain release factor 3 (Bacteria; Proteobacteria; Gammaproteobacteria; Burkholderiales; Methylophilaceae; Methylotenera; Methylotenera)	0.000669369
MQ_C9_g0005.c0008.00472	C9_maxbin.005	G1	dihydropteroate synthase (Bacteria; Proteobacteria; Gammaproteobacteria; Burkholderiales; Methylophilaceae; Methylotenera; Methylotenera)	0.000668092
MQ_C9_g0005.c0027.01088	C9_maxbin.005	G1	hypothetical protein A3I83_05515 (Bacteria; Proteobacteria; Gammaproteobacteria; Burkholderiales; Methylophilaceae; Methylotenera; Methylotenera)	0.000653134
MQ_C9_g0005.c0062.01730	C9_maxbin.005	G1	type III pantothenate kinase (Bacteria; Proteobacteria; Gammaproteobacteria; Burkholderiales; Methylophilaceae; Methylotenera; Methylotenera)	0.000645904
MQ_C9_g0005.c0006.00407	C9_maxbin.005	G1	L-aspartate oxidase (Bacteria; Proteobacteria; Gammaproteobacteria; Burkholderiales; Methylophilaceae; Methylotenera; Methylotenera)	0.000641172
MQ_C9_g0005.c0001.00106	C9_maxbin.005	G1	hypothetical protein HOO85_01700 (Bacteria; Proteobacteria; Gammaproteobacteria; Burkholderiales; Methylophilaceae; Methylotenera; Methylotenera)	0.000634203
MQ_C9_g0005.c0046.01471	C9_maxbin.005	G1	ATP-binding cassette domain-containing protein (Bacteria; Proteobacteria; Gammaproteobacteria; Burkholderiales; Methylophilaceae; Methylotenera; Methylotenera)	0.000633056
MQ_C9_g0005.c0060.01709	C9_maxbin.005	G1	aminodeoxychorismate lyase [Metabolism, Aminoacid Biosynthesis|(val/ile) Branched-chain amino acid aminotransferase IlvE/4-amino-4-deoxychorismate lyase] (Bacteria; Proteobacteria; Gammaproteobacteria; Burkholderiales; Methylophilaceae; Methylotenera; Methylotenera)	0.00062964
MQ_C9_g0005.c0020.00922	C9_maxbin.005	G1	FtsX-like permease family protein (Bacteria; Proteobacteria; Gammaproteobacteria; Burkholderiales; Methylophilaceae; Methylotenera; Methylotenera)	0.000628886
MQ_C9_g0005.c0039.01331	C9_maxbin.005	G1	OFA family MFS transporter (Bacteria; Proteobacteria; Gammaproteobacteria; Burkholderiales; Methylophilaceae; Methylotenera; Methylotenera)	0.000625143
MQ_C9_g0005.c0005.00360	C9_maxbin.005	G1	EAL domain-containing protein (Bacteria; Proteobacteria; Gammaproteobacteria; Burkholderiales; Methylophilaceae; Methylotenera; Methylotenera)	0.000621812
MQ_C9_g0005.c0007.00430	C9_maxbin.005	G1	ATP-binding protein (Bacteria; Proteobacteria; Gammaproteobacteria; Burkholderiales; Methylophilaceae; Methylotenera; Methylotenera)	0.000617425
MQ_C9_g0005.c0074.01886	C9_maxbin.005	G1	universal stress protein (Bacteria; Proteobacteria; Gammaproteobacteria; Burkholderiales; Methylophilaceae; Methylotenera; Methylotenera)	0.000612028
MQ_C9_g0005.c0020.00914	C9_maxbin.005	G1	DNA polymerase III subunit alpha (Bacteria; Proteobacteria; Gammaproteobacteria; Burkholderiales; Methylophilaceae; Methylotenera; Methylotenera)	0.000600996
MQ_C9_g0005.c0041.01368	C9_maxbin.005	G1	4-hydroxybenzoate octaprenyltransferase (Bacteria; Proteobacteria; Gammaproteobacteria; Burkholderiales; Methylophilaceae; Methylotenera; Methylotenera)	0.000599452
MQ_C9_g0005.c0005.00357	C9_maxbin.005	G1	transcriptional activator NhaR (Bacteria; Proteobacteria; Gammaproteobacteria; Burkholderiales; Methylophilaceae; Methylotenera; Methylotenera)	0.000595374
MQ_C9_g0005.c0017.00805	C9_maxbin.005	G1	DNA helicase (Bacteria; Proteobacteria; Gammaproteobacteria; Burkholderiales; Methylophilaceae; Methylotenera; Methylotenera)	0.0005887
MQ_C9_g0005.c0042.01403	C9_maxbin.005	G1	bacteriohemerythrin (Bacteria; Proteobacteria; Gammaproteobacteria; Methylococcales; Methylomonadaceae; Methyloprofundus; Methyloprofundus)	0.000579603
MQ_C9_g0005.c0049.01531	C9_maxbin.005	G1	DNA mismatch repair protein MutL (Bacteria; Proteobacteria; Gammaproteobacteria; Burkholderiales; Methylophilaceae; Methylotenera; Methylotenera)	0.00057769
MQ_C9_g0005.c0068.01819	C9_maxbin.005	G1	ABC transporter ATP-binding protein (Bacteria; Proteobacteria; Gammaproteobacteria; Burkholderiales; Methylophilaceae; Methylotenera; Methylotenera)	0.000576738
MQ_C9_g0005.c0055.01634	C9_maxbin.005	G1	malonyl- (Bacteria; Proteobacteria; Gammaproteobacteria; Burkholderiales; Methylophilaceae; Methylotenera; Methylotenera)	0.000572026
MQ_C9_g0005.c0047.01488	C9_maxbin.005	G1	polyprenyl synthetase family protein [Metabolism, Isoprenoid Biosynthesis, Squalene, Hopane|Geranylgeranyl pyrophosphate synthase IspA] (Bacteria; Proteobacteria; Gammaproteobacteria; Burkholderiales; Methylophilaceae; Methylotenera; Methylotenera)	0.000570163
MQ_C9_g0005.c0000.00047	C9_maxbin.005	G1	rhodanese-related sulfurtransferase (Bacteria; Proteobacteria; Gammaproteobacteria; Burkholderiales; Methylophilaceae; Methylotenera; Methylotenera)	0.000566472
MQ_C9_g0005.c0050.01545	C9_maxbin.005	G1	homoserine kinase [Metabolism, Aminoacid Biosynthesis|(thr) Homoserine kinase ThrB] (Bacteria; Proteobacteria; Gammaproteobacteria; Burkholderiales; Methylophilaceae; Methylotenera; Methylotenera)	0.000564645
MQ_C9_g0005.c0061.01728	C9_maxbin.005	G1	hypothetical protein CVU29_10270, partial (Bacteria; Proteobacteria; Gammaproteobacteria; Burkholderiales; Methylophilaceae; Methylotenera; Methylotenera)	0.000559233
MQ_C9_g0005.c0054.01602	C9_maxbin.005	G1	HPr kinase/phosphorylase (Bacteria; Proteobacteria; Gammaproteobacteria; Burkholderiales; Methylophilaceae; Methylotenera; Methylotenera)	0.000557452
MQ_C9_g0005.c0059.01695	C9_maxbin.005	G1	squalene synthase HpnC [Metabolism, Isoprenoid Biosynthesis, Squalene, Hopane|Squalene synthase HpnC] [Metabolism, Isoprenoid Biosynthesis, Squalene, Hopane|Phytoene/squalene synthetase] (Bacteria; Proteobacteria; Gammaproteobacteria; Burkholderiales; Methylophilaceae; Methylotenera; Methylotenera)	0.000555683
MQ_C9_g0005.c0005.00356	C9_maxbin.005	G1	hypothetical protein HOO85_08815 (Bacteria; Proteobacteria; Gammaproteobacteria; Burkholderiales; Methylophilaceae; Methylotenera; Methylotenera)	0.000547
MQ_C9_g0005.c0004.00314	C9_maxbin.005	G1	threonine-phosphate decarboxylase [Metabolism, Aminoacid Biosynthesis|(his) Histidinol-phosphate aminotransferase HisC or cobyric acid decarboxylase] (Bacteria; Proteobacteria; Gammaproteobacteria; Burkholderiales; Methylophilaceae; Methylotenera; Methylotenera)	0.000540247
MQ_C9_g0005.c0022.00958	C9_maxbin.005	G1	lipopolysaccharide heptosyltransferase I (Bacteria; Proteobacteria; Gammaproteobacteria; Burkholderiales; Methylophilaceae; Methylotenera; Methylotenera)	0.000540247
MQ_C9_g0005.c0100.02075	C9_maxbin.005	G1	YncE family protein (Bacteria; Proteobacteria; Gammaproteobacteria; Burkholderiales; Methylophilaceae; Methylotenera; Methylotenera)	0.000533659
MQ_C9_g0005.c0012.00661	C9_maxbin.005	G1	YafY family transcriptional regulator (Bacteria; Proteobacteria; Gammaproteobacteria; Burkholderiales; Rhodocyclaceae; Methyloversatilis; Methyloversatilis)	0.000532036
MQ_C9_g0005.c0017.00812	C9_maxbin.005	G1	TIGR02099 family protein (Bacteria; Proteobacteria; Gammaproteobacteria; Burkholderiales; Methylophilaceae; Methylotenera; Methylotenera)	0.000531229
MQ_C9_g0005.c0008.00463	C9_maxbin.005	G1	inorganic phosphate transporter (Bacteria; Proteobacteria; Gammaproteobacteria; Burkholderiales; Methylophilaceae; Methylotenera; Methylotenera)	0.000528822
MQ_C9_g0005.c0001.00131	C9_maxbin.005	G1	NAD-dependent DNA ligase LigA (Bacteria; Proteobacteria; Gammaproteobacteria; Burkholderiales; Methylophilaceae; Methylotenera; Methylotenera)	0.000524072
MQ_C9_g0005.c0036.01268	C9_maxbin.005	G1	sodium:calcium antiporter (Bacteria; Proteobacteria; Gammaproteobacteria; Burkholderiales; Methylophilaceae; Methylotenera; Methylotenera)	0.000524072
MQ_C9_g0005.c0007.00440	C9_maxbin.005	G1	D-alanyl-D-alanine endopeptidase (Bacteria; Proteobacteria; Gammaproteobacteria; Burkholderiales; Methylophilaceae; Methylotenera; Methylotenera)	0.000522507
MQ_C9_g0005.c0004.00264	C9_maxbin.005	G1	anthranilate phosphoribosyltransferase [Metabolism, Aminoacid Biosynthesis|(trp) Anthranilate phosphoribosyltransferase TrpD] (Bacteria; Proteobacteria; Gammaproteobacteria; Burkholderiales; Methylophilaceae; Methylotenera; Methylotenera)	0.00051787
MQ_C9_g0005.c0042.01400	C9_maxbin.005	G1	thioredoxin domain-containing protein (Bacteria; Proteobacteria; Gammaproteobacteria; Burkholderiales; Methylophilaceae; Methylotenera; Methylotenera)	0.000517105
MQ_C9_g0005.c0059.01684	C9_maxbin.005	G1	excinuclease ABC subunit UvrB (Bacteria; Proteobacteria; Gammaproteobacteria; Burkholderiales; Methylophilaceae; Methylotenera; Methylotenera)	0.000517105
MQ_C9_g0005.c0017.00808	C9_maxbin.005	G1	hypothetical protein A3I83_03105 (Bacteria; Proteobacteria; Gammaproteobacteria; Burkholderiales; Methylophilaceae; Methylotenera; Methylotenera)	0.000502027
MQ_C9_g0005.c0072.01868	C9_maxbin.005	G1	MoxR family ATPase (Bacteria; Proteobacteria; Gammaproteobacteria; Burkholderiales; Methylophilaceae; Methylotenera; Methylotenera)	0.000501547
MQ_C9_g0005.c0000.00002	C9_maxbin.005	G1	multidrug efflux RND transporter permease subunit (Bacteria; Proteobacteria; Gammaproteobacteria; Burkholderiales; Methylophilaceae; Methylotenera; Methylotenera)	0.000500591
MQ_C9_g0005.c0009.00497	C9_maxbin.005	G1	TonB-dependent receptor (Bacteria; Proteobacteria; Gammaproteobacteria; Burkholderiales; Methylophilaceae; GCA-2401735; GCA-2401735)	0.00049798
MQ_C9_g0005.c0055.01631	C9_maxbin.005	G1	biotin synthase BioB (Bacteria; Proteobacteria; Gammaproteobacteria; Burkholderiales; Methylophilaceae; Methylotenera; Methylotenera)	0.000494463
MQ_C9_g0005.c0069.01839	C9_maxbin.005	G1	YgiQ family radical SAM protein (Bacteria; Proteobacteria; Gammaproteobacteria; Burkholderiales; Methylophilaceae; Methylotenera; Methylotenera)	0.000491685
MQ_C9_g0005.c0051.01559	C9_maxbin.005	G1	tRNA guanosine(34) transglycosylase Tgt (Bacteria; Proteobacteria; Gammaproteobacteria; Burkholderiales; Methylophilaceae; Methylotenera; Methylotenera)	0.000476948
MQ_C9_g0005.c0007.00446	C9_maxbin.005	G1	LPS export ABC transporter permease LptF (Bacteria; Proteobacteria; Gammaproteobacteria; Burkholderiales; Methylophilaceae; Methylotenera; Methylotenera)	0.000473081
MQ_C9_g0005.c0014.00726	C9_maxbin.005	G1	bifunctional (p)ppGpp synthetase/guanosine-3',5'-bis(diphosphate) 3'-pyrophosphohydrolase (Bacteria; Proteobacteria; Gammaproteobacteria; Burkholderiales; Methylophilaceae; Methylotenera; Methylotenera)	0.000469276
MQ_C9_g0005.c0013.00669	C9_maxbin.005	G1	homoserine O-acetyltransferase [Metabolism, Aminoacid Biosynthesis|(met) Homoserine O-succinyltransferase MetA/O-acetyltransferase MetX] (Bacteria; Proteobacteria; Gammaproteobacteria; Burkholderiales; Methylophilaceae; Methylotenera; Methylotenera)	0.000460632
MQ_C9_g0005.c0007.00431	C9_maxbin.005	G1	c-type cytochrome biogenesis protein CcsB (Bacteria; Proteobacteria; Gammaproteobacteria; Burkholderiales; Methylophilaceae; Methylotenera; Methylotenera)	0.000459423
MQ_C9_g0005.c0002.00149	C9_maxbin.005	G1	cation-translocating P-type ATPase (Bacteria; Proteobacteria; Gammaproteobacteria; Burkholderiales; Methylophilaceae; Methylotenera; Methylotenera)	0.000445962
MQ_C9_g0005.c0072.01864	C9_maxbin.005	G1	cation transporter [Metabolism, Magnetosome Biogenesis|Magnetosome biogenesis gene MamB] [Metabolism, Magnetosome Biogenesis|Magnetosome biogenesis gene MamM] (Bacteria; Proteobacteria; Gammaproteobacteria; Burkholderiales; Methylophilaceae; Methylotenera; Methylotenera)	0.000445394
MQ_C9_g0005.c0031.01173	C9_maxbin.005	G1	PilW family protein (Bacteria; Proteobacteria; Gammaproteobacteria; Burkholderiales; Methylophilaceae; JACMMS01; JACMMS01)	0.000443139
MQ_C9_g0005.c0043.01413	C9_maxbin.005	G1	ubiquinone biosynthesis protein UbiH (Bacteria; Proteobacteria; Gammaproteobacteria; Burkholderiales; Methylophilaceae; Methylotenera; Methylotenera)	0.000443139
MQ_C9_g0005.c0018.00853	C9_maxbin.005	G1	diguanylate cyclase, partial (Bacteria; Proteobacteria; Gammaproteobacteria; Burkholderiales; Methylophilaceae; Methylotenera; Methylotenera)	0.000439799
MQ_C9_g0005.c0002.00145	C9_maxbin.005	G1	bifunctional diguanylate cyclase/phosphodiesterase (Bacteria; Proteobacteria; Gammaproteobacteria; Enterobacterales; Psychromonadaceae; Psychromonas; Psychromonas)	0.000436509
MQ_C9_g0005.c0009.00509	C9_maxbin.005	G1	lytic murein transglycosylase (Bacteria; Proteobacteria; Gammaproteobacteria; Burkholderiales; Methylophilaceae; Methylotenera; Methylotenera)	0.000426927
MQ_C9_g0005.c0030.01154	C9_maxbin.005	G1	calcium-binding protein (Bacteria; Proteobacteria; Gammaproteobacteria; Burkholderiales; Burkholderiaceae; Rhodoferax; Rhodoferax)	0.000426511
MQ_C9_g0005.c0046.01477	C9_maxbin.005	G1	adenosylmethionine--8-amino-7-oxononanoate transaminase (Bacteria; Proteobacteria; Gammaproteobacteria; Burkholderiales; Methylophilaceae; Methylotenera; Methylotenera)	0.000422802
MQ_C9_g0005.c0013.00674	C9_maxbin.005	G1	glutamyl-tRNA reductase [Metabolism, Porphyrins|Glutamyl-tRNA reductase HemA] (Bacteria; Proteobacteria; Gammaproteobacteria; Burkholderiales; Methylophilaceae; Methylotenera; Methylotenera)	0.000416762
MQ_C9_g0005.c0012.00643	C9_maxbin.005	G1	hypothetical protein CTY33_08465 (Bacteria; Proteobacteria; Gammaproteobacteria; Burkholderiales; Methylophilaceae; Methylotenera; Methylotenera)	0.000413806
MQ_C9_g0005.c0030.01152	C9_maxbin.005	G1	HlyD family type I secretion periplasmic adaptor subunit [Transport, Protein Secretion, Type I|Periplasmic linker HlyD] (Bacteria; Proteobacteria; Gammaproteobacteria; Burkholderiales; Burkholderiaceae; Rhodoferax; Rhodoferax)	0.000413806
MQ_C9_g0005.c0005.00371	C9_maxbin.005	G1	sigma-54-dependent Fis family transcriptional regulator (Bacteria; Proteobacteria; Gammaproteobacteria; Burkholderiales; Sulfuriferulaceae; Sulfuriferula_A; Sulfuriferula_A)	0.00040707
MQ_C9_g0005.c0029.01142	C9_maxbin.005	G1	TRZ/ATZ family hydrolase (Bacteria; Proteobacteria; Gammaproteobacteria; Burkholderiales; Methylophilaceae; Methylotenera; Methylotenera)	0.000395124
MQ_C9_g0005.c0082.01968	C9_maxbin.005	G1	transporter (Bacteria; Proteobacteria; Gammaproteobacteria; Burkholderiales; Methylophilaceae; Methylotenera; Methylotenera)	0.000394234
MQ_C9_g0005.c0021.00930	C9_maxbin.005	G1	diguanylate cyclase (Bacteria; Proteobacteria; Gammaproteobacteria; Burkholderiales; Methylophilaceae; Methylotenera; Methylotenera)	0.000374818
MQ_C9_g0005.c0041.01378	C9_maxbin.005	G1	GTPase HflX (Bacteria; Proteobacteria; Gammaproteobacteria; Burkholderiales; Methylophilaceae; Methylotenera; Methylotenera)	0.00037322
MQ_C9_g0005.c0061.01724	C9_maxbin.005	G1	HlyD family type I secretion periplasmic adaptor subunit [Transport, Protein Secretion, Type I|Periplasmic linker HlyD] (Bacteria; Proteobacteria; Gammaproteobacteria; Burkholderiales; Methylophilaceae; Methylotenera; Methylotenera)	0.000372426
MQ_C9_g0005.c0000.00034	C9_maxbin.005	G1	luxQ (Bacteria; Proteobacteria; Gammaproteobacteria; Burkholderiales; Rhodocyclaceae; Propionivibrio; Propionivibrio)	0.000369283
MQ_C9_g0005.c0003.00243	C9_maxbin.005	G1	PAS domain S-box protein (Bacteria; Proteobacteria; Gammaproteobacteria; Methylococcales; Methylococcaceae; Methylospira; Methylospira)	0.000358689
MQ_C9_g0005.c0056.01646	C9_maxbin.005	G1	HAMP domain-containing protein (Bacteria; Proteobacteria; Gammaproteobacteria; Burkholderiales; Methylophilaceae; Methylotenera; Methylotenera)	0.000356497
MQ_C9_g0005.c0010.00554	C9_maxbin.005	G1	hypothetical protein (Bacteria; Proteobacteria; Gammaproteobacteria; Burkholderiales; Methylophilaceae; Methylotenera; Methylotenera)	0.000352903
MQ_C9_g0005.c0097.02063	C9_maxbin.005	G1	sensor histidine kinase (Bacteria; Proteobacteria; Gammaproteobacteria; Burkholderiales; Methylophilaceae; Methylotenera; Methylotenera)	0.000351486
MQ_C9_g0005.c0003.00240	C9_maxbin.005	G1	PAS/PAC sensor-containing diguanylate cyclase/phosphodiesterase (Bacteria; Proteobacteria; Gammaproteobacteria; Methylococcales; Methylomonadaceae; UBA4132; UBA4132)	0.000349381
MQ_C9_g0005.c0006.00386	C9_maxbin.005	G1	Ppx/GppA family phosphatase (Bacteria; Proteobacteria; Gammaproteobacteria; Burkholderiales; Methylophilaceae; Methylotenera; Methylotenera)	0.00034389
MQ_C9_g0005.c0014.00704	C9_maxbin.005	G1	diguanylate cyclase (Bacteria; Proteobacteria; Gammaproteobacteria; Burkholderiales; Methylophilaceae; Methylotenera; Methylotenera)	0.000341209
MQ_C9_g0005.c0081.01963	C9_maxbin.005	G1	hypothetical protein A3I83_04215 (Bacteria; Proteobacteria; Gammaproteobacteria; Burkholderiales; Methylophilaceae; Methylotenera; Methylotenera)	0.00032779
MQ_C9_g0005.c0016.00800	C9_maxbin.005	G1	amino-acid N-acetyltransferase [Metabolism, Aminoacid Biosynthesis|(arg) N-acetylglutamate synthase ArgA/J] [Metabolism, Aminoacid Biosynthesis|(lys) Acetylglutamate kinase ArgB/LysZ] [Metabolism, Aminoacid Biosynthesis|(arg) Acetylglutamate kinase ArgB] (Bacteria; Proteobacteria; Gammaproteobacteria; Burkholderiales; Methylophilaceae; Methylotenera; Methylotenera)	0.000326567
MQ_C9_g0005.c0012.00646	C9_maxbin.005	G1	hypothetical protein HOO85_11390 (Bacteria; Proteobacteria; Gammaproteobacteria; Burkholderiales; Methylophilaceae; Methylotenera; Methylotenera)	0.000321765
MQ_C9_g0005.c0036.01267	C9_maxbin.005	G1	transporter, CPA2 family (Bacteria; Proteobacteria; Gammaproteobacteria; Burkholderiales; Gallionellaceae; Nitrotoga; Nitrotoga)	0.000319416
MQ_C9_g0005.c0017.00806	C9_maxbin.005	G1	UvrD-helicase domain-containing protein (Bacteria; Proteobacteria; Gammaproteobacteria; Burkholderiales; Methylophilaceae; Methylotenera; Methylotenera)	0.000312293
MQ_C9_g0005.c0001.00122	C9_maxbin.005	G1	AMP-binding protein (Bacteria; Proteobacteria; Gammaproteobacteria; Burkholderiales; Sulfuriferulaceae; Sulfuriferula; Sulfuriferula)	0.000309805
MQ_C9_g0005.c0017.00809	C9_maxbin.005	G1	transcription-repair coupling factor (Bacteria; Proteobacteria; Gammaproteobacteria; Burkholderiales; Methylophilaceae; Methylotenera; Methylotenera)	0.000307088
MQ_C9_g0005.c0010.00559	C9_maxbin.005	G1	DNA primase (Bacteria; Proteobacteria; Gammaproteobacteria; Burkholderiales; Methylophilaceae; Methylotenera; Methylotenera)	0.000301274
MQ_C9_g0005.c0013.00686	C9_maxbin.005	G1	NAD(P)/FAD-dependent oxidoreductase (Bacteria; Proteobacteria; Gammaproteobacteria; Burkholderiales; Methylophilaceae; Methylotenera; Methylotenera)	0.000296678
MQ_C9_g0005.c0057.01652	C9_maxbin.005	G1	ferrous iron transport protein B (Bacteria; Proteobacteria; Gammaproteobacteria; Burkholderiales; Methylophilaceae; Methylotenera; Methylotenera)	0.000293691
MQ_C9_g0005.c0044.01429	C9_maxbin.005	G1	tetratricopeptide repeat protein (Bacteria; Proteobacteria; Gammaproteobacteria; Burkholderiales; Methylophilaceae; Methylotenera; Methylotenera)	0.000290764
MQ_C9_g0005.c0047.01489	C9_maxbin.005	G1	1-deoxy-D-xylulose-5-phosphate synthase (Bacteria; Proteobacteria; Gammaproteobacteria; Burkholderiales; Methylophilaceae; Methylotenera; Methylotenera)	0.000283695
MQ_C9_g0005.c0027.01095	C9_maxbin.005	G1	ATP-dependent DNA helicase (Bacteria; Proteobacteria; Gammaproteobacteria; Burkholderiales; Methylophilaceae; Methylotenera; Methylotenera)	0.000267645
MQ_C9_g0005.c0075.01901	C9_maxbin.005	G1	ATP-binding protein (Bacteria; Proteobacteria; Gammaproteobacteria; Burkholderiales; Methylophilaceae; Methylotenera; Methylotenera)	0.000266018
MQ_C9_g0005.c0016.00787	C9_maxbin.005	G1	transglycosylase SLT domain-containing protein (Bacteria; Proteobacteria; Gammaproteobacteria; Burkholderiales; Methylophilaceae; Methylotenera; Methylotenera)	0.000258552
MQ_C9_g0005.c0015.00759	C9_maxbin.005	G1	LysM peptidoglycan-binding domain-containing protein (Bacteria; Proteobacteria; Gammaproteobacteria; Burkholderiales; Methylophilaceae; Methylotenera; Methylotenera)	0.000257034
MQ_C9_g0005.c0071.01853	C9_maxbin.005	G1	tetratricopeptide repeat protein (Bacteria; Proteobacteria; Gammaproteobacteria; Burkholderiales; Methylophilaceae; Methylotenera; Methylotenera)	0.000250415
MQ_C9_g0005.c0087.02012	C9_maxbin.005	G1	diguanylate cyclase, partial (Bacteria; Proteobacteria; Gammaproteobacteria; Burkholderiales; Methylophilaceae; Methylotenera; Methylotenera)	0.0002497
MQ_C9_g0005.c0048.01512	C9_maxbin.005	G1	AAA family ATPase (Bacteria; Proteobacteria; Gammaproteobacteria; Burkholderiales; Methylophilaceae; Methylotenera; Methylotenera)	0.000248284
MQ_C9_g0005.c0013.00694	C9_maxbin.005	G1	bifunctional (p)ppGpp synthetase/guanosine-3',5'-bis(diphosphate) 3'-pyrophosphohydrolase (Bacteria; Proteobacteria; Gammaproteobacteria; Burkholderiales; Methylophilaceae; Methylotenera; Methylotenera)	0.000236541
MQ_C9_g0005.c0021.00929	C9_maxbin.005	G1	hypothetical protein HOO85_08050 (Bacteria; Proteobacteria; Gammaproteobacteria; Burkholderiales; Methylophilaceae; Methylotenera; Methylotenera)	0.000232766
MQ_C9_g0005.c0000.00040	C9_maxbin.005	G1	PAS domain S-box protein (Bacteria; Proteobacteria; Gammaproteobacteria; Burkholderiales; Burkholderiaceae; Rhodoferax; Rhodoferax)	0.0002188
MQ_C9_g0005.c0035.01240	C9_maxbin.005	G1	(Bacteria; Proteobacteria; Gammaproteobacteria; Burkholderiales; Methylophilaceae; Methylotenera; Methylotenera)	0.000205205
MQ_C9_g0005.c0008.00481	C9_maxbin.005	G1	magnesium-translocating P-type ATPase (Bacteria; Proteobacteria; Gammaproteobacteria; Burkholderiales; Methylophilaceae; Methylotenera; Methylotenera)	0.000203772
MQ_C9_g0005.c0064.01759	C9_maxbin.005	G1	efflux RND transporter permease subunit (Bacteria; Proteobacteria; Gammaproteobacteria; Burkholderiales; Methylophilaceae; Methylotenera; Methylotenera)	0.000165288
MQ_C9_g0005.c0063.01748	C9_maxbin.005	G1	nitrate reductase subunit alpha [Nitrogen Cycle, Nitrate-Nitrite Interconversion|nitrate reductase alpha subunit (NarG)] [Nitrogen Cycle, Nitrate-Nitrite Interconversion|nxrA; nitrate reductase / nitrite oxidoreductase, alpha subunit Nitrobacter (ec:1.7.5.1)] (Bacteria; Proteobacteria; Gammaproteobacteria; Burkholderiales; Methylophilaceae; Methylotenera; Methylotenera)	0.00013992
MQ_E2_g0001.c0042.02647	E2_concoct.bin.27	G1	50S ribosomal protein L7/L12 (Bacteria; Proteobacteria; Gammaproteobacteria; Burkholderiales; Methylophilaceae; Methylotenera; Methylotenera)	0.390957
MQ_E2_g0001.c0013.01640	E2_concoct.bin.27	G1	3-hexulose-6-phosphate synthase [Carbon Cycle, Formaldehyde Assimilation via Ribulose Monophosphate pathway|3-hexulose-6-phosphate synthase HxlA] (Bacteria; Proteobacteria; Gammaproteobacteria; Burkholderiales; Methylophilaceae; Methylotenera; Methylotenera)	0.370171
MQ_E2_g0001.c0014.01701	E2_concoct.bin.27	G1	3-hexulose-6-phosphate synthase [Carbon Cycle, Formaldehyde Assimilation via Ribulose Monophosphate pathway|3-hexulose-6-phosphate synthase HxlA] (Bacteria; Proteobacteria; Gammaproteobacteria; Burkholderiales; Methylophilaceae; Methylotenera; Methylotenera)	0.346296
MQ_E2_g0001.c0002.00433	E2_concoct.bin.27	G1	PQQ-dependent dehydrogenase, methanol/ethanol family [Carbon Cycle, Methanol Oxidation|Methanol dehydrogenase (cytochrome c) subunit 1, XoxF5] (Bacteria; Proteobacteria; Gammaproteobacteria; Burkholderiales; Methylophilaceae; Methylotenera; Methylotenera)	0.237614
MQ_E2_g0001.c0013.01638	E2_concoct.bin.27	G1	transaldolase [Metabolism, Pentose Phosphate pathway|Transaldolase] (Bacteria; Proteobacteria; Gammaproteobacteria; Burkholderiales; Methylophilaceae; Methylotenera; Methylotenera)	0.187054
MQ_E2_g0001.c0018.01880	E2_concoct.bin.27	G1	flagellin [Motility, Bacterial Flagellum|Flagellin FliC/FljB] (Bacteria; Proteobacteria; Gammaproteobacteria; Burkholderiales; Methylophilaceae; Methylotenera; Methylotenera)	0.180099
MQ_E2_g0001.c0023.02112	E2_concoct.bin.27	G1	prepilin-type N-terminal cleavage/methylation domain-containing protein (Bacteria; Proteobacteria; Gammaproteobacteria; Methylococcales; Methylomonadaceae; Methylotuvimicrobium; Methylotuvimicrobium)	0.169118
MQ_E2_g0001.c0019.01922	E2_concoct.bin.27	G1	hypothetical protein HOO85_02455 (Bacteria; Proteobacteria; Gammaproteobacteria; Burkholderiales; Methylophilaceae; Methylotenera; Methylotenera)	0.14979
MQ_E2_g0001.c0011.01540	E2_concoct.bin.27	G1	chaperonin GroEL (Bacteria; Proteobacteria; Gammaproteobacteria; Burkholderiales; Methylophilaceae; Methylotenera; Methylotenera)	0.142113
MQ_E2_g0001.c0009.01357	E2_concoct.bin.27	G1	TonB-dependent receptor [Transport, Siderophore, Peptide, etc Import|TonB-dependent receptor, siderophores] (Bacteria; Proteobacteria; Gammaproteobacteria; Burkholderiales; Methylophilaceae; Methylotenera; Methylotenera)	0.135961
MQ_E2_g0001.c0000.00016	E2_concoct.bin.27	G1	porin (Bacteria; Proteobacteria; Gammaproteobacteria; Burkholderiales; Methylophilaceae; Methylotenera; Methylotenera)	0.122786
MQ_E2_g0001.c0055.02772	E2_concoct.bin.27	G1	elongation factor Tu (Bacteria; Proteobacteria; Gammaproteobacteria; Burkholderiales; Methylophilaceae; Methylotenera; Methylotenera)	0.116412
MQ_E2_g0001.c0002.00430	E2_concoct.bin.27	G1	TonB-dependent receptor [Transport, Siderophore, Peptide, etc Import|TonB-dependent receptor, siderophores] (Bacteria; Proteobacteria; Gammaproteobacteria; Burkholderiales; Methylophilaceae; Methylotenera; Methylotenera)	0.114035
MQ_E2_g0001.c0045.02695	E2_concoct.bin.27	G1	porin (Bacteria; Proteobacteria; Gammaproteobacteria; Burkholderiales; Methylophilaceae; Methylophilus; Methylophilus)	0.113306
MQ_E2_g0001.c0020.01965	E2_concoct.bin.27	G1	OmpA family protein (Bacteria; Proteobacteria; Gammaproteobacteria; Burkholderiales; Methylophilaceae; Methylotenera; Methylotenera)	0.110366
MQ_E2_g0001.c0003.00520	E2_concoct.bin.27	G1	DUF883 domain-containing protein (Bacteria; Proteobacteria; Gammaproteobacteria; Burkholderiales; Methylophilaceae; Methylotenera; Methylotenera)	0.108803
MQ_E2_g0001.c0030.02363	E2_concoct.bin.27	G1	BON domain-containing protein (Bacteria; Proteobacteria; Gammaproteobacteria; Burkholderiales; Methylophilaceae; Methylotenera; Methylotenera)	0.105216
MQ_E2_g0001.c0042.02652	E2_concoct.bin.27	G1	elongation factor G (Bacteria; Proteobacteria; Gammaproteobacteria; Burkholderiales; Methylophilaceae; Methylotenera; Methylotenera)	0.103118
MQ_E2_g0001.c0003.00612	E2_concoct.bin.27	G1	ketol-acid reductoisomerase [Metabolism, Aminoacid Biosynthesis|(val/ile) Ketol-acid reductoisomerase IlvC] (Bacteria; Proteobacteria; Gammaproteobacteria; Burkholderiales; Methylophilaceae; Methylotenera; Methylotenera)	0.102692
MQ_E2_g0001.c0021.02017	E2_concoct.bin.27	G1	OmpA family protein (Bacteria; Proteobacteria; Gammaproteobacteria; Burkholderiales; Methylophilaceae; Methylotenera; Methylotenera)	0.100329
MQ_E2_g0001.c0003.00585	E2_concoct.bin.27	G1	F0F1 ATP synthase subunit B [Respiration, ATP synthase|ATP synthase, subunit F0 B] [Respiration, ATP synthase|ATP synthase, subunit F0 B-prime] (Bacteria; Proteobacteria; Gammaproteobacteria; Burkholderiales; Methylophilaceae; Methylotenera; Methylotenera)	0.0938671
MQ_E2_g0001.c0005.00925	E2_concoct.bin.27	G1	30S ribosomal protein S6 (Bacteria; Proteobacteria; Gammaproteobacteria; Burkholderiales; Methylophilaceae; Methylotenera; Methylotenera)	0.0917396
MQ_E2_g0001.c0005.00890	E2_concoct.bin.27	G1	cupin domain-containing protein (Bacteria; Proteobacteria; Gammaproteobacteria; Burkholderiales; Methylophilaceae; Methylotenera; Methylotenera)	0.0903905
MQ_E2_g0001.c0047.02720	E2_concoct.bin.27	G1	50S ribosomal protein L23 [Translation, Ribosome|Ribosomal protein L23] (Bacteria; Proteobacteria; Gammaproteobacteria; Burkholderiales; Methylophilaceae; Methylotenera; Methylotenera)	0.0816991
MQ_E2_g0001.c0015.01744	E2_concoct.bin.27	G1	cold-shock protein (Bacteria; Proteobacteria; Gammaproteobacteria; Burkholderiales; Methylophilaceae; Methylotenera; Methylotenera)	0.0809467
MQ_E2_g0001.c0008.01288	E2_concoct.bin.27	G1	ribulose-phosphate 3-epimerase [Metabolism, Pentose Phosphate pathway|Ribulose-5-phosphate 3-epimerase] (Bacteria; Proteobacteria; Gammaproteobacteria; Burkholderiales; Methylophilaceae; Methylotenera; Methylotenera)	0.0800052
MQ_E2_g0001.c0038.02584	E2_concoct.bin.27	G1	50S ribosomal protein L15 [Translation, Ribosome|Ribosomal protein L15] (Bacteria; Proteobacteria; Gammaproteobacteria; Burkholderiales; Methylophilaceae; Methylotenera; Methylotenera)	0.0693407
MQ_E2_g0001.c0005.00922	E2_concoct.bin.27	G1	50S ribosomal protein L9 (Bacteria; Proteobacteria; Gammaproteobacteria; Burkholderiales; Methylophilaceae; Methylotenera; Methylotenera)	0.0679445
MQ_E2_g0001.c0042.02644	E2_concoct.bin.27	G1	50S ribosomal protein L1 [Translation, Ribosome|Ribosomal protein L1] (Bacteria; Proteobacteria; Gammaproteobacteria; Burkholderiales; Methylophilaceae; Methylotenera; Methylotenera)	0.0673964
MQ_E2_g0001.c0036.02518	E2_concoct.bin.27	G1	aldehyde dehydrogenase (Bacteria; Proteobacteria; Gammaproteobacteria; Burkholderiales; Methylophilaceae; Methylotenera; Methylotenera)	0.0503757
MQ_E2_g0001.c0020.01983	E2_concoct.bin.27	G1	formaldehyde-activating enzyme [Carbon Cycle, Methanogenesis|5,6,7,8-Tetrahydromethanopterin hydro-lyase Fae|0.9] (Bacteria; Proteobacteria; Gammaproteobacteria; Burkholderiales; Methylophilaceae; Methylotenera; Methylotenera)	0.0502707
MQ_E2_g0001.c0022.02071	E2_concoct.bin.27	G1	30S ribosomal protein S1 (Bacteria; Proteobacteria; Gammaproteobacteria; Burkholderiales; Methylophilaceae; Methylotenera; Methylotenera)	0.0500185
MQ_E2_g0001.c0047.02719	E2_concoct.bin.27	G1	50S ribosomal protein L4 [Translation, Ribosome|Ribosomal protein L4] (Bacteria; Proteobacteria; Gammaproteobacteria; Burkholderiales; Methylophilaceae; Methylotenera; Methylotenera)	0.0495409
MQ_E2_g0001.c0012.01577	E2_concoct.bin.27	G1	50S ribosomal protein L25/general stress protein Ctc [Translation, Ribosome|Ribosomal protein L25] (Bacteria; Proteobacteria; Gammaproteobacteria; Burkholderiales; Methylophilaceae; Methylotenera; Methylotenera)	0.04874
MQ_E2_g0001.c0000.00083	E2_concoct.bin.27	G1	superoxide dismutase (Bacteria; Proteobacteria; Gammaproteobacteria; Burkholderiales; Methylophilaceae; Methylotenera; Methylotenera)	0.0477711
MQ_E2_g0001.c0021.02021	E2_concoct.bin.27	G1	30S ribosomal protein S16 (Bacteria; Proteobacteria; Gammaproteobacteria; Burkholderiales; Methylophilaceae; Methylotenera; Methylotenera)	0.0476907
MQ_E2_g0001.c0042.02649	E2_concoct.bin.27	G1	DNA-directed RNA polymerase subunit beta' (Bacteria; Proteobacteria; Gammaproteobacteria; Burkholderiales; Methylophilaceae; Methylotenera; Methylotenera)	0.0442391
MQ_E2_g0001.c0008.01296	E2_concoct.bin.27	G1	peroxiredoxin (Bacteria; Proteobacteria; Gammaproteobacteria; Burkholderiales; Methylophilaceae; Methylotenera; Methylotenera)	0.0435034
MQ_E2_g0001.c0017.01841	E2_concoct.bin.27	G1	preprotein translocase subunit YajC [Transport, General Protein Translocation|Preprotein translocase, subunit YajC] (Bacteria; Proteobacteria; Gammaproteobacteria; Burkholderiales; Methylophilaceae; Methylotenera; Methylotenera)	0.043457
MQ_E2_g0001.c0030.02341	E2_concoct.bin.27	G1	c-type cytochrome (Bacteria; Proteobacteria; Gammaproteobacteria; Burkholderiales; Methylophilaceae; Methylotenera; Methylotenera)	0.0431409
MQ_E2_g0001.c0003.00621	E2_concoct.bin.27	G1	outer membrane beta-barrel protein (Bacteria; Proteobacteria; Gammaproteobacteria; Burkholderiales; Methylophilaceae; Methylotenera; Methylotenera)	0.0431151
MQ_E2_g0001.c0038.02585	E2_concoct.bin.27	G1	50S ribosomal protein L30 (Bacteria; Proteobacteria; Gammaproteobacteria; Burkholderiales; Methylophilaceae; Methylotenera; Methylotenera)	0.0417187
MQ_E2_g0001.c0002.00435	E2_concoct.bin.27	G1	c-type cytochrome (Bacteria; Proteobacteria; Gammaproteobacteria; Burkholderiales; Methylophilaceae; Methylotenera; Methylotenera)	0.0416582
MQ_E2_g0001.c0042.02650	E2_concoct.bin.27	G1	30S ribosomal protein S12 [Translation, Ribosome|Ribosomal protein S12] (Bacteria; Proteobacteria; Gammaproteobacteria; Burkholderiales; Methylophilaceae; Methylotenera; Methylotenera)	0.0409582
MQ_E2_g0001.c0002.00441	E2_concoct.bin.27	G1	beta-propeller fold lactonase family protein [Metabolism, Pentose Phosphate pathway|6-Phosphogluconolactonase] (Bacteria; Proteobacteria; Gammaproteobacteria; Burkholderiales; Methylophilaceae; Methylotenera; Methylotenera)	0.0403578
MQ_E2_g0001.c0038.02588	E2_concoct.bin.27	G1	50S ribosomal protein L6 [Translation, Ribosome|Ribosomal protein L6] (Bacteria; Proteobacteria; Gammaproteobacteria; Burkholderiales; Methylophilaceae; Methylotenera; Methylotenera)	0.0398331
MQ_E2_g0001.c0029.02338	E2_concoct.bin.27	G1	PAS domain S-box protein (Bacteria; Proteobacteria; Gammaproteobacteria; Burkholderiales; Methylophilaceae; Methylotenera; Methylotenera)	0.0388595
MQ_E2_g0001.c0002.00437	E2_concoct.bin.27	G1	hypothetical protein CVU29_05435 (Bacteria; Proteobacteria; Gammaproteobacteria; Burkholderiales; Methylophilaceae; Methylotenera; Methylotenera)	0.0380592
MQ_E2_g0001.c0026.02212	E2_concoct.bin.27	G1	thiol peroxidase (Bacteria; Proteobacteria; Gammaproteobacteria; Burkholderiales; Methylophilaceae; Methylotenera; Methylotenera)	0.0370274
MQ_E2_g0001.c0013.01641	E2_concoct.bin.27	G1	SIS domain-containing protein [Carbon Cycle, Formaldehyde Assimilation via Ribulose Monophosphate pathway|6-phospho 3-hexuloisomerase HxlB] (Bacteria; Proteobacteria; Gammaproteobacteria; Burkholderiales; Methylophilaceae; Methylotenera; Methylotenera)	0.0365624
MQ_E2_g0001.c0020.01974	E2_concoct.bin.27	G1	FtsH protease activity modulator HflK (Bacteria; Proteobacteria; Gammaproteobacteria; Burkholderiales; Methylophilaceae; Methylotenera; Methylotenera)	0.0362468
MQ_E2_g0001.c0006.01016	E2_concoct.bin.27	G1	molecular chaperone DnaK (Bacteria; Proteobacteria; Gammaproteobacteria; Burkholderiales; Methylophilaceae; Methylotenera; Methylotenera)	0.0358178
MQ_E2_g0001.c0037.02551	E2_concoct.bin.27	G1	MxaD family protein (Bacteria; Proteobacteria; Gammaproteobacteria; Burkholderiales; Methylophilaceae; Methylotenera; Methylotenera)	0.0355292
MQ_E2_g0001.c0005.00884	E2_concoct.bin.27	G1	elongation factor Ts (Bacteria; Proteobacteria; Gammaproteobacteria; Burkholderiales; Methylophilaceae; Methylotenera; Methylotenera)	0.0341682
MQ_E2_g0001.c0002.00434	E2_concoct.bin.27	G1	quinoprotein dehydrogenase-associated putative ABC transporter substrate-binding protein (Bacteria; Proteobacteria; Gammaproteobacteria; Burkholderiales; Methylophilaceae; Methylotenera; Methylotenera)	0.0330495
MQ_E2_g0001.c0047.02729	E2_concoct.bin.27	G1	50S ribosomal protein L24 (Bacteria; Proteobacteria; Gammaproteobacteria; Burkholderiales; Methylophilaceae; Methylotenera; Methylotenera)	0.0327128
MQ_E2_g0001.c0003.00582	E2_concoct.bin.27	G1	F0F1 ATP synthase subunit gamma [Respiration, ATP synthase|ATP synthase, F1 subunit gamma] (Bacteria; Proteobacteria; Gammaproteobacteria; Burkholderiales; Methylophilaceae; Methylotenera; Methylotenera)	0.0318684
MQ_E2_g0001.c0030.02357	E2_concoct.bin.27	G1	50S ribosomal protein L31 (Bacteria; Proteobacteria; Gammaproteobacteria; Burkholderiales; Methylophilaceae; Methylotenera; Methylotenera)	0.0293769
MQ_E2_g0001.c0006.00981	E2_concoct.bin.27	G1	recombinase RecA (Bacteria; Proteobacteria; Gammaproteobacteria; Burkholderiales; Methylophilaceae; Methylotenera; Methylotenera)	0.029073
MQ_E2_g0001.c0042.02645	E2_concoct.bin.27	G1	50S ribosomal protein L10 (Bacteria; Proteobacteria; Gammaproteobacteria; Burkholderiales; Methylophilaceae; Methylotenera; Methylotenera)	0.0288362
MQ_E2_g0001.c0047.02724	E2_concoct.bin.27	G1	30S ribosomal protein S3 [Translation, Ribosome|Ribosomal protein S3] (Bacteria; Proteobacteria; Gammaproteobacteria; Burkholderiales; Methylophilaceae; Methylotenera; Methylotenera)	0.0270046
MQ_E2_g0001.c0047.02727	E2_concoct.bin.27	G1	30S ribosomal protein S17 [Translation, Ribosome|Ribosomal protein S17] (Bacteria; Proteobacteria; Gammaproteobacteria; Burkholderiales; Methylophilaceae; Methylotenera; Methylotenera)	0.0267824
MQ_E2_g0001.c0042.02648	E2_concoct.bin.27	G1	DNA-directed RNA polymerase subunit beta (Bacteria; Proteobacteria; Gammaproteobacteria; Burkholderiales; Methylophilaceae; Methylotenera; Methylotenera)	0.0265319
MQ_E2_g0001.c0030.02339	E2_concoct.bin.27	G1	quinoprotein dehydrogenase-associated putative ABC transporter substrate-binding protein (Bacteria; Proteobacteria; Gammaproteobacteria; Burkholderiales; Methylophilaceae; Methylotenera; Methylotenera)	0.0254133
MQ_E2_g0001.c0003.00535	E2_concoct.bin.27	G1	NADP-specific glutamate dehydrogenase (Bacteria; Proteobacteria; Gammaproteobacteria; Burkholderiales; Methylophilaceae; UBA6140; UBA6140)	0.0253093
MQ_E2_g0001.c0038.02576	E2_concoct.bin.27	G1	50S ribosomal protein L17 (Bacteria; Proteobacteria; Gammaproteobacteria; Burkholderiales; Methylophilaceae; Methylotenera; Methylotenera)	0.0252253
MQ_E2_g0001.c0030.02340	E2_concoct.bin.27	G1	c-type cytochrome (Bacteria; Proteobacteria; Gammaproteobacteria; Burkholderiales; Methylophilaceae; Methylotenera; Methylotenera)	0.024898
MQ_E2_g0001.c0000.00116	E2_concoct.bin.27	G1	ribose-5-phosphate isomerase RpiA [Metabolism, Pentose Phosphate pathway|Ribose-5-phosphate isomerase] (Bacteria; Proteobacteria; Gammaproteobacteria; Burkholderiales; Methylophilaceae; Methylotenera; Methylotenera)	0.0242117
MQ_E2_g0001.c0001.00270	E2_concoct.bin.27	G1	YegP family protein (Bacteria; Proteobacteria; Gammaproteobacteria; Burkholderiales; Methylophilaceae; Methylotenera; Methylotenera)	0.0242117
MQ_E2_g0001.c0047.02718	E2_concoct.bin.27	G1	50S ribosomal protein L3 [Translation, Ribosome|Ribosomal protein L3] (Bacteria; Proteobacteria; Gammaproteobacteria; Burkholderiales; Methylophilaceae; Methylotenera; Methylotenera)	0.023939
MQ_E2_g0001.c0002.00440	E2_concoct.bin.27	G1	SRPBCC family protein (Bacteria; Proteobacteria; Gammaproteobacteria; Burkholderiales; Methylophilaceae; Methylotenera; Methylotenera)	0.023709
MQ_E2_g0001.c0015.01760	E2_concoct.bin.27	G1	carbonic anhydrase (Bacteria; Proteobacteria; Gammaproteobacteria; Burkholderiales; Methylophilaceae; Methylotenera; Methylotenera)	0.0236536
MQ_E2_g0001.c0011.01519	E2_concoct.bin.27	G1	FKBP-type peptidyl-prolyl cis-trans isomerase (Bacteria; Proteobacteria; Gammaproteobacteria; Burkholderiales; Methylophilaceae; Methylotenera; Methylotenera)	0.0230294
MQ_E2_g0001.c0045.02691	E2_concoct.bin.27	G1	type I glutamate--ammonia ligase [Metabolism, Aminoacid Biosynthesis|(gln) Glutamine synthetase GlnA] (Bacteria; Proteobacteria; Gammaproteobacteria; Burkholderiales; Methylophilaceae; Methylotenera; Methylotenera)	0.0227422
MQ_E2_g0001.c0002.00439	E2_concoct.bin.27	G1	SRPBCC family protein (Bacteria; Proteobacteria; Gammaproteobacteria; Burkholderiales; Methylophilaceae; Methylotenera; Methylotenera)	0.0222189
MQ_E2_g0001.c0025.02175	E2_concoct.bin.27	G1	HU family DNA-binding protein (Bacteria; Proteobacteria; Gammaproteobacteria; Burkholderiales; Methylophilaceae; Methylotenera; Methylotenera)	0.0220955
MQ_E2_g0001.c0020.01984	E2_concoct.bin.27	G1	methyl-accepting chemotaxis protein (Bacteria; Proteobacteria; Gammaproteobacteria; Burkholderiales; Methylophilaceae; Methylotenera; Methylotenera)	0.0217449
MQ_E2_g0001.c0019.01918	E2_concoct.bin.27	G1	cytochrome-c oxidase, cbb3-type subunit II [Respiration, Complex IV, Heme/Copper Oxidase Oxygen Reductases|Heme/copper oxidase complex subunit II, CcoO/CyoB/CoxB] (Bacteria; Proteobacteria; Gammaproteobacteria; Burkholderiales; Methylophilaceae; Methylotenera; Methylotenera)	0.0208593
MQ_E2_g0001.c0023.02080	E2_concoct.bin.27	G1	chemotaxis protein CheW (Bacteria; Proteobacteria; Gammaproteobacteria; Burkholderiales; Methylophilaceae; Methylotenera; Methylotenera)	0.0208172
MQ_E2_g0001.c0007.01129	E2_concoct.bin.27	G1	glucose-1-phosphate adenylyltransferase (Bacteria; Proteobacteria; Gammaproteobacteria; Burkholderiales; Methylophilaceae; Methylotenera; Methylotenera)	0.0201802
MQ_E2_g0001.c0026.02206	E2_concoct.bin.27	G1	methyl-accepting chemotaxis protein (Bacteria; Proteobacteria; Gammaproteobacteria; Burkholderiales; Methylophilaceae; Methylotenera; Methylotenera)	0.0198829
MQ_E2_g0001.c0000.00007	E2_concoct.bin.27	G1	type I glutamate--ammonia ligase [Metabolism, Aminoacid Biosynthesis|(gln) Glutamine synthetase GlnA] (Bacteria; Proteobacteria; Gammaproteobacteria; Burkholderiales; Methylophilaceae; Methylotenera; Methylotenera)	0.019273
MQ_E2_g0001.c0002.00369	E2_concoct.bin.27	G1	50S ribosomal protein L27 [Translation, Ribosome|Ribosomal protein L27] (Bacteria; Proteobacteria; Gammaproteobacteria; Burkholderiales; Methylophilaceae; Methylotenera; Methylotenera)	0.0189189
MQ_E2_g0001.c0002.00382	E2_concoct.bin.27	G1	hypothetical protein CVU29_07805 [Transport, Siderophore, Peptide, etc Import|TonB-dependent receptor, siderophores] (Bacteria; Proteobacteria; Gammaproteobacteria; Burkholderiales; Methylophilaceae; Methylotenera; Methylotenera)	0.0187015
MQ_E2_g0001.c0020.01985	E2_concoct.bin.27	G1	PAS domain-containing protein (Bacteria; Proteobacteria; Gammaproteobacteria; Burkholderiales; Methylophilaceae; Methylotenera; Methylotenera)	0.0186372
MQ_E2_g0001.c0013.01631	E2_concoct.bin.27	G1	phosphoenolpyruvate synthase (Bacteria; Proteobacteria; Gammaproteobacteria; Burkholderiales; Methylophilaceae; Methylotenera; Methylotenera)	0.0185358
MQ_E2_g0001.c0000.00118	E2_concoct.bin.27	G1	beta-propeller fold lactonase family protein (Bacteria; Proteobacteria; Gammaproteobacteria; Burkholderiales; Methylophilaceae; Methylotenera; Methylotenera)	0.0183191
MQ_E2_g0001.c0024.02132	E2_concoct.bin.27	G1	transcription elongation factor GreA (Bacteria; Proteobacteria; Gammaproteobacteria; Burkholderiales; Methylophilaceae; Methylotenera; Methylotenera)	0.0180781
MQ_E2_g0001.c0023.02097	E2_concoct.bin.27	G1	peptidase (Bacteria; Proteobacteria; Gammaproteobacteria; Burkholderiales; Methylophilaceae; Methylotenera; Methylotenera)	0.0175616
MQ_E2_g0001.c0013.01602	E2_concoct.bin.27	G1	elongation factor P (Bacteria; Proteobacteria; Gammaproteobacteria; Burkholderiales; Methylophilaceae; Methylotenera; Methylotenera)	0.0174949
MQ_E2_g0001.c0020.01952	E2_concoct.bin.27	G1	peptidylprolyl isomerase (Bacteria; Proteobacteria; Gammaproteobacteria; Burkholderiales; Methylophilaceae; Methylotenera; Methylotenera)	0.0172501
MQ_E2_g0001.c0025.02179	E2_concoct.bin.27	G1	trigger factor (Bacteria; Proteobacteria; Gammaproteobacteria; Burkholderiales; Methylophilaceae; Methylotenera; Methylotenera)	0.0170784
MQ_E2_g0001.c0025.02178	E2_concoct.bin.27	G1	ATP-dependent Clp endopeptidase proteolytic subunit ClpP (Bacteria; Proteobacteria; Gammaproteobacteria; Burkholderiales; Methylophilaceae; Methylotenera; Methylotenera)	0.0168954
MQ_E2_g0001.c0017.01842	E2_concoct.bin.27	G1	protein translocase subunit SecD [Transport, General Protein Translocation|Preprotein translocase, subunit SecD] (Bacteria; Proteobacteria; Gammaproteobacteria; Burkholderiales; Methylophilaceae; Methylotenera; Methylotenera)	0.0166235
MQ_E2_g0001.c0011.01505	E2_concoct.bin.27	G1	bacterioferritin [Metabolism, Iron Storage|Bacterioferritin (cytochrome b1)] [Metabolism, Iron Storage|Bacterioferritin] (Bacteria; Proteobacteria; Gammaproteobacteria; Burkholderiales; Methylophilaceae; Methylotenera; Methylotenera)	0.0165421
MQ_E2_g0001.c0029.02336	E2_concoct.bin.27	G1	chemotaxis protein CheW (Bacteria; Proteobacteria; Gammaproteobacteria; Burkholderiales; Methylophilaceae; Methylotenera; Methylotenera)	0.0165348
MQ_E2_g0001.c0014.01687	E2_concoct.bin.27	G1	prepilin-type cleavage/methylation domain-containing protein (Bacteria; Proteobacteria; Gammaproteobacteria; Burkholderiales; Methylophilaceae; Methylotenera; Methylotenera)	0.0164346
MQ_E2_g0001.c0020.01976	E2_concoct.bin.27	G1	RNA chaperone Hfq (Bacteria; Proteobacteria; Gammaproteobacteria; Burkholderiales; Methylophilaceae; Methylotenera; Methylotenera)	0.0162239
MQ_E2_g0001.c0035.02492	E2_concoct.bin.27	G1	molecular chaperone HtpG (Bacteria; Proteobacteria; Gammaproteobacteria; Burkholderiales; Methylophilaceae; Methylotenera; Methylotenera)	0.0161513
MQ_E2_g0001.c0000.00079	E2_concoct.bin.27	G1	methionine adenosyltransferase (Bacteria; Proteobacteria; Gammaproteobacteria; Burkholderiales; Methylophilaceae; Methylotenera; Methylotenera)	0.0158826
MQ_E2_g0001.c0003.00611	E2_concoct.bin.27	G1	acetolactate synthase small subunit [Metabolism, Aminoacid Biosynthesis|(val/ile) Acetolactate synthase, small subunit] (Bacteria; Proteobacteria; Gammaproteobacteria; Burkholderiales; Methylophilaceae; Methylotenera; Methylotenera)	0.0155272
MQ_E2_g0001.c0020.01956	E2_concoct.bin.27	G1	YdcH family protein (Bacteria; Proteobacteria; Gammaproteobacteria; Burkholderiales; Methylophilaceae; Methylotenera; Methylotenera)	0.0154955
MQ_E2_g0001.c0009.01376	E2_concoct.bin.27	G1	serine hydroxymethyltransferase [Metabolism, Aminoacid Biosynthesis|(gly) Glycine/serine hydroxymethyltransferase GlyA] [Carbon Cycle, Formaldehyde Assimilation via Serine pathway|Glycine hydroxymethyltransferase GlyA/SHMT] (Bacteria; Proteobacteria; Gammaproteobacteria; Burkholderiales; Methylophilaceae; Methylotenera; Methylotenera)	0.0153493
MQ_E2_g0001.c0023.02082	E2_concoct.bin.27	G1	response regulator (Bacteria; Proteobacteria; Gammaproteobacteria; Burkholderiales; Methylophilaceae; Methylotenera; Methylotenera)	0.0148181
MQ_E2_g0001.c0023.02079	E2_concoct.bin.27	G1	methyl-accepting chemotaxis protein, partial (Bacteria; Proteobacteria; Gammaproteobacteria; Burkholderiales; Methylophilaceae; Methylotenera; Methylotenera)	0.0145862
MQ_E2_g0001.c0003.00604	E2_concoct.bin.27	G1	P-II family nitrogen regulator (Bacteria; Proteobacteria; Gammaproteobacteria; Burkholderiales; Methylophilaceae; Methylotenera; Methylotenera)	0.014527
MQ_E2_g0001.c0028.02284	E2_concoct.bin.27	G1	16S rRNA (guanine(966)-N(2))-methyltransferase RsmD (Bacteria; Proteobacteria; Gammaproteobacteria; Burkholderiales; Methylophilaceae; Methylotenera; Methylotenera)	0.0135344
MQ_E2_g0001.c0003.00617	E2_concoct.bin.27	G1	pilin [Motility, Type IV Pili|Major pilin PilA] (Bacteria; Proteobacteria; Gammaproteobacteria; Xanthomonadales; Xanthomonadaceae; Silanimonas; Silanimonas)	0.0135278
MQ_E2_g0001.c0010.01404	E2_concoct.bin.27	G1	hypothetical protein HOO85_04590 (Bacteria; Proteobacteria; Gammaproteobacteria; Burkholderiales; Methylophilaceae; Methylotenera; Methylotenera)	0.0134596
MQ_E2_g0001.c0001.00263	E2_concoct.bin.27	G1	DNA polymerase III subunit beta (Bacteria; Proteobacteria; Gammaproteobacteria; Burkholderiales; Methylophilaceae; Methylotenera; Methylotenera)	0.0133363
MQ_E2_g0001.c0000.00031	E2_concoct.bin.27	G1	PilN domain-containing protein [Motility, Type IV Pili|Cytoplasmic pilus assembly protein PilN] (Bacteria; Proteobacteria; Gammaproteobacteria; Burkholderiales; Methylophilaceae; Methylotenera; Methylotenera)	0.0129791
MQ_E2_g0001.c0008.01235	E2_concoct.bin.27	G1	P-II family nitrogen regulator (Bacteria; Proteobacteria; Gammaproteobacteria; Burkholderiales; Methylophilaceae; Methylotenera; Methylotenera)	0.0129129
MQ_E2_g0001.c0011.01497	E2_concoct.bin.27	G1	LemA family protein (Bacteria; Proteobacteria; Gammaproteobacteria; Burkholderiales; Methylophilaceae; Methylotenera; Methylotenera)	0.0127183
MQ_E2_g0001.c0010.01426	E2_concoct.bin.27	G1	adenylate kinase (Bacteria; Proteobacteria; Gammaproteobacteria; Burkholderiales; Methylophilaceae; Methylotenera; Methylotenera)	0.0124964
MQ_E2_g0001.c0020.01973	E2_concoct.bin.27	G1	protease modulator HflC (Bacteria; Proteobacteria; Gammaproteobacteria; Burkholderiales; Methylophilaceae; Methylotenera; Methylotenera)	0.0124677
MQ_E2_g0001.c0038.02587	E2_concoct.bin.27	G1	50S ribosomal protein L18 [Translation, Ribosome|Ribosomal protein L18] (Bacteria; Proteobacteria; Gammaproteobacteria; Burkholderiales; Methylophilaceae; Methylotenera; Methylotenera)	0.0123611
MQ_E2_g0001.c0007.01096	E2_concoct.bin.27	G1	sodium-translocating pyrophosphatase [Respiration, Pyrophosphatase|Proton/sodium translocating pyrophosphatase] (Bacteria; Proteobacteria; Gammaproteobacteria; Burkholderiales; Methylophilaceae; Methylotenera; Methylotenera)	0.0122835
MQ_E2_g0001.c0004.00660	E2_concoct.bin.27	G1	chemotaxis protein (Bacteria; Proteobacteria; Gammaproteobacteria; Burkholderiales; Methylophilaceae; JABFRO01; JABFRO01)	0.0121433
MQ_E2_g0001.c0000.00114	E2_concoct.bin.27	G1	oxidative damage protection protein (Bacteria; Proteobacteria; Gammaproteobacteria; Burkholderiales; Methylophilaceae; Methylotenera; Methylotenera)	0.0120521
MQ_E2_g0001.c0003.00594	E2_concoct.bin.27	G1	DUF1924 domain-containing protein (Bacteria; Proteobacteria; Gammaproteobacteria; Burkholderiales; Methylophilaceae; Methylotenera; Methylotenera)	0.0120521
MQ_E2_g0001.c0014.01715	E2_concoct.bin.27	G1	ubiquinol-cytochrome c reductase iron-sulfur subunit [Respiration, Complex III|Rieske Fe-S protein subunit, PetF] (Bacteria; Proteobacteria; Gammaproteobacteria; Burkholderiales; Methylophilaceae; Methylotenera; Methylotenera)	0.0119384
MQ_E2_g0001.c0012.01548	E2_concoct.bin.27	G1	phosphogluconate dehydratase [Metabolism, Aminoacid Biosynthesis|(val/ile) Dihydroxyacid dehydratase IlvD/phosphogluconate dehydratase] (Bacteria; Proteobacteria; Gammaproteobacteria; Burkholderiales; Methylophilaceae; Methylotenera; Methylotenera)	0.011874
MQ_E2_g0001.c0000.00043	E2_concoct.bin.27	G1	ribosome-associated translation inhibitor RaiA (Bacteria; Proteobacteria; Gammaproteobacteria; Burkholderiales; Methylophilaceae; Methylotenera; Methylotenera)	0.0117173
MQ_E2_g0001.c0000.00071	E2_concoct.bin.27	G1	LysM peptidoglycan-binding domain-containing protein (Bacteria; Proteobacteria; Gammaproteobacteria; Burkholderiales; Methylophilaceae; Methylotenera; Methylotenera)	0.0116483
MQ_E2_g0001.c0000.00032	E2_concoct.bin.27	G1	pilus assembly protein PilM [Motility, Type IV Pili|Inner membrane associated protein PilM] [Motility, Type IV Pili|Cytoplasmic pilus assembly protein PilN] (Bacteria; Proteobacteria; Gammaproteobacteria; Burkholderiales; Methylophilaceae; Methylotenera; Methylotenera)	0.0111406
MQ_E2_g0001.c0002.00357	E2_concoct.bin.27	G1	tetratricopeptide repeat protein (Bacteria; Proteobacteria; Gammaproteobacteria; Burkholderiales; Methylophilaceae; Methylotenera; Methylotenera)	0.011125
MQ_E2_g0001.c0002.00354	E2_concoct.bin.27	G1	peptidyl-prolyl cis-trans isomerase (Bacteria; Proteobacteria; Gammaproteobacteria; Burkholderiales; Methylophilaceae; Methylotenera; Methylotenera)	0.0110909
MQ_E2_g0001.c0033.02455	E2_concoct.bin.27	G1	flagellar motor protein MotA [Transport, Siderophore, Peptide, etc Import|Inner membrane protein ExbB/MotA/TolQ] [Motility, Bacterial Flagellum|Flagellar motor protein MotA] (Bacteria; Proteobacteria; Gammaproteobacteria; Burkholderiales; Methylophilaceae; Methylotenera; Methylotenera)	0.0107929
MQ_E2_g0001.c0032.02414	E2_concoct.bin.27	G1	transcription termination/antitermination protein NusA (Bacteria; Proteobacteria; Gammaproteobacteria; Burkholderiales; Methylophilaceae; Methylotenera; Methylotenera)	0.0107431
MQ_E2_g0001.c0009.01359	E2_concoct.bin.27	G1	translation initiation factor IF-3 (Bacteria; Proteobacteria; Gammaproteobacteria; Burkholderiales; Methylophilaceae; Methylotenera; Methylotenera)	0.010497
[truncated: 4,676 more rows]

## Sheet: S8
Gene ID	Tree position	Genome taxonomy	Habitat
[truncated: 4,760 more rows]

## Sheet: S9
Gene ID	Tree position	Annotation	Source
[truncated: 417 more rows]
