# Supplementary material for: Proteomic evidence for aerobic methane production in groundwater by methylotrophic Methylotenera
Source: ISME J. 2025 Feb 10;19(1):wraf024. doi: 10.1093/ismejo/wraf024 (PMC11978286; doi:10.1093/ismejo/wraf024)
Supplement: mpnS_alignment_wraf024 [file mpns_alignment_wraf024.zip]

Archive with 1 entries (1 files):
- mpnS_alignment_wraf024.faa
