# Supplementary material for: Proteomic evidence for aerobic methane production in groundwater by methylotrophic Methylotenera
Source: ISME J. 2025 Feb 10;19(1):wraf024. doi: 10.1093/ismejo/wraf024 (PMC11978286; doi:10.1093/ismejo/wraf024)
Supplement: mpnS_alignment_wraf024 [file mpns_alignment_wraf024.zip › mpnS_alignment_wraf024.faa]

>HppE-like_WP_028647096.1 other
------------------------------------------------------------
------------------------------------------------------------
------------------------------------------------------------
------------------------------------------------------------
------------------------------------------------------------
------------------------------------------------------------
------------------------------------------------------------
---------------------------------------MATTPALEE------------
------------------------------------------------------------
------------------------------------------------------------
----------------------TYGQKIKGRREHIKMDRASFAKVLGLSVDDVVAMEEKD
GGE-------LTLEKLTQIAGILGTSASDLTP-------EFVTDLD------GGVRVQAP
GDNPVVEGM--RAGT-----EYYTYNCLVRTRTL----PKLVPLLLEV-----NVDDPA-
--KAEFNGGHDAHEVIFCM-EGDIHLKWGDPDNPKEA---------------TVPEGGSF
YIAPNVPHTLTAT--K--GSGPAKVVSVNF------------------------------
------------------------------------------------------------
------------------------------------------------------------
------------------------------------------------------------
------------------------------------------------------------
------------------------------------------------------------
------------------------------------------------------------
------------------------------------------------------------
------------------------------------------------------------
------------------------------------------------------------
------------------------------------------------------------
------------------------------------------------------------
------------------------------------------------------------
------------------------------------------------------------
------------------------------------------------------------
------------------------------------------------------------
--------------------------------
>HppE-like_ACG70827.1 other
------------------------------------------------------------
------------------------------------------------------------
------------------------------------------------------------
------------------------------------------------------------
------------------------------------------------------------
------------------------------------------------------------
------------------------------------------------------------
---------------------------------------MSNTKTAST------------
------------------------------------------------------------
------------------------------------------------------------
----------------------GFAERLKERREQVKMDHAALASILGETPETVAAWENGE
GGE-------LTLTQLGKIADALGTSIGALTP-------PADNDLD------GGVIIQMP
DERPILKGV--RDDV-----DYYVYNCLVRTKRA----PSLVPLVVDV-----LTDDPD-
--DAKFNSGHAGNEFLFVL-EGEIHMKWGDKENPKEA---------------LLPTGASM
FVEEHVPHAFTAA--K--GTGSAKLIAVNF------------------------------
------------------------------------------------------------
------------------------------------------------------------
------------------------------------------------------------
------------------------------------------------------------
------------------------------------------------------------
------------------------------------------------------------
------------------------------------------------------------
------------------------------------------------------------
------------------------------------------------------------
------------------------------------------------------------
------------------------------------------------------------
------------------------------------------------------------
------------------------------------------------------------
------------------------------------------------------------
------------------------------------------------------------
--------------------------------
>HppE-like_AFM38989.1 other
------------------------------------------------------------
------------------------------------------------------------
------------------------------------------------------------
------------------------------------------------------------
------------------------------------------------------------
------------------------------------------------------------
------------------------------------------------------------
---------------------------------------MDVRTLA--------------
------------------------------------------------------------
------------------------------------------------------------
----------------------VGKAHLEALLATRKMTLEHLQ---DVRHDATQVYFD--
-----------GLEHLQNVAQYLAIPLSEFFVG------QTQSDLD------DGVKIARR
NGGFKREEI--RGGV-----HYYTYEHLVTTNQD----PGLMALRLDL-----HSDD---
EQPLRLNGGHGSREIVYVT-RGAVRVRWVGDNDELKED--------------VLNEGDSI
FILPNVPHSFTNH--V--GGAKSEIIAINYG-----------------------------
------------------------------------------------------------
------------------------------------------------------------
------------------------------------------------------------
------------------------------------------------------------
------------------------------------------------------------
------------------------------------------------------------
------------------------------------------------------------
------------------------------------------------------------
------------------------------------------------------------
------------------------------------------------------------
------------------------------------------------------------
------------------------------------------------------------
------------------------------------------------------------
------------------------------------------------------------
------------------------------------------------------------
--------------------------------
>HppE-like_AFM38994.1 other
------------------------------------------------------------
------------------------------------------------------------
------------------------------------------------------------
------------------------------------------------------------
------------------------------------------------------------
------------------------------------------------------------
------------------------------------------------------------
---------------------------------------MPDTLI---------------
------------------------------------------------------------
------------------------------------------------------------
----------------------ASRQALTRLLQSRKMALENIRGLYQEVGDAIH------
----------LDLGQLTGLAARLDFPLAYVI--------DCFDDAGSDLR--HRVKICRK
QGQFERLRVVGSHKQ-----PAYLYRHVMKTTAD-----KHLMVLRTSPLFTRAEDAP--
-----LNGGHQVREIVYVL-SGRVGVNWAGKSGKRRSE--------------VLAAGDSI
FIESWVPHSFHA------LEADAQILAVDYA-----------------------------
------------------------------------------------------------
------------------------------------------------------------
------------------------------------------------------------
------------------------------------------------------------
------------------------------------------------------------
------------------------------------------------------------
------------------------------------------------------------
------------------------------------------------------------
------------------------------------------------------------
------------------------------------------------------------
------------------------------------------------------------
------------------------------------------------------------
------------------------------------------------------------
------------------------------------------------------------
------------------------------------------------------------
--------------------------------
>HppE-like_WP_017236171.1 other
------------------------------------------------------------
------------------------------------------------------------
------------------------------------------------------------
------------------------------------------------------------
------------------------------------------------------------
------------------------------------------------------------
------------------------------------------------------------
---------------------------------------MSNTKTAST------------
------------------------------------------------------------
------------------------------------------------------------
----------------------GFAELLKDRREQVKMDHAALASLLGETPETVAAWENGE
GGD-------LTLTQLGRIAHVLGTSIGALTP-------PAGNDLD------DGVIIQMP
DERPILKGV--RDNV-----DYYVYNCLVRTKRA----PSLVPLVVDV-----LTDNPD-
--DAKFNSGHAGNEFLFVL-EGEIHMKWGDKENPKEA---------------LLPTGASM
FVEEHVPHAFTAA--K--GTGSAKLIAVNF------------------------------
------------------------------------------------------------
------------------------------------------------------------
------------------------------------------------------------
------------------------------------------------------------
------------------------------------------------------------
------------------------------------------------------------
------------------------------------------------------------
------------------------------------------------------------
------------------------------------------------------------
------------------------------------------------------------
------------------------------------------------------------
------------------------------------------------------------
------------------------------------------------------------
------------------------------------------------------------
------------------------------------------------------------
--------------------------------
>HppE-like_WP_017602265.1 other
------------------------------------------------------------
------------------------------------------------------------
------------------------------------------------------------
------------------------------------------------------------
------------------------------------------------------------
------------------------------------------------------------
------------------------------------------------------------
---------------------------------------MATTPALEE------------
------------------------------------------------------------
------------------------------------------------------------
----------------------TYGQRIKDRREHIKMDRESFAKVLGLSVDDVVTMEEKG
GGE-------LTLEKLTQIAGILGTSTSELTP-------GFVTDLD------GGVRVQAP
DDNPVVEGM--RGGT-----EYYTYNCLVRTRTL----PKLVPLMLEV-----NVDDPD-
--QAAFNSGHDAHEVIYCM-EGDIHLKWGDPAAPREA---------------TIPQGGSF
YIAPNVPHTLTAT--K--GSGPAKVVSVNF------------------------------
------------------------------------------------------------
------------------------------------------------------------
------------------------------------------------------------
------------------------------------------------------------
------------------------------------------------------------
------------------------------------------------------------
------------------------------------------------------------
------------------------------------------------------------
------------------------------------------------------------
------------------------------------------------------------
------------------------------------------------------------
------------------------------------------------------------
------------------------------------------------------------
------------------------------------------------------------
------------------------------------------------------------
--------------------------------
>HppE-like_WP_030049352.1 other
------------------------------------------------------------
------------------------------------------------------------
------------------------------------------------------------
------------------------------------------------------------
------------------------------------------------------------
------------------------------------------------------------
------------------------------------------------------------
---------------------------------------MSNTMTAS-------------
------------------------------------------------------------
------------------------------------------------------------
----------------------GFGARLKERREQVKMDHAALAKLLGETPDTVAAWENGD
GGE-------LTLTQLAKIADVLGTSIGALTP-------PAESDLN------NGVVIQLP
EDRPILKGV--RDNV-----DYYVYNCLVRTKRA----PSLVPLVVDV-----LTDNPD-
--EAKFNSGHAGNEFLFVL-EGEIHMKWGDAENPQEA---------------VLPTGASL
FVEEHVPHAFTAA--K--GTGSAKLIAVNF------------------------------
------------------------------------------------------------
------------------------------------------------------------
------------------------------------------------------------
------------------------------------------------------------
------------------------------------------------------------
------------------------------------------------------------
------------------------------------------------------------
------------------------------------------------------------
------------------------------------------------------------
------------------------------------------------------------
------------------------------------------------------------
------------------------------------------------------------
------------------------------------------------------------
------------------------------------------------------------
------------------------------------------------------------
--------------------------------
>HppE-like_KER04605.1 other
------------------------------------------------------------
------------------------------------------------------------
------------------------------------------------------------
------------------------------------------------------------
------------------------------------------------------------
------------------------------------------------------------
------------------------------------------------------------
---------------------------------------MKNHLFV--------------
------------------------------------------------------------
------------------------------------------------------------
----------------------FNQGAISTLLNNYKKSLDDIP--------FLNFTLKGE
IFF-------NDFNSVKAFASSVSLPVQDIL--------SLLDNYPYDLE--AGVKISRG
GTQFERIKTSEAGDL-------YHYRHVMKTLAD----PELM-VLKTTPL---CNDLYK-
---MKLNTGHKVKEVVYVL-QGEVGVLWLSKQRERRRD--------------SLKQGDSI
YIDSWVPHAFYS------IVKDSHILAIDYF-----------------------------
------------------------------------------------------------
------------------------------------------------------------
------------------------------------------------------------
------------------------------------------------------------
------------------------------------------------------------
------------------------------------------------------------
------------------------------------------------------------
------------------------------------------------------------
------------------------------------------------------------
------------------------------------------------------------
------------------------------------------------------------
------------------------------------------------------------
------------------------------------------------------------
------------------------------------------------------------
------------------------------------------------------------
--------------------------------
>HppE-like_KER04608.1 other
------------------------------------------------------------
------------------------------------------------------------
------------------------------------------------------------
------------------------------------------------------------
------------------------------------------------------------
------------------------------------------------------------
------------------------------------------------------------
---------------------------------------MIDSEIS--------------
------------------------------------------------------------
------------------------------------------------------------
----------------------LPKTHVLSLLAGRKMTERELENNATIEDD--CVIFP--
-----------SFSQLQIIADRMDIPIGYFFSY------QKGDDLD------DGIKISRR
DETYKRDEY--RDGS-----HYYTYHHLVTTRAD----PGLMALRLDL-----HSDE---
SQPLKLNEGHGSKEVVYVT-KGKVRVQWLDENSSLRED--------------VMNEGDSI
FILPNVSHSFSNY--E--KDIKSEIIAINYRQ----------------------------
------------------------------------------------------------
------------------------------------------------------------
------------------------------------------------------------
------------------------------------------------------------
------------------------------------------------------------
------------------------------------------------------------
------------------------------------------------------------
------------------------------------------------------------
------------------------------------------------------------
------------------------------------------------------------
------------------------------------------------------------
------------------------------------------------------------
------------------------------------------------------------
------------------------------------------------------------
------------------------------------------------------------
--------------------------------
>HppE_WP_033205181.1 other
------------------------------------------------------------
------------------------------------------------------------
------------------------------------------------------------
------------------------------------------------------------
------------------------------------------------------------
------------------------------------------------------------
------------------------------------------------------------
---------------------------------------MSNTKTAST------------
------------------------------------------------------------
------------------------------------------------------------
----------------------GFAELLKDRREQVKMDHAALASLLGETPETVAAWENGE
GGE-------LTLTQLGRIAHVLGTSIGALTP-------PAGNDLD------DGVIIQMP
DERPILKGV--RDNV-----DYYVYNCLVRTKRA----PSLVPLVVDV-----LTDNPD-
--DAKFNSGHAGNEFLFVL-EGEIHMKWGDKENPKEA---------------LLPTGASM
FVEEHVPHAFTAA--K--GTGSAKLIAVNF------------------------------
------------------------------------------------------------
------------------------------------------------------------
------------------------------------------------------------
------------------------------------------------------------
------------------------------------------------------------
------------------------------------------------------------
------------------------------------------------------------
------------------------------------------------------------
------------------------------------------------------------
------------------------------------------------------------
------------------------------------------------------------
------------------------------------------------------------
------------------------------------------------------------
------------------------------------------------------------
------------------------------------------------------------
--------------------------------
>HppE-like_KHS96085.1 other
------------------------------------------------------------
------------------------------------------------------------
------------------------------------------------------------
------------------------------------------------------------
------------------------------------------------------------
------------------------------------------------------------
------------------------------------------------------------
---------------------------------------M--------------------
------------------------------------------------------------
------------------------------------------------------------
------------------------------IVSDISTHVQYVGDCIEI------------
----------NNLTSFLAICKLTCISPNEFL--------SSSIDQNFSKI--APVLISRR
EHSYERVKGDASKGG-------YHYRHVLKTSVD----PDLL-VLRTTPLST--------
SENVTVNSGHLVRELVYVL-NGKVGFIWKNLQGDIRKQ--------------EMNEGDSV
YIQSFVPHAFYS------IILNSEILAVDYL-----------------------------
------------------------------------------------------------
------------------------------------------------------------
------------------------------------------------------------
------------------------------------------------------------
------------------------------------------------------------
------------------------------------------------------------
------------------------------------------------------------
------------------------------------------------------------
------------------------------------------------------------
------------------------------------------------------------
------------------------------------------------------------
------------------------------------------------------------
------------------------------------------------------------
------------------------------------------------------------
------------------------------------------------------------
--------------------------------
>HppE-like_KHS96090.1 other
------------------------------------------------------------
------------------------------------------------------------
------------------------------------------------------------
------------------------------------------------------------
------------------------------------------------------------
------------------------------------------------------------
------------------------------------------------------------
---------------------------------------MKNFDIS--------------
------------------------------------------------------------
------------------------------------------------------------
----------------------FNKENILKLLSGRKMTIENIEGFATSSEE--KVIFD--
-----------SMDSLQKLSDMTSIPLSCFFNQ------EASDDLD------EGVKIARR
NETFSREEI--RDEV-----HYYTYHHLVTTKAD----PGLMALRLDL-----HSNE---
TQPLRLNGGHATKEVVYVS-KGSVRVQWLDDMKNLHEE--------------ILNEGDSI
FITPDVPHSFTNN--D--VNHKSEIIAINYE-----------------------------
------------------------------------------------------------
------------------------------------------------------------
------------------------------------------------------------
------------------------------------------------------------
------------------------------------------------------------
------------------------------------------------------------
------------------------------------------------------------
------------------------------------------------------------
------------------------------------------------------------
------------------------------------------------------------
------------------------------------------------------------
------------------------------------------------------------
------------------------------------------------------------
------------------------------------------------------------
------------------------------------------------------------
--------------------------------
>HppE-like_WP_046336671.1 other
------------------------------------------------------------
------------------------------------------------------------
------------------------------------------------------------
------------------------------------------------------------
------------------------------------------------------------
------------------------------------------------------------
------------------------------------------------------------
---------------------------------------MTTQNIF--------------
------------------------------------------------------------
------------------------------------------------------------
----------------------FPKQQILSILSSRKMTLEQLVGIADIHHD--NVVFP--
-----------SPQVLRDFSDHIAVPLSVFYQE------DPCSDLD------DGVKIARR
NGTFSRDEI--RDGV-----HYYTYHHLVTTKAD----PGLMALRLDL-----HSNE---
TQPLRLNSGHSTREVVYVT-RGTVRVQWLDDAQQLHEE--------------ILNEGDSI
FVTPLVPHSFTNH--S--TQEKSEIIAINYE-----------------------------
------------------------------------------------------------
------------------------------------------------------------
------------------------------------------------------------
------------------------------------------------------------
------------------------------------------------------------
------------------------------------------------------------
------------------------------------------------------------
------------------------------------------------------------
------------------------------------------------------------
------------------------------------------------------------
------------------------------------------------------------
------------------------------------------------------------
------------------------------------------------------------
------------------------------------------------------------
------------------------------------------------------------
--------------------------------
>HppE-like_WP_048583535.1 other
------------------------------------------------------------
------------------------------------------------------------
------------------------------------------------------------
------------------------------------------------------------
------------------------------------------------------------
------------------------------------------------------------
------------------------------------------------------------
---------------------------------------MSNTMTAS-------------
------------------------------------------------------------
------------------------------------------------------------
----------------------GFGARLKERREQVKMDHAALAKLLGETPDTVAAWENGD
GGE-------LTLTQLAKIADVLGTSIGALTP-------PAESDLN------NGVVIQLP
EDRPILKGV--RDNV-----DYYVYNCLVRTKRA----PSLVPLVVDV-----LTDNPD-
--EAKFNSGHAGNEFLFVL-EGEIHMKWGDADNPQEA---------------VLPTGASL
FVEEHVPHAFTAA--K--GTGSAKLIAVNF------------------------------
------------------------------------------------------------
------------------------------------------------------------
------------------------------------------------------------
------------------------------------------------------------
------------------------------------------------------------
------------------------------------------------------------
------------------------------------------------------------
------------------------------------------------------------
------------------------------------------------------------
------------------------------------------------------------
------------------------------------------------------------
------------------------------------------------------------
------------------------------------------------------------
------------------------------------------------------------
------------------------------------------------------------
--------------------------------
>HppE-like_KOX18614.1 other
------------------------------------------------------------
------------------------------------------------------------
------------------------------------------------------------
------------------------------------------------------------
------------------------------------------------------------
------------------------------------------------------------
------------------------------------------------------------
---------------------------------------MGADLNT--------------
------------------------------------------------------------
------------------------------------------------------------
----------------------EVGNRIRQRRALVKMDQAALASRLDVPVSVVQGWESGS
GAQP------LDLTGLADVATALSTSIADLVP-------APEDDLT------DGVRLQLP
DEDSSIVGS--RGGV-----DYYVYRCLVRSPSV----PMLIPLVVDV-----LVDDRE-
--RAEFNGGHAGHEFIYVM-EGSVHMQWGDEAAPKTA---------------DLPTGASI
YISPYVSHTFTAL-----DGRNARLLAVNF------------------------------
------------------------------------------------------------
------------------------------------------------------------
------------------------------------------------------------
------------------------------------------------------------
------------------------------------------------------------
------------------------------------------------------------
------------------------------------------------------------
------------------------------------------------------------
------------------------------------------------------------
------------------------------------------------------------
------------------------------------------------------------
------------------------------------------------------------
------------------------------------------------------------
------------------------------------------------------------
------------------------------------------------------------
--------------------------------
>HppE-like_WP_061786303.1 other
------------------------------------------------------------
------------------------------------------------------------
------------------------------------------------------------
------------------------------------------------------------
------------------------------------------------------------
------------------------------------------------------------
------------------------------------------------------------
---------------------------------------MIT------------------
------------------------------------------------------------
------------------------------------------------------------
----------------------LTKESLKDWSELRKMLPEEILSQYEVQDDKV-------
---------VLTYEQLKKLSEKLDLSISTILGK------SEPSDLN------NGIKVSRA
SEGYKRTSI--KNGK-----EYYTYNHLVTTNVY----PTLMPLRVEL-----HVND---
NQSVVLNGGHDSTEIVYVT-KGTVKMHWE-NDGHVYDV--------------DLYVGDSA
YIHPGISHSFIAA-----GEDKAELIAINW------------------------------
------------------------------------------------------------
------------------------------------------------------------
------------------------------------------------------------
------------------------------------------------------------
------------------------------------------------------------
------------------------------------------------------------
------------------------------------------------------------
------------------------------------------------------------
------------------------------------------------------------
------------------------------------------------------------
------------------------------------------------------------
------------------------------------------------------------
------------------------------------------------------------
------------------------------------------------------------
------------------------------------------------------------
--------------------------------
>HQ_C4_g0074.c0036.00658
------------------------------------------------------------
------------------------------------------------------------
------------------------------------------------------------
------------------------------------------------------------
------------------------------------------------------------
------------------------------------------------------------
------MSIYE-------------------------------------------------
------------------------------------SEFFWNEHKDYYR-----------
------------------------------------------------------------
---------------------------------------------------------R--
-----------------------MGYNLLGILNDFKLEQKDLAEMLGVPVKKIDSYIHGE
KEM--------PHDFIRRVAETLDINVRDLY--------VLRDDCH------DGVKVMRR
EDSQKTSRVKKRAVQ-----SYYEYRDTVVSTVA-QFRPEWIKQLCIV-----DDNDPD-
NPVVQWNNGHFLHQFTYFV--GSVNFYYKGENGNKEVA--------------VMNTGDSM
YITPFVPHTFATR--KNEHGEHGLILALTYGNKLAG-ETQQELSALG-P-------ELAA
HYALD----FSSREKAIASLIRFHREAASLDYEELARR---TKLP-VSFFSQYENGEV-M
PLKSNLELIASALNIDVRELLP-PDFLEQK-VIVQKYGFSHEWKYPSE-NP-SYKLVELA
GTR-HLP-HSKSLEVNIIND----N---HET---ENL-E--F-KVGLHQYGYNLGDEIVY
LNWK------------AN-----GSCHGTP---IRKDDSFYIKPFVPH-NFR----GKD-
-----G--------------KLLLLRIGGRIAGEPQRELSLI----GKENVNRAIGELT-
-PWF--------N-----------------------------------------------
------------------------------------------------------------
--KEG-----------------------RN------------------------------
------------------------------------------------------------
------------------------------------------------------------
------------------------------------------------------------
------------------------------------------------------------
--------------------KI--------------------------------------
------------------------------------------------------------
------------------------------------------------------------
--------------------------------
>HQ_C4_g0077.c0000.00094
------------------------------------------------------------
------------------------------------------------------------
------------------------------------------------------------
------------------------------------------------------------
------------------------------------------------------------
------------------------------------------------------------
------------------------------------------------------------
---------------------------------------MGNYQ----------------
------------------------------------------------------------
-----------------------------------------------------K---R--
-----------------------SGQNLQGIINDLKRRPEDAARELNVPLEKFNSYLRGE
REI--------PAKVAKRATEIWPVNERDFY--------CLRDDAP------NGIKIMRA
TESAQSSRVMERAGK-----PYYEYRDTAASSVS-QFRPEWIKELCVV-----NNDEAD-
NPEVQWNNGHFMHQFTYFV--GPVNFYYQGEDGKKKIA--------------VMNTGDSM
YITPFVPHTFATR--KNDAGESGLILALTYGNKLAG-ETQQELSALG-T-------ELAS
QYAMD----FSTPMKAFGSLLRFHREAASMDYEELEWR---TTLP-VALLVRYESGNI-L
PNRVDLESIAEALNIDARELLP-PNKVGEK-VIVKNYQDTFRWNCPST-HP-AYKLVELA
GTR-HLP-HSKALEMEVLKDA--GS----DV---GSL-D--L-KVGLHQYVYNVGKTPVN
VNWY------------SA-----GQTHHDF---IHPDDSLYLKPFVHH-NFR----GKD-
-----G--------------KLLVLRIGGRAAGEPQRELSLI----GKENADRAVSELM-
-PWF--------N-----------------------------------------------
------------------------------------------------------------
--KEG-----------------------KN------------------------------
------------------------------------------------------------
------------------------------------------------------------
------------------------------------------------------------
------------------------------------------------------------
--------------------KI--------------------------------------
------------------------------------------------------------
------------------------------------------------------------
--------------------------------
>MQ_C4_g0040.c0159.01954
------------------------------------------------------------
------------------------------------------------------------
------------------------------------------------------------
------------------------------------------------------------
------------------------------------------------------------
------------------------------------------------------------
------------------------------------------------------------
---------------------------------------MAEIR----------------
------------------------------------------------------------
-----------------------------------------------------H---KA-
----------------------NIGSVILGLLNGLKHTPQTIGPVLGIDPEKLEGIIQGR
EPM--------TKEIEEALITIPGINQRDFYPAEAQHLFPVIDDTN------DGVVIFRK
DTTEKSRRTISRGPE---SIPYYIYADTAMSNLS-SFRPEWIKQLYVH-----DGKRADD
LPDWAFNKGHFEHQVTFFI--GPVNFHWKDKEGKNYVC--------------QMNTGDTN
YIVPFVPHTFTTR-----RNGEGLILAVTYG-----------------------------
------------------------------------------------------------
------------------------------------------------------------
------------------------------------------------------------
------------------------------------------------------------
------------------------------------------------------------
------------------------------------------------------------
------------------------------------------------------------
------------------------------------------------------------
------------------------------------------------------------
------------------------------------------------------------
------------------------------------------------------------
------------------------------------------------------------
------------------------------------------------------------
------------------------------------------------------------
------------------------------------------------------------
--------------------------------
>unbinned_C24_unbinned_C24_g0134.c0147.00764
------------------------------------------------------------
------------------------------------------------------------
------------------------------------------------------------
------------------------------------------------------------
------------------------------------------------------------
------------------------------------------------------------
------------------------------------------------------------
---------------------------------------MTQPY-----R----------
------------------------------------------------------------
-----------------------------------------------------D---KNG
IP---------------YL--INVGQKILSLLNGIKHTIESFSDLYGLDQTLLQDVVQGK
ASP--------NEEIRSALDAHCPLRIRDLYPRQYQHNFPVEDDTV------EGLRICRI
EEQEQTRRKMHRGPG-SENLHFYTYADTAMSKTS-LFRPEWISEHYLH-----EGSDSE-
TPDWAFNRGHFEHQMTYFI--GPVNFHWI-ANGKKHVR--------------QMNTGDTN
YIVPFVPHTFTTR-----VEGQGIILAVTYGGTIAHESFQAQIQDMS-------------
--------------------LEEFLDKEDLRHEINTEI----------ATDQL-GG----
-------------------------------AMINRYQERKQMSD---------HIWELI
--S-HIPFQTKVRSLEYVSE----D----E-G-ADSEYQ----KTDGERWGYNIGETQIR
LKL-------------ST--------KEEF---LGPGDSFFLRAGTEH-CFS-GF-----
-----G--------------KVLIMEIDPN-GSDPRKEL---------------------
------------------------------------------------------------
------------------------------------------------------------
------------------------------------------------------------
------------------------------------------------------------
------------------------------------------------------------
------------------------------------------------------------
------------------------------------------------------------
------------------------------------------------------------
------------------------------------------------------------
------------------------------------------------------------
--------------------------------
>unbinned_C4_g0007.c0043.00468
------------------------------------------------------------
------------------------------------------------------------
------------------------------------------------------------
------------------------------------------------------------
------------------------------------------------------------
------------------------------------------------------------
------------------------------------------------------------
--------------------------------------KMAKIQ----------------
------------------------------------------------------------
-----------------------------------------------------Y---RT-
----------------------DIGSVVLRLLNGLKHTPQTISPLLGIVPEELVKVIKGE
AEL--------TKEMESSLISVTGINQRDFYPAEAWHLFPVVDDTE------DGVRVHKA
MSTFQSHRTITRGPE---NTPYYDYRDTAMSNLS-SFRPELILQLYVN-----DGEDAES
LPDWAFNKGHLEHQVTYFV--GPVNFHWKDREGKKYVR--------------QMNTGDTN
YIVPFVPHTFTTR-----RNGDGLILAVTYGGAISNPEFCSNLSALN-------------
--------------------LEEFLRNVRERLPVLSSE----------AMREIQGG----
-------------------------------VVILRHFDAIFAGDAENKER-DSKVVYLV
NPS-CQP-DTKMIELTTQSMC--IS-------------NFYL-QTTSDRWCFNIGNCPIF
LGW--------------------WGRHECL---LQSGDSFFIRSEVPH-IFA-NLEND--
----HG--------------KLLVVDICPQ-SGDPYTELALIEKYAGEEGLKRVHTETT-
-RWY--------------------------------------------------------
------------------------------------------------------------
------------------------------------------------------------
------------------------------------------------------------
------------------------------------------------------------
------------------------------------------------------------
------------------------------------------------------------
------------------------------------------------------------
------------------------------------------------------------
------------------------------------------------------------
--------------------------------
>unbinned_C4_g0018.c0588.02396
------------------------------------------------------------
------------------------------------------------------------
------------------------------------------------------------
------------------------------------------------------------
------------------------------------------------------------
------------------------------------------------------------
------------------------------------------------------------
----------------------------------------MKIQ----------------
------------------------------------------------------------
-----------------------------------------------------Y---KE-
----------------------NVGSIIRGLLNGVKHTAQTFAAAKGLDANRLEMIMSGS
SPL--------TPDVEKALGSHPGINQKYFYPPEIWDAFPVIDDTV------EGVLNMAF
EETKNTARTISRGPE---KTPYYIYADTALSNLS-LLRPEWIKMLYAH-----NGETPD-
IPDWAFNKGHFEHQITYFI--GPVNFYWIDVDGKKYVR--------------RMNTGDMN
YITPFVPHSFTAR-----KEGEGLILAVTYGGAVATDKFQAKIKLTG-------------
--------------------LENYLREIKK------------------------------
------------------------------------------------------------
----QFP-----------------------------------------------------
--------------------------------------SLLNNPLDEH------------
--------------------RGVLFKMSGA------------------------------
----------PLDI----------------------------------------------
---------------------------------------P--------------------
---------------------------YQQT-----------------------------
------------------------------------------------------------
------------------------------------------------------------
------------------------------------------------------------
------------------------------------------------------------
------------------------------------------------------------
------------------------------------------------------------
------------------------------------------------------------
--------------------------------
>unbinned_C4_g0020.c0072.00785
------------------------------------------------------------
------------------------------------------------------------
------------------------------------------------------------
------------------------------------------------------------
------------------------------------------------------------
------------------------------------------------------------
------------------------------------------------------------
---------------------------------------MNN------------------
------------------------------------------------------------
-----------------------------------------------------R---R--
-----------------------SGAHFLRILNDLKRRPEDAAAELAVPLHEIEAIIAGE
KEL--------SPEIIQRATEIWSVNARDFY--------QIQDDTT------NGIKIMRA
AASEKSSRTMQRAGQ-----PYYEYRDTAMSTIS-QFRPEWIMPLCLV-----DTNEAD-
HENVRWNNGHFLHQFTYFI--GPVNFYYLDENKKKHVA--------------VMNTGDSM
YITPFVPHSFTTR--KNDAGTKGLILALTYGAHLAG-DAQHELSVLG-S-------NLAP
YYTLD----FSTRERAFASLLTFYMEAGSISPEELAAR---TGLE-QEIILSYQNGKI-M
PPDRLLSPLAEALHITTRELFP-PDSLEKK-VIVQPSTETRRWNYPAV-NP-AYTIAELA
QTR-AMS-HSKALELTLQQTP--HS----D------L-D--L-RAGLHQYGYNVGRTPIT
RNWE------------FS-----GQHYSAT---IHPDDSFYIKPFIPH-NFR----GQ--
-----G--------------KILLLRIGGNMTGEAQRELSLF----GEEGVRRTIEEST-
-RWY--------T-----------------------------------------------
------------------------------------------------------------
--P---------------------------------------------------------
------------------------------------------------------------
------------------------------------------------------------
------------------------------------------------------------
------------------------------------------------------------
------------------------------------------------------------
------------------------------------------------------------
------------------------------------------------------------
--------------------------------
>unbinned_C4_g0043.c0449.01868
------------------------------------------------------------
------------------------------------------------------------
------------------------------------------------------------
------------------------------------------------------------
------------------------------------------------------------
------------------------------------------------------------
------------------------------------------------------------
--------------------------------------MPIKPK----------------
------------------------------------------------------------
-----------------------------------------------------H---RN-
----------------------NIGSVIRGLLNGIKHTPQTIGPIIGVEPEILEEIIAGK
IGI--------TENVEKALISVPGLNQMDFYSPDDQHLFPVIDDTN------NGVVVFRV
KDTFKSRRTLTRGPE---KVPYYIYADTAMSNIS-TFRPEWIKELYVH-----NGENVDE
LPDWAFNKGHFEHQVTYFI--GPVNFYWIDKSGKRHVC--------------RMNTGDTN
YITPFVPHTFTTR-----KKGEGLILAVTYGGAISDPEFRSKINLLE-------------
--------------------VDEYLRYIRKNMPTPSSF----------VVKDLAGG----
-------------------------------VNICRYPD-------------------FV
RPT-HQP-NTQVRELRVLKL---VS----E-------------LKHSDRWGYNINDSDVV
LEWE------------GSNNAR-----------LESGDSFFIKPGVSH-SFIQADMGR--
----EG--------------KLLIVDIKPQ-QGDPYVELAEIEKYVGEAGLKRVHTETT-
-RWY--------------------------------------------------------
------------------------------------------------------------
------------------------------------------------------------
------------------------------------------------------------
------------------------------------------------------------
------------------------------------------------------------
------------------------------------------------------------
------------------------------------------------------------
------------------------------------------------------------
------------------------------------------------------------
--------------------------------
>unbinned_C4_g0043.c0473.01936
------------------------------------------------------------
------------------------------------------------------------
------------------------------------------------------------
------------------------------------------------------------
------------------------------------------------------------
------------------------------------------------------------
------------------------------------------------------------
-------------------------------LTPTTRWKMQEIR----------------
------------------------------------------------------------
-----------------------------------------------------H---KT-
----------------------NVGPVILGLLNGLKHTPETLGPVLGIEPEKLKRIIQGQ
EPL--------SKEIEEALITIPGINQRDFYPAESQHFFPMVDDTE------RGVVIFRK
EDTVKSQRTISRGFN---NTPYYIYADTAMSNLS-TFRPEWIKQLYVN-----DGKNANS
LPDWAFNKGHFEHQVTYFI--GPVNFHWKDKGGKKYVC--------------QMNTGDTN
YIVPFVPHSFSTR-----KEGEGLILAVTYGGAISNPEFRQELSLLE-------------
--------------------VEEYIGNTKTRLPILAS-----------RADRLRGG----
-------------------------------VEIAKHPTARASYFLGG----DYEIFELI
SPV-FQP-DTMVREIFFDSI----S----------------F-RSFSEHWGFVLGSHPFT
FQWG------------EG-----GGIRKEI---LNQGDSFLVRPKVSHDLMI-DPKAR--
----PG--------------QLVMVNISPE-QGDPYAELALIEKYVGEEGLKRVHTETT-
-RWY--------------------------------------------------------
------------------------------------------------------------
------------------------------------------------------------
------------------------------------------------------------
------------------------------------------------------------
------------------------------------------------------------
------------------------------------------------------------
------------------------------------------------------------
------------------------------------------------------------
------------------------------------------------------------
--------------------------------
>unbinned_E14_g0031.c0026.00457
------------------------------------------------------------
------------------------------------------------------------
------------------------------------------------------------
------------------------------------------------------------
------------------------------------------------------------
------------------------------------------------------------
------------------------------------------------------------
---------------------------------------MSNERIKPQP-----------
------------------------------------------------------------
---------------------------------------------TRIIDPTHA---E--
----------------------RQGRQLGRITEDIKRGPEFLAAELKEEPNTITAILAGK
ASMA------DVNRVIEKAAEAYPIQRGAFE--------VVRDDTD------DGAVIMHA
DEAANTKRTFIRVNGRGEKVEFYDYWDSAMSRVGMQLKPEKIRPLVTV-----KDTDPD-
NPEVVYNKGHFQHQTTLYI--GEINYYYR-DSAGSHMI--------------EMNTGDSS
YHTSYVPHTFTNR--N--PNQEAYIMAVTFGVKLEA-ATQQELSVLS-P-------KRVA
ETLID----LSSPQTAFSGLLKMKLGESLMPPQVLTQL---SNIG-VERINTLLKGED-V
PQPEELVQLAHVLGVNARDLMPPDAVTADQ-VVVIKKKDNKQWHYPNEENP-TYLIKKLA
GST-KVS-AAQSISLQPLNR----EKPVNE----KSF-D--L-TTPMHTFGYNYSDNPAD
LYWE------------GA-----KGIRHSV---LEPGTSFYMKPLIGY-TVR----SS--
-----GA-----------PSELLIMRIGGNLWGDTFFELSSL----QEKAVSRLLQETGT
GKWY--------------------------------------------------------
------------------------------------------------------------
------------------------------------------------------------
------------------------------------------------------------
------------------------------------------------------------
------------------------------------------------------------
------------------------------------------------------------
------------------------------------------------------------
------------------------------------------------------------
------------------------------------------------------------
--------------------------------
>unbinned_E14_g0037.c0775.03303
------------------------------------------------------------
------------------------------------------------------------
------------------------------------------------------------
------------------------------------------------------------
------------------------------------------------------------
------------------------------------------------------------
------------------------------------------------------------
---------------------------------------MTEIQ----------------
------------------------------------------------------------
-----------------------------------------------------H---RT-
----------------------DVGSVILGLLNGLKHTPQTIGPLLDIAPEELAKVIRGE
AEL--------TTEMESILTSVTGINQRDFYPAEARHLFPAINDTN------DGVVIFRK
EDTIKSQRTLRRGPE---KTPYYIYADMAMSNLS-SFRPEWIKQLYIH-----DGEKADD
LPDWAFNKGHFEHQVTYFI--GPVNFHWKDKEGKKYVC--------------RMNTGDTN
YIVPFVPHSFTTR-----VKGEGLILAVTYGGAISNQEFRHSLSLLD-------------
--------------------IEEYIGNTKKRLPVLPS-----------KFKDFGGG----
-------------------------------VEIAKRFDAKTCEQEFRL-----QSATLI
NPD-GQP-DTKVTELKLQAH----S----VGS-YNCFSD----C-----WGYNLGNSNVL
ISW-------------KG--------HEDF---LNPGDSFLVESEVPH-IFS-NLGHV--
----ES--------------KLLLVDIHSQ-SGDPYTEMALIEKYVGEAGLRRVHTETT-
-RWY--------------------------------------------------------
------------------------------------------------------------
------------------------------------------------------------
------------------------------------------------------------
------------------------------------------------------------
------------------------------------------------------------
------------------------------------------------------------
------------------------------------------------------------
------------------------------------------------------------
------------------------------------------------------------
--------------------------------
>unbinned_E14_g0095.c0030.00584
------------------------------------------------------------
------------------------------------------------------------
------------------------------------------------------------
------------------------------------------------------------
------------------------------------------------------------
------------------------------------------------------------
------------------------------------------------------------
---------------------------------------MDDLK----------------
------------------------------------------------------------
---------------------------------------------------------R--
-----------------------NGQNLQGIINDLKRRPEDAAAELDVPLDEFNSYLCGE
AEI--------PTEVIRRATEAWPVNERDFY--------CIKDDSP------TGVKIMRA
AESAQSSRIMERAGK-----PYYEYRDTAASTVS-QFRPEWIRELCVV-----EDNNPN-
NPEAQWNNGHFMHQFTYFV--GPVNFYYKGEDGNKKVV--------------VMNTGDSM
YITPFVPHTFTTR--KNEAGESGLILALTYGNKLAG-ETQQELSAIG-T-------ELAA
DYALD----FSSREKAAASLLRFHREAASIDYLGLDLK---TGIP-VSLLHRYESGKI-L
PKHEDLEKIADALDIDVRELLP-PDLIEQK-VVVKRHKTIDGRNFPTY-FP-VYQVVDLA
GTN-HLP-HSKALELNVRKDA--GS----DP---DDL-D--L-KVGLHQYVYNVGKTVVE
INWR------------TG-----GQDHHVS---IQPDDSLYIKPFIPH-NFR----GAG-
-----G--------------KLLVLRIGGRAAGEAQRELSLI----GRESTVRAVSEMM-
-PWF--------N-----------------------------------------------
------------------------------------------------------------
--KEG-----------------------KS------------------------------
------------------------------------------------------------
------------------------------------------------------------
------------------------------------------------------------
------------------------------------------------------------
--------------------KI--------------------------------------
------------------------------------------------------------
------------------------------------------------------------
--------------------------------
>unbinned_E14_g0157.c0931.03844
------------------------------------------------------------
------------------------------------------------------------
------------------------------------------------------------
------------------------------------------------------------
------------------------------------------------------------
------------------------------------------------------------
------------------------------------------------------------
---------------------------------------MN-------------------
------------------------------------------------------------
------------------------------------------------------------
----------------------IDRYKLTHWLNARKVTVAQVCADARVTEAVLEAVLDGT
VQQ-------LEDSVARALLEYLNLPSSALA--------GGESPA-------ADVLIWER
DRIESTCRPIQRDGI-----HFYNYYSLP-SPTG-YVAPVILDILCP------PSRLPV-
-----LNNGHLEPAITINLGPGDIHGRW----AQELDDVSWRVFASNRTEEAPWIVGDSY
VEPSYRPHTYSLT-----STAPAQILSYTVKSGLQA--IAERLNGW--------------
---------------------------------SVAAA---NAL----------------
------------------------------------------------------------
------------------------------------------------------------
------------------------------------------------------------
------------------------------------------------------------
------------------------------------------------------------
------------------------------------------------------------
------------------------------------------------------------
------------------------------------------------------------
------------------------------------------------------------
------------------------------------------------------------
------------------------------------------------------------
------------------------------------------------------------
------------------------------------------------------------
------------------------------------------------------------
--------------------------------
>unbinned_E14_g0167.c0300.01923
------------------------------------------------------------
------------------------------------------------------------
------------------------------------------------------------
------------------------------------------------------------
------------------------------------------------------------
------------------------------------------------------------
------------------------------------------------------------
---------------------------------------MAEIQ----------------
------------------------------------------------------------
-----------------------------------------------------H---KN-
----------------------NIGSVILGLLNGLKHTPQTIGPLLNIAPEELVKVIKGE
AEL--------TKEMESALISVTGINQRDFYPAKAWHLFPVVDDTK------NGVIIFHN
EDTIKSQRMLTRGPQ---KTPYYVYADTAMSNIS-SFRPEWIKQLYVH-----DGGSADD
LPDWAFNKGHLEHQVTYFI--GSVNFHWKDKNGKKYVR--------------KMNTGDIN
YIVPFVPHSFTTR-----KEEEGLILAVTYGGAIARQDFRSKISLLD-------------
--------------------MNRYLKLVKQHSGFY--------------LDVGRHG----
-------------------------------VDIFPLSDRGSTGENYGF-----RFMNLV
ILG-YQS-FSEICSVELRS------------S-MSSCGD----HEQSERWGYNIGDCPVT
LRCG------------EG-----SRFVEHL---LESGDSFLIRPEIPH-EFV-ATEEG--
----SG--------------KLLQVIIKSQ-QGDPFSELGMIDKYAGEEGLKRVHTETT-
-RWY--------------------------------------------------------
------------------------------------------------------------
------------------------------------------------------------
------------------------------------------------------------
------------------------------------------------------------
------------------------------------------------------------
------------------------------------------------------------
------------------------------------------------------------
------------------------------------------------------------
------------------------------------------------------------
--------------------------------
>MpnS_EBM92518.1
------------------------------------------------------------
------------------------------------------------------------
------------------------------------------------------------
------------------------------------------------------------
------------------------------------------------------------
------------------------------------------------------------
------------------------------------------------------------
---------------------------------------MKTR-----------------
------------------------------------------------------------
-----------------------------------------------------N---KI-
----------------------FSAKRLRQVLNDLKRRPEDAARELKISNKKIINILKGK
DEL--------KISLVKRMLKIWPVTLNNFINF------KFFNDKD------PEIIIFNE
NSSKKTSRLMQRKGR-----DYYEYRDTAMSRNA-PFRPEWIRVLQIV-----DNNNPK-
NPKVVWNKGHLLHQFTYFV--GNINFYYF-ENKIKKVK--------------TMKTGDTM
YISPYVPHSFTSR--D---NDRNFIIALTYLDKITN-DVQDNL---G-N-------LGIK
NSMSA----IFNENS-NNDIIKRYTNNSFLNFEEIIKG---YKIK-NFKKNSTFH-----
----FSKKLSDKLNINLRDILE--TENTKK-VIINTQSKSRIWFYPTKKKR-ILQIRELA
SSK-YSP-ESKSFELSVLKS--------------NNI-K--H-QNHSHQYFYVLGK----
-YLK------------LK-----INSKIYN---LKKNDTFYLKPFTKF-SLM----NN--
-----NA-------------KILVLRVSDRISGDNLLQLSQI----GKKNIKRVIKESE-
-SWF--------------------------------------------------------
------------------------------------------------------------
------------------------------------------------------------
------------------------------------------------------------
------------------------------------------------------------
------------------------------------------------------------
------------------------------------------------------------
------------------------------------------------------------
------------------------------------------------------------
------------------------------------------------------------
--------------------------------
>MpnS_ECZ36112.1
------------------------------------------------------------
------------------------------------------------------------
------------------------------------------------------------
------------------------------------------------------------
------------------------------------------------------------
------------------------------------------------------------
------------------------------------------------------------
---------------------------------------MKQE-----------------
------------------------------------------------------------
---------------------------------------------------QLI---K--
----------------------KIGKRILSESNDLKRTLESLANEIGVEKEKLKKVVDGQ
CELA------DSYSVIRKMGLVYPIDIADLF--------LIQDDCE------NGIKIMRA
ADSLKSSRIFNRIDANKIKTPYYEYRDTAMSSLG-PFKPEWIKELRVV-----NDNDPK-
NPNVVYNNGHFMHQTTLFI--GPVNFYWE-VNGKKFCR--------------EMNTGDSN
YITPFWPHSFTSR--D--ANEEAYILAITFGGDVRR--AQKELYALG-E-------KT-K
NYVLD----YRENNKAVRQLINHHMNNESITIDHLIDLAQQKSID-I-NLKDLLISDK-P
ISKRDLKIIADFLNIELENLIIPEYKPEDE-VVIKHSNSKNRYYFPNKDNI-AYKIETLA
RTS-KMP-LLK-------------------------------------------------
------------------------------------------------------------
------------------------------------------------------------
------------------------------------------------------------
------------------------------------------------------------
------------------------------------------------------------
------------------------------------------------------------
------------------------------------------------------------
------------------------------------------------------------
------------------------------------------------------------
------------------------------------------------------------
------------------------------------------------------------
------------------------------------------------------------
--------------------------------
>MpnS_ECZ56278.1
------------------------------------------------------------
------------------------------------------------------------
------------------------------------------------------------
------------------------------------------------------------
------------------------------------------------------------
------------------------------------------------------------
------------------------------------------------------------
------------------------------------------------------------
------------------------------------------------------------
------------------------------------------------------------
------------------------------------------------------------
------------------------------------------------------------
------------------------------------------KELCIV-----DDNTPE-
NDSIRWNNGHFMHQFTYFI--GDVNFYYIDENGKRKTA--------------EMKTGDSM
YITPFIPHTFATR--KG-AKENGLILALTYGDKLAG-DAKQELACLS-K-------ELGT
KFSLD----FSTKEKSSASLIKFHREISSITINELSNR---TKIP-KQQLLEFENGNL-I
PSSSEMSLLAHALNINVRELLP-NDIQEKK-VVVKTHDNCTQWNYPDD-SK-RYILTELA
STS-ALP-FSKALEIKVQNS----D----S----SEL-D--L-EVGLHQYIYNVGNSELE
INWK------------LE-----EKTYHKI---IKPGDSIYIKPFVNH-NFR----GN--
-----G--------------SLVALRVGGKIPGDSQRELSIL----GNKNVSRAINETK-
-LWF--------N-----------------------------------------------
------------------------------------------------------------
--AGN-------------------------------------------------------
------------------------------------------------------------
------------------------------------------------------------
------------------------------------------------------------
------------------------------------------------------------
------------------------------------------------------------
------------------------------------------------------------
------------------------------------------------------------
--------------------------------
>MpnS_ECZ75315.1
------------------------------------------------------------
------------------------------------------------------------
------------------------------------------------------------
------------------------------------------------------------
------------------------------------------------------------
------------------------------------------------------------
------------------------------------------------------------
------------------------------------------------------------
------------------------------------------------------------
-----------------------------------------------------M---S--
----------------------ISNIKFRKILNDLKRRPEDAARDLKISNKKLLQILNNK
TKT--------DFDIIEKATKIWPVNYGDFF--------SFEDDTK------NDFKIMRA
SISDKSSRIMSRGKK-----PYYLYKDTVMSKLS-PFKPELITELQIV-----SDNNSN-
NIDVKFNNGHFLHQFTYFI--GPVNFYYM-LNGKKKVA--------------VMNTGDSM
YISPYIPHSFATR--KNNQEVLGKIIAITYSDKLDN-ETLNESSSIG-F-------NLIK
KLKIN----LKDEYYSFWSNLEKQINNSFISFNMLNDL---LKYD-LGSLKKNKK----I
PKINTIKKIAKYLNLNLRDLLPPNNLTD---VKIQKYKDNRSWFYPSNIKR-DYKIIELT
NVS-ELP-YSRGFEIKILKN----N----K----NNC-S--L-EVPTHQYIYNIGKKDIK
IEI--------------------DGIN-EK---LNKNDSMYIKPNKKH-KFI----SE--
-----G--------------KVLVLRLGGRLSGDSLYQLSKM----SDK-----------
------------------------------------------------------------
------------------------------------------------------------
------------------------------------------------------------
------------------------------------------------------------
------------------------------------------------------------
------------------------------------------------------------
------------------------------------------------------------
------------------------------------------------------------
------------------------------------------------------------
------------------------------------------------------------
--------------------------------
>MpnS_EDA64276.1
------------------------------------------------------------
------------------------------------------------------------
------------------------------------------------------------
------------------------------------------------------------
------------------------------------------------------------
------------------------------------------------------------
------------------------------------------------------------
------------------------------------------------------------
------------------------------------------------------------
------------------------------------------------------------
---------------------MISNIKFRKLLNDLKRRPEDAAKDLNITKKEILKFLNNK
KEI--------SHKILNQATKVWPVNHGDFF--------SFSDDTQ------NGFKIMRS
DKSNKSKRIMIRGKK-----PYYLYKDTVMSKVS-PFKPELITELVVV-----ENDNPN-
NPKVKFNNGHFLHQFTYFI--GPVNFYYL-KNNKKKIA--------------RMNTGDSM
YISPYVPHSFTTR--KNKKNELGKILALTYSDQIDN-ETLNELNVLG-F-------DIAN
KYRID----LTNENRAFWGNLDIFFNNSSISLDEFKKK---TNID-LNKLRKKKN----V
PNLNTLKKISNFLNIGLRDLLPPKEKIE---VKIQKYSQNRNWYFPSNKKK-DYLFVELT
NIP-QLP-YSRGYEFHILSN----H----K----INR-T--L-EVPSHQYIYNIGHTNVQ
AII--------------------NKKK-IK---IYPGDSLYIKPNLKH-YFN----QK--
-----G--------------KLLILRLGGRISGDRLYQLSML----SKQNLFKTIDDIK-
-PWF--------N-----------------------------------------------
------------------------------------------------------------
--K---------------------------------------------------------
------------------------------------------------------------
------------------------------------------------------------
------------------------------------------------------------
------------------------------------------------------------
------------------------------------------------------------
------------------------------------------------------------
------------------------------------------------------------
--------------------------------
>MpnS_ECZ75939.1
------------------------------------------------------------
------------------------------------------------------------
------------------------------------------------------------
------------------------------------------------------------
------------------------------------------------------------
------------------------------------------------------------
------------------------------------------------------------
------------------------------------------------------------
------------------------------------------------------------
------------------------------------------------------------
------------------------------------------------------------
------------------------------------------------------FKIMRH
NDSEKSKRIMKRGGK-----PYYLYKDTVMSKLS-PFRPELITELEVV-----ANDSPK-
NSKVRFNNGHFLHQFTYFI--GPVNFYYI-EKNKKKVA--------------KMNTGDSM
YISPYVCHSFTTR--KNKKKLLGKILALTYSDKLDN-ETLNEITALG-F-------NITK
KYKIN----LKDHKTAFWSNIENFFKNSSITFKEFKRN---TSID-LDKIKKSKK----I
PSEKIIKKISHNLKLNYRDLFPPNNTLE---VKIQKYSNCKNWFYPSMKKK-DYLFKELT
NIP-QLP-FSRGYELTLLNE----K----K----HKS-F--L-DVPSHQYIYNLGTTKIN
FII--------------------NGKK-GY---LNPSDSIYIKPNNKH-IFY----KK--
-----G--------------KLLILRLGGRISGDSLYQLSMI----SEKNLKKTIDDNR-
-PWF--------N-----------------------------------------------
------------------------------------------------------------
--K---------------------------------------------------------
------------------------------------------------------------
------------------------------------------------------------
------------------------------------------------------------
------------------------------------------------------------
------------------------------------------------------------
------------------------------------------------------------
------------------------------------------------------------
--------------------------------
>MpnS_EDF86513.1
------------------------------------------------------------
------------------------------------------------------------
------------------------------------------------------------
------------------------------------------------------------
------------------------------------------------------------
------------------------------------------------------------
------------------------------------------------------------
----------------------------------------MKSNDAELK-----------
------------------------------------------------------------
---------------------------------------------------------K--
-----------------------SAHNLRGLLNDLKRRPEDAANELGFDIKDLEDYLSGT
KPI--------SSDFIKTACDKWPINERDFF--------VIKDDCP------SGIKIMRS
SDSNKSSRIMERAGK-----PYYDYRDTVITSST-TFRPEWIEELCIV-----DDNDPN-
NKSVQWNNGHFMHQFTYFI--GDVNYYYVDENGKKCVG--------------IMNTGDSC
YITPFVPHSFTTR--AG-SKKPGLILALTFGSSLSG-DAQQELAAISNP-------ISAS
EFALD----FTSYEKGIGSLIKYFRNSFSISLEELSRR---SEIS-EKKLNDIENGS--S
STLDELKTISASMNINLRDILS-NDLIEPA-TIIQKHDEGNQWKLANN----AYQVVELA
NSS-TLP-YARSLEISVFSE----S----DH---EDY-D--Q-NIGLHQYIYNIGDSELA
INFE---------------------NGKEK---LYPGDSCYIKPFLKH-NFR----GN--
-----G--------------KILCLRI---------------------------------
------------------------------------------------------------
------------------------------------------------------------
------------------------------------------------------------
------------------------------------------------------------
------------------------------------------------------------
------------------------------------------------------------
------------------------------------------------------------
------------------------------------------------------------
------------------------------------------------------------
------------------------------------------------------------
--------------------------------
>MpnS_WP_008298466.1
------------------------------------------------------------
------------------------------------------------------------
------------------------------------------------------------
------------------------------------------------------------
------------------------------------------------------------
------------------------------------------------------------
------------------------------------------------------------
---------------------------------------MEEEMSP--------------
------------------------------------------------------------
-----------------------------------------------VPDLYHV---R--
-----------------------SGNNFLGILNDIKRRPEDAANELGISLNEINSIISGR
KKI--------SPELIEKAVKIWPVNERDFY--------IISDDCP------TGVLIMSS
DESKKTSRIMERAGK-----PYYEYRDTAMSKTA-PFRPEWILELCKV-----KDNDPN-
NPEVQWNNGHFMHQFTYFI--GQVNFYFKGDDGKKHVA--------------VMNTGDSM
YITPFTPHTFTTR--DG-SQSNGLILALTYGSKLTG-DVQQEISLLP-I-------NSGS
NYALD----FSSKERSSSSLINYYYKISNLSMDEFEKR---TNIS-KTSLTSYLEKNE-I
PSFEDLEKIAKALNVNCRDLMS-NDKIESK-VIVKHHDESNSWSYPEN-SK-TYDFLQLA
STT-ALP-HSKAFEIITKES----Q----D----ETL-D--L-NIGLHQYVYNVGDTPVL
LSWH------------YD-----EKLFKKS---LNPGDSAYIKPFVAH-NFR----NK--
-----G--------------KLLNLRIGGKINGD--------------------------
------------------------------------------------------------
------------------------------------------------------------
------------------------------------------------------------
------------------------------------------------------------
------------------------------------------------------------
------------------------------------------------------------
------------------------------------------------------------
------------------------------------------------------------
------------------------------------------------------------
------------------------------------------------------------
--------------------------------
>MpnS_WP_029455269.1
------------------------------------------------------------
------------------------------------------------------------
------------------------------------------------------------
------------------------------------------------------------
------------------------------------------------------------
------------------------------------------------------------
------------------------------------------------------------
------------------------------------------------------------
------------------------------------------------------------
-----------------------------------------------------M---S--
----------------------ISNIKFRKILNDLKRRPEDAARDLKISNKKLLQILNNK
TKT--------DFDIIEKATKIWPVNYGDFF--------SFEDDTK------NDFKIMRA
SISDKSSRIMSRGKK-----PYYLYKDTVMSKLS-PFKPELITELQIV-----SDNYSN-
NIDVKFNNGHFLHQFTYFI--GPVNFYYM-LNGKKKVA--------------VMNTGDSM
YISPYIPHSFATR--KNNQGVLGKIIAITYSDKLDN-ETLNESSSIG-F-------NLIK
KLKVN----LKDEYNSFWSNLEKQINNSFISFNMLNEL---LKYD-LGSLKKNKK----I
PKINTIKKIAKYLNLNLRDLLPPNNLTD---VKIQKYKDNRSWFYPSNTKR-DYKIIELT
NVS-ELP-YSRGFEIKILKN----N----K----KNC-F--L-EVPTHQYIYNIGKKDIK
IKI--------------------DGIN-EK---LNKNDSMYIKPNKKH-KFI----SE--
-----G--------------KVLVLRLGGRLSGDSLYQLSKM----SDKNLKRTLNDNK-
-PWF--------N-----------------------------------------------
------------------------------------------------------------
--K---------------------------------------------------------
------------------------------------------------------------
------------------------------------------------------------
------------------------------------------------------------
------------------------------------------------------------
------------------------------------------------------------
------------------------------------------------------------
------------------------------------------------------------
--------------------------------
>MpnS_CETH01007237.1
------------------------------------------------------------
------------------------------------------------------------
------------------------------------------------------------
------------------------------------------------------------
------------------------------------------------------------
------------------------------------------------------------
------------------------MIKKNAKNKSTY-----------------------P
N-------------------------------------RFNNHK----------------
------------------------------------------------------------
--------------------------------------------------PTYL---E--
----------------------SVGSRIMCELNDLKRTPKSAAKELKISYEELKKIINGK
SSEE------NAFSLINKMGEVYPIDHSQMY--------LLMDDTV------NGARFMTE
EESKKTSRVYKRLDRNGQLTPYYEYRDTAMSRLS-LFKPEWISQIRVV-----DNDDPQ-
NPDMVLNKGHNMHQYGLFV--GPVNFYWEDLNGKVHCS--------------EMNTGDSN
YITPFIKHSFTNR--S--NTDFAYIIACTSGCETSR--AQKELYVLG-E-------EGLN
DYVLD----YRS-NKATVQLINQHMKNNMLSSANMNDLLKENGSD-L-NIEKIST----Q
MSLETYEIIAKVLDLEIGDILFPNYKPDEE-CLLKYISEHKPHFFPNEENK-LYQIHTLA
RTS-KMP-LLRGSIIDVLSS----E---------CDFSN-PI-QRSLHSYMINFGDVPID
FYWE------------YN-----NQIFNRK---INPNDSLYLKPFIKC-SFS-TS-SKQE
-----A--------------RMLVIGISGSIGLQAQRELSTL----TDP--SRVIKEIN-
-PWF--------EV----------------------------------------------
------------------------------------------------------------
------------------------------------------------------------
------------------------------------------------------------
------------------------------------------------------------
------------------------------------------------------------
------------------------------------------------------------
------------------------------------------------------------
------------------------------------------------------------
------------------------------------------------------------
--------------------------------
>MpnS_CEUZ01175771.1
------------------------------------------------------------
------------------------------------------------------------
------------------------------------------------------------
------------------------------------------------------------
------------------------------------------------------------
------------------------------------------------------------
------------------------------------------------------------
---------------------------------------MNNN-----------------
------------------------------------------------------------
---------------------------------------------------DLT---K--
----------------------KIGKRILSEANDLKRTIKALARDIDFDEKKLEKIINGK
CNIE------DSYKIINKMGDVYSIDISDLF--------LLKDDTT------NGLKFMKA
KDSINSSRVFCRIDCNGERTPYYEYRDTAMSILS-PYKPEWIKELRVV-----DNNDPN-
NPDVVFNNGHFMHQITFFV--GPVNFYWE-VNGKRYCK--------------EMNTGDSN
YITPFWPHSFTNR--N--SDEEAYILAITFGAEVRR--AQKELYALG-A-------KS-K
NYLIQ----YRNHQKAIKQLIYQHMCNENYTYEHLAKLLKDKSID-I-DIKEIQDGSM-N
ISFESLRVIAELLNIEPYDLLLPKYKSSEE-VVIKTSEDKNKYFYPSKKEA-CYSIEALA
RTS-KMP-LLKGFSLKVISN----K---------VS--K-NL-ITSLHTYIYNYGSSEII
IYWE------------DE-----GISYQEK---IQSNDSLYIQPFINH-GFS-CS--AKN
-----G--------------KLFIVRVSGSINLATQRELSYM----SNI--DRAYNEKK-
-PWF--------N-----------------------------------------------
------------------------------------------------------------
------------------------------------------------------------
------------------------------------------------------------
------------------------------------------------------------
------------------------------------------------------------
------------------------------------------------------------
------------------------------------------------------------
------------------------------------------------------------
------------------------------------------------------------
--------------------------------
>MpnS_CEUQ01020361.1
------------------------------------------------------------
------------------------------------------------------------
------------------------------------------------------------
------------------------------------------------------------
------------------------------------------------------------
------------------------------------------------------------
------------------------------------------------------------
---------------------------------------MLDSHPS--------------
------------------------------------------------------------
-----------------------------------------------NQNEIRQ---K--
-----------------------SSANFLGILNDIKRRPEDAAKELNVSVELIQSIIEGD
AEL--------TDDIINRAVKIWPVNKRDFH--------IIEDDCP------NGVKIMSS
EMSKKSSRIMYRAGK-----PYYEYRDTAMSKVA-PFRPEWILELCSV-----TDNDPE-
NSSIQWNNGHFMHQFTYFI--GNVNFYFKDENGEKQTA--------------VMNTGDSM
YITPFIPHTFATR--DN-GESNGLILALTYGGKLTG-EHQQELASMS---------ELGH
EFALD----FSSKENASASLLKYHCGISTVSLEELSSR---TKIE-VNELKKFECGLK-I
PTIGDLEKIAAALNVNIRDLMS-NDKIEQK-VITKKYNDARTWYYPDS-TK-CYKFVELA
ATS-TLP-FSKSFEVELLNS----E----N----SEL-D--L-KTGLHQYIYNLSPNSVT
INWS------------MS-----SQEFTEI---IKPNDSLYIKPFIKH-NFR----GN--
-----G--------------KLLILRIGGKIPGDSQRELSII----GKENAKRAIAETT-
-LWF--------D-----------------------------------------------
------------------------------------------------------------
--KTG-----------------------KN------------------------------
------------------------------------------------------------
------------------------------------------------------------
------------------------------------------------------------
------------------------------------------------------------
------------------------------------------------------------
------------------------------------------------------------
------------------------------------------------------------
--------------------------------
>MpnS_CEVA01240831.1
------------------------------------------------------------
------------------------------------------------------------
------------------------------------------------------------
------------------------------------------------------------
------------------------------------------------------------
------------------------------------------------------------
------------------------------------------------------------
---------------------------------------MDKEN----------------
------------------------------------------------------------
--------------------------------------------------HSYS---K--
----------------------RIGARVFSEANDLKRTPEALAIDLNWELADIIKVISGE
ADTK------MGSKLLFEMANHYPISLRDIW--------VEPDDTD------NGVVVVSG
DQSAATARVFNRLNENGELTPYYEYRDTAMSRLA-PYRPEWIRELRYV-----ADSNPE-
NPDVAFNNGHVLHQLTFFI--GHVNFYWK-IGNKKFSR--------------EMNTGDSA
LITPFIPHSFTSRSRD--RKNQGLIIAVTYRGDVNR--AAEDLSRLT-I-------KDMN
NLSGN----LRKPTSVFAARMQRLLQSESLTVGDLISKLQEAGLS-PSEAQMLASATH-I
PNQNGMDTLAKVLKINLSDLLVYPMTGEEE-VVVSARSDNTPRLFPDGNLP-LCRLHELA
RSK-LQP-NQRSFDIELTGK---TS---------TDLTS-GF-KHHLHEYLFNYSEQPIE
LLW--------------------GAGRHIE---LPPSGSAYITPLTEH-WLQ-GPENT--
--------------------RVLMVRVPGNLTDQMFNEFASF----AESGKERAIMETK-
-RWF--------------------------------------------------------
------------------------------------------------------------
------------------------------------------------------------
------------------------------------------------------------
------------------------------------------------------------
------------------------------------------------------------
------------------------------------------------------------
------------------------------------------------------------
------------------------------------------------------------
------------------------------------------------------------
--------------------------------
>MpnS_CEUQ01064499.1
------------------------------------------------------------
------------------------------------------------------------
------------------------------------------------------------
------------------------------------------------------------
------------------------------------------------------------
------------------------------------------------------------
------------------------------------------------------------
---------------------------------------MLEPKTT--------------
------------------------------------------------------------
-------------------------------------------------NESRL---R--
-----------------------SSSNFLGILNDIKRRPEDAAKELDVSIELIQSIIDGS
SDI--------PSSLIDKAIKIWPVNKRDFF--------VIEDDCP------NGIKIMSA
EDSEKSSRTMYRAEK-----AYYEYRDTAMSKVA-PFRPEWILELCNV-----TDNDPE-
NKSVQWNNGHFMHQFTYFI--GNVNFYYRDKNGKKQTA--------------VMNTGDSM
YITPFVPHTFATR--NN-SQTNGLILALTYGGKLTG-EHQQELSTMS---------NLGD
NFALD----FSSENLASGSLLKYHREISTLTHNELSTR---TGLS-IETLQNFESGFV-K
PQISDLEKISLALTVNIRDLLP-NDKIEDK-VIIKNHKDCKIWYYPEN-TQ-RYKFRELA
STT-ALP-FSKSFEVEILDS----S----N----SEL-D--L-TSGLHQYIYNIGETPIT
LNWR------------IN-----NEKNNKI---INSNDSLYMKPFIPH-NFR----GI--
-----G--------------KLLILRIGGKIPGDSQRELSIV----GKDNAKRAISETT-
-LWF--------D-----------------------------------------------
------------------------------------------------------------
--KKG-----------------------KN------------------------------
------------------------------------------------------------
------------------------------------------------------------
------------------------------------------------------------
------------------------------------------------------------
------------------------------------------------------------
------------------------------------------------------------
------------------------------------------------------------
--------------------------------
>MpnS_CEUQ01164816.1
------------------------------------------------------------
------------------------------------------------------------
------------------------------------------------------------
------------------------------------------------------------
------------------------------------------------------------
------------------------------------------------------------
------------------------------------------------------------
---------------------------------------MLDTTLS--------------
------------------------------------------------------------
------------------------------------------------DDFSRL---K--
-----------------------SGSNFLGILNDIKRRPEDAAEELGVPLETITAIIEGK
SDL--------SYEIIERATKIWPVNKRDFF--------IIEDDCP------QGIKIMTA
QNSEKSKRVMERAGK-----PYYEYRDTAMSKIA-PFRPEWIKELCYV-----DDNDPE-
NSKLQWNNGHFLHQFTYFI--GSVNFYYKDESGKKCTA--------------VMNTGDSM
YITPFIPHTFATR--GD-GNPNGLILALTYGGKLTG-EPQQELSSLS---------GLGS
EFALD----FSSKESSSGSLLVFHRNSANFSINELSKR---TSIP-IEDIEKFENGKS-L
PTFSQYEKIASALTINIRDLIP-NDKIEDK-VVIKNKNDEPTWFYPES-TK-SYEFRALA
SST-SLP-FSKAFEISTLKN----N----N----EEL-D--L-ESGLHQYVYNIGNSTIT
INWM------------IQ-----GKKHNEE---IQPGDSLYIKPFISH-NFR----GL--
-----G--------------KLLVLRIGGKVAGESQRELSIV----GKKNAKRAISETM-
-QWF--------D-----------------------------------------------
------------------------------------------------------------
--TKG-----------------------KK------------------------------
------------------------------------------------------------
------------------------------------------------------------
------------------------------------------------------------
------------------------------------------------------------
------------------------------------------------------------
------------------------------------------------------------
------------------------------------------------------------
--------------------------------
>MpnS_CEUQ01189416.1
------------------------------------------------------------
------------------------------------------------------------
------------------------------------------------------------
------------------------------------------------------------
------------------------------------------------------------
------------------------------------------------------------
------------------------------------------------------------
---------------------------------------MLDSEIN--------------
------------------------------------------------------------
--------------------------------------------------TTML---R--
-----------------------LGNNFLGILNDIKRRPEDAATELGVSEELIFSIIEGR
SEL--------PSDLVDKAVKIWPVNKRDFY--------IIEDDCP------DGIKLMSA
SDSEKSKRIMERAGK-----PYYEYRDTAMSKVA-PFRPEWIMELCNV-----ENNDPE-
NKLVQWNNGHFLHQFTYFI--GNVNFYYKDENGKKQTA--------------VMNTGDSM
YITPFVPHTFATR--QG-SSSNGLILALTYGGKLTG-EHQQELSSMS---------NLGS
EFALD----FSSKNKASSSLLKYHREISSLSLEELSIR---TSIP-VDELESFESDSK-I
PTSLQLENIANAFVVNIRDLLP-NDKVEKK-VIITQNDKTRSWFFPEN-KK-FYKFHELA
STT-ALP-FSKSFKVDILNS----T----D----PSL-D--L-RSGLHQYVYNIGQQSVV
IHWQ------------LN-----DKIFEQK---IEPNDSIYIKPFIKH-NFR----GT--
-----G--------------NLLILRVGGKIPGDSQRELSIV----GKNNAQRAISETM-
-LWF--------D-----------------------------------------------
------------------------------------------------------------
--KTG-----------------------KN------------------------------
------------------------------------------------------------
------------------------------------------------------------
------------------------------------------------------------
------------------------------------------------------------
------------------------------------------------------------
------------------------------------------------------------
------------------------------------------------------------
--------------------------------
>MpnS_CEUQ01031183.1
------------------------------------------------------------
------------------------------------------------------------
------------------------------------------------------------
------------------------------------------------------------
------------------------------------------------------------
------------------------------------------------------------
------------------------------------------------------------
---------------------------------------MKVQEID--------------
------------------------------------------------------------
-----------------------------------------------QRKIELI---K--
-----------------------VGRNFLGILNDIKRRPEDAANELKLPLEKINSIISGD
SEL--------TDDIVNIAVKIWPVNRRDFY--------TVEDDCP------QGVKIMTA
SESEKSSRIMNRADK-----PYYEYRDTAMSKIS-PFRPEWIEELCRV-----KDNDPQ-
NDKVQWNNGHFMHQFTYFI--GKVNFYYKDENGIKQTA--------------VMNSGDSM
YITPFVPHTFTTR--DD-AKENGLILALTYGGKLTG-DPQHELSALS---------GLGS
EFALD----FSSKEKTFSSLLKFHRDNGNLSLNEISER---TGIG-IQKLKDFENGIG-T
PTINELGKIAESLTINIRDLLP-NDKNEKK-VIVKHHDECKTWFYPED-TK-CYKMYELA
AST-TLP-FSKSFEIEILNE----N----N----PEL-D--L-VSGTHQYAYNIGENSIS
FNWK------------LG-----NNQNNTE---FHPGDSLYIKPFVTH-SFR----GN--
-----G--------------KILVLRIGGKTSGDAQRELSIV----GRENAERAISETT-
-QWF--------D-----------------------------------------------
------------------------------------------------------------
--PRG-----------------------KK------------------------------
------------------------------------------------------------
------------------------------------------------------------
------------------------------------------------------------
------------------------------------------------------------
------------------------------------------------------------
------------------------------------------------------------
------------------------------------------------------------
--------------------------------
>MpnS_CEPZ01088418.1
------------------------------------------------------------
------------------------------------------------------------
------------------------------------------------------------
------------------------------------------------------------
------------------------------------------------------------
------------------------------------------------------------
------------------------------------------------------------
---------------------------------------MGNE-----------------
------------------------------------------------------------
---------------------------------------------------NHF---K--
----------------------VMGARIFSELNDLKRTPEAAARDLGIEFDELDDVIKGN
ASME------RVYGVIGKMGQVYPIDSSDLM--------VPEDDTT------NGVRIMRA
EEAEKTKRIFERDDRTGGKTPYYDYRDSAMSRLA-PLKPEWIRELRVV-----GDNNPN-
NPDVAYNNGHFMHQITFFK--GPVNFYWEDKNGERHCA--------------EMNTGDSN
YITPFHRHSFTSR--S--QDKEALILAVTFGGEARR--AQKELYALG-E-------RV-V
EDVPD----YRDQHKAIGQLLDWHMNNGKVSVKNLRVRLGEGGRE-I-DLEGVLSGQA-P
LTPHDRNSLARVLGIEPSDLMIPQYNPDEE-VVVR--QRGEGYSYPGGTER-HYEIRELA
RTS-KMP-MMKGFDIRPLRP----S---------VDLLN-GF-QSSLHGWGYNYGDADIG
LAWE------------IG-----GEEYGKT---LKPGDSFYMQPYIQH-GFS-DIDGQGN
-----A--------------EIVTIGVSGALNLATQRELAYF----TDP--KRAVRETR-
-QWF--------D-----------------------------------------------
------------------------------------------------------------
------------------------------------------------------------
------------------------------------------------------------
------------------------------------------------------------
------------------------------------------------------------
------------------------------------------------------------
------------------------------------------------------------
------------------------------------------------------------
------------------------------------------------------------
--------------------------------
>MpnS_CEOQ01082183.1
------------------------------------------------------------
------------------------------------------------------------
------------------------------------------------------------
------------------------------------------------------------
------------------------------------------------------------
------------------------------------------------------------
------------------------------------------------------------
---------------------------------------MQTEEID--------------
------------------------------------------------------------
-----------------------------------------------IKKIELI---K--
-----------------------SGRNFLGILNDIKRRPEDAADELNIPLEKIQSVLNGE
MRL--------TEEIIDIAVKVWPVNRRDFY--------IVEDDCP------EGIKIMSA
EDSKMSSRIMNRAGK-----PYYEYRDTAMSKVS-PFRPEWIEELCSV-----TNNDPE-
NELVQWNNGHFMHQFTYFI--GDVNFYYKDDNGVKQTA--------------VMKTGDSM
YITPFVPHTFATR--EG-AKTNGLILALTYGGKLTG-DSQLELSSLS---------GLGA
EFSLD----FSTMESSVGSLLKFHRENSNLSFKEISER---TKIE-IDDLKAFELGKK-N
PSFSELKKIAESQTINLRDLLS-NDKIEEK-VIIKSREECKRWFYPED-TK-CYELVELA
STT-ALP-FSKSFEMNVINQ----N----N----SEL-D--L-KTGSHQYVYNVGDAQIS
LNWK------------LG-----GNIHTKN---LNPGDSLYIKPFIEH-NFR----GK--
-----G--------------KILILRIGGKVSGDAQRELSIV----GKKNAERAISETT-
-QWF--------D-----------------------------------------------
------------------------------------------------------------
--PRG-----------------------KK------------------------------
------------------------------------------------------------
------------------------------------------------------------
------------------------------------------------------------
------------------------------------------------------------
------------------------------------------------------------
------------------------------------------------------------
------------------------------------------------------------
--------------------------------
>MpnS_CEOQ01010224.1
------------------------------------------------------------
------------------------------------------------------------
------------------------------------------------------------
------------------------------------------------------------
------------------------------------------------------------
------------------------------------------------------------
------------------------------------------------------------
---------------------------------------MLESTND--------------
------------------------------------------------------------
-----------------------------------------------EITSYRL---K--
-----------------------IGANFLGILNDIKRRPIDASTELGVSVELIQSIIEGK
IDL--------SPEIVDKATKIWPVNKRDFY--------IIEDDCP------TGVKIMSF
EDSKKSTRIMNRAQK-----PYYEYRDTAMSKVA-PFRPEWIMELCTV-----NDNDPN-
NDIIQWNNGHFMHQFTYFI--GNVNFYYKDENGKKQTA--------------VMNTGDSM
YITPFVPHTFATR--KN-STSNGLILALTYGGKITG-DTQHELSSLS---------NVGS
EFALD----FSSKEKSAASLLNYNVQCANLTITELSKR---TSIT-INELKLFLNGTN-I
PSFSEYSKIANALNIDVRDLLP-NDKFEKK-VIIKHNLDGKTWFFPEE-TK-SYEFRELA
STT-TLP-FSKAFEVNVLKS----D----E----RDY-D--L-KSGLHQFVYNIGESSVS
LSWR------------SN-----EQDHNQT---INPGDSLYMKPFIEH-KFS----GN--
-----G--------------KLLMMRVGGKIAGESQRELSII----GKENAKRAISETM-
-QWF--------E-----------------------------------------------
------------------------------------------------------------
--PSG-----------------------KN------------------------------
------------------------------------------------------------
------------------------------------------------------------
------------------------------------------------------------
------------------------------------------------------------
------------------------------------------------------------
------------------------------------------------------------
------------------------------------------------------------
--------------------------------
>MpnS_CEOQ01292934.1
------------------------------------------------------------
------------------------------------------------------------
------------------------------------------------------------
------------------------------------------------------------
------------------------------------------------------------
------------------------------------------------------------
------------------------------------------------------------
------------------------------------------------------------
------------------------------------------------------------
------------------------------------------------------------
------------------------------------------------------------
------------------AVKIWPVNYSDFF--------YIEDDTS------DGFKIFKN
SESNTSQRTMHRNGK-----PYYLYKDTVMSKIS-PFRPEWIQQLTIV-----DDLNPE-
NEKVKFNNGHFLHQFTYFI--GPVNFYYM-DGKKKKVA--------------PMNTGDSM
YISPYVPHTFTTR--KNPENKLGHILALTYSDKVDS-ESLNELTAIG-Y-------DLVK
KFKLN----LNNEFEAFKSVLNYHMKMSSLTNENFIER---ENFD-IEKIIRRNS----L
PNIEELKEISKILNINIRDLLPPIKEHS---IKIKKYKDNLKWNYPSNKEK-FYNFVELT
NLP-QLP-TSKAYELNVISY----K----E----NNI-S--F-EIPSHQYIYNIGDTDCI
IKI--------------------NEKINKN---FEPGDSIYIKPNLKH-KFI----KK--
-----S--------------KLLVLRIGGKISGDILNQLSMI----SEDNLKRTIDDNL-
-PWF--------N-----------------------------------------------
------------------------------------------------------------
--IN--------------------------------------------------------
------------------------------------------------------------
------------------------------------------------------------
------------------------------------------------------------
------------------------------------------------------------
------------------------------------------------------------
------------------------------------------------------------
------------------------------------------------------------
--------------------------------
>MpnS_CEOQ01075582.1
------------------------------------------------------------
------------------------------------------------------------
------------------------------------------------------------
------------------------------------------------------------
------------------------------------------------------------
------------------------------------------------------------
------------------------------------------------------------
------------------------------------------------------------
------------------------------------------------------------
-----------------------------------------------------M---KS-
----------------------SPSLKLRKILNDLKRRPEDAAKDLGISKDKIDKILSNE
AKL--------DLNLIEKAVQVWPVNYSDFF--------HIEDDTK------NGYKIFKS
SQSNSSERIMYRGGK-----PYYLYKDTVMSKVS-PFRPEWIQELAVV-----DNLDPS-
DDKVKFNNGHFLHQFTYFI--GPVNFYYI-ENKEKKVA--------------AMNTGDSM
YISPYVPHTFTTR--KNSKNELGHILALTYTDKIDG-ESVNELSAIG-Y-------DLAK
KFKLN----INNESESFVDNLNYQLNAASMTYENIKEN---INID-LNKFSKEKK----P
PDLITLKRISDYLNINIRDLLPPIKNHE---VKIKKYEDNRSWFFPSTQNQ-IYKFLELT
NLA-QLP-LSKAYELQILQE----Q----E----HSS-N--M-EIPCHQYIYNVGEKNCS
IKI--------------------EDKFTEK---FEPGDSIYLKPYLKH-KFY----NK--
-----G--------------KLLILRIGGKISGDVLYQLSMI----SEENIKRLIEDNK-
-AWF--------D-----------------------------------------------
------------------------------------------------------------
------------------------------------------------------------
------------------------------------------------------------
------------------------------------------------------------
------------------------------------------------------------
------------------------------------------------------------
------------------------------------------------------------
------------------------------------------------------------
------------------------------------------------------------
--------------------------------
>MpnS_GAKY01147879.1
-------------------LKHSSS---------TTYQLERAR-EVAEPCPDQRSTSFHT
FSFAIG-------------TMLNGS------KD-----------------PERLKQ--AV
I---LAAGRGSRL----VPYTDALPTALISIGGKSMV--------------------AHT
ISTLRRQGVESFYLCRGWKGDVFDEHLTSLGDGVQLIDCPDFATTGMLESLRVALPHVR-
--------------PGPLLVCY--------G-DIIF--RHSVARQLL-------------
--ETTGGI---AAVVNAAAP--GKESK------------GFNEVEVVAASGSGPDRAIR-
------LVKFST--------SGRGIMEEVVRRLFQEDKSC------------TGQAWSLP
W----------------------WLEPVGRASLCDLLQLMADEGICISLAM---------
------------------------------------------------------------
------------VFGGWHEVNTPPDLTRAWNDTALF--------LSEEDTVTQV---K--
----------------------AMGACLLSEANDLKRPLPIVAKELNVNLERLECLLKGN
LEVS------DALDIMRKMSEVYAVPLNDLW--------LDADDTD------AGVRVFTM
EASESSARILDRKDRTGSRTPYYEYRDAAMSRCS-QFRPEWIKVLRVV-----ASGDPL-
DPDVQMNNGHLMMQTTLFI--GPVDFYYTDRHGRVHRK--------------EMNTGDSN
YISPFVPHSFTAR--A--GSPEAIIIAVTYGGAVRR--AFTELSRVG-A-------KQVA
ALAGD----SRNPEEARECVLKRCLAAECLSPAELVSALA-PGVA-EGRAWELLRGA--E
ASSNEIQSLADVLNVRVSDLLVSPLQDEEE-VVVTYAKKSQQHARRMN----GYVLFPGA
RTR-HQP-DLKTFDMEVLESATPGE---------------SL-SCGLHTFVYHFGSEAVE
LRWS------------TR----LGASRATI---LRPGDSSYIAPLVEH-SFS-VIPGAAQ
EPGMNGA-ACGKGR------RLFLVRIPGQLSGETLAEFATF----STHGRERVGAETV-
-QWY--------NPSQQFVL----------------------------------------
----F--------------------------------LPPD--------QPG--PPFS--
TSPDGWVRAG-------------RLHHFQHL-----------------------------
------------------------------------------------------------
------------------------------------------------------------
------------------------------------------------------------
------------------------------------------------------------
------------------------------------------------------------
------------------------------------------------------------
------------------------------------------------------------
-------------------L------------
>MpnS_CEST01178647.1
------------------------------------------------------------
------------------------------------------------------------
------------------------------------------------------------
------------------------------------------------------------
-----------------------------------F------------------------
----------------------------------------TKN-----------------
------------------------TMR--------------------------------P
L-------------------------------------KEINH-----------------
------------------------------------------------------------
---------------------------------------------------TFL---Q--
----------------------AIGSRIICELNDLKRTPESAAKELNVPIKELDRIIKGL
SSED------KAFQLINRMGQVYPIDHTQMY--------LLKDDTL------NGARFMTT
EESSKASRIYNRLDGNGDLTPYYDYRDTAMSRLA-LFKPELIYQLRYV-----DNSDSN-
NPDMVLNKGHNMHQYGLFV--GPVNFYYEDISGVAHCS--------------EMNTGDSN
YITPFLKHSFTNR--S--KSKDAFIIACTSGCETAR--AQKELYALG-H-------DALK
NYVLS----FRDKNQAPIQLIKQHMNNDMLTIENMEVLLKEIGSD-I-DILEIFSAKR-E
IRHEEYEVIANVLSLEIGDIMIPKYKPEED-CVLKYTSKNKPHAFPNDEIK-LYDIHNLA
RTS-KMP-LLKGSIIDVISN----K---------PNLKY-PI-QKSLHSYMFNFSDNPID
FLWK------------YE-----NEIFSNT---INPGDSLYLKPFIKY-ALG-NP-SMGD
-----A--------------RMLVIGISGAVGLQAQRELSAL----TNP--SRVINELE-
-PWF--------EG----------------------------------------------
------------------------------------------------------------
------------------------------------------------------------
------------------------------------------------------------
------------------------------------------------------------
------------------------------------------------------------
------------------------------------------------------------
------------------------------------------------------------
------------------------------------------------------------
------------------------------------------------------------
--------------------------------
>MpnS_CEQC01037581.1
------------------------------------------------------------
------------------------------------------------------------
------------------------------------------------------------
--------------------------------------------------------IIQ-
---------------------------------LHF------------------------
----------------------------------------LKD-----------------
------------------------IMEKIGKPQN--------------------------
------------------------------------------------------------
------------------------------------------------------------
---------------------------------------------------SYL---K--
----------------------CLGSRILCELNDLKRTPESAAIELGYSIDELKLVLSGE
STEQ------KAHDLIRKMGQQYPIDHLQLH--------LLKDDTL------NGIKFVSA
IESKNSSRIYDRVDKDGNMSQYYEYRDTAMSKLS-LFKPEWISVLREV-----KDSNPH-
NPDVVMNNGHFMHQVTLFI--GPVNFYYEDSFGTRHCF--------------EMNTGDSN
YITPFIKHSFASR--D--KDKFTCILAVTFGADICR--SQRELYALG-Q-------TTLE
RYAVN----------STKQLIEQHMKNNLFTIDILDSLVKKQG---I-NIKEILSDNK-V
LTQREQKIIANALGVNPSDICKAAYDHEPD-CVIKHIDNNKPMLYSSERNK-IYNIYPLA
KTL-KVP-SMTNSILEVLSN----K---------HDIDN-CL-QTSLHSYVINFNNAPVE
LMWE------------HN-----NKIFTKI---LQQYDSVYLKPFIKF-SFV-KK-TNKK
-----S--------------ALLIVGIPSSINSQAQKELSCF----AEP--NRVINELE-
-TW---------------------------------------------------------
------------------------------------------------------------
------------------------------------------------------------
------------------------------------------------------------
------------------------------------------------------------
------------------------------------------------------------
------------------------------------------------------------
------------------------------------------------------------
------------------------------------------------------------
------------------------------------------------------------
--------------------------------
>MpnS_CEPD01134586.1
------------------------------------------------------------
------------------------------------------------------------
------------------------------------------------------------
------------------------------------------------------------
------------------------------------------------------------
------------------------------------------------------------
------------------------------------------------------------
---------------------------------------------D--------------
------------------------------------------------------------
-----------------------------------------------QRKIKLI---K--
-----------------------SGRNFLGILNDIKRRPEDAANELKISLEKINSILSGD
SEL--------TDDIVNIAVKIWPVNRRDFY--------IMEDDCP------EGIKIMTA
SESEKSSRIMNRAGK-----PYYEYRDTAMSKIG-PFRPEWIEEICHV-----KDNDPE-
NDNVQWNNGHFMHQFTYFI--GRVNFYYKDENGIKQTA--------------VMNSGDSM
YITPFVPHTFATG--DG-AKENGLILALTYGGKLTG-DPQHELSALS---------GLGG
EFALD----FSSKEKAYSSLLKFHRENANLSLNEISQR---TGIS-KDELEKFENGTK-N
PTIEELKKIAESQTINIRDLLP-NDKIEKK-VIVKHHEECKSWFFPED-SK-CYKMYELV
TST-TLP-FSKSFEIEILDE----N----S----PKL-D--L-R----------------
------------------------------------------------------------
------------------------------------------------------------
------------------------------------------------------------
------------------------------------------------------------
------------------------------------------------------------
------------------------------------------------------------
------------------------------------------------------------
------------------------------------------------------------
------------------------------------------------------------
------------------------------------------------------------
------------------------------------------------------------
------------------------------------------------------------
--------------------------------
>MpnS_CEPD01038185.1
------------------------------------------------------------
------------------------------------------------------------
------------------------------------------------------------
------------------------------------------------------------
------------------------------------------------------------
------------------------------------------------------------
------------------------------------------------------------
------------------------------------------------------------
------------------------------------------------------------
------------------------------------------------------------
------------------------------------------------------------
------------PEIITRAKTIWPINLRDFY--------LLEDDCP------NGVKIMRE
NESAESSRIMTRDEN-----PYYEYRDTVMSQVA-PFRPEWIKELCVV-----DDNDPK-
NILAKWNNGHFMHQFTYFI--GDVNFYYLDSDGKKQVA--------------IMNTGDSM
YVTPFVPHTFTTR--SG-AKTEGLILALTYGDKLAG-DAKQELACFS-T-------ELAK
QFSLD----FSTREKSSGSLIKFHRQISSLTLSEFSKR---TGIS-KDKLLKFENGEL-I
PDNADLVKIAQAFNVNTRELLA-NDLIEKK-VVIQKHDECSKWEFPEK-SK-RYIFHELA
ISS-ALP-FSKALEIQVQNS----S----D----NEY-D--L-QIGLHQYVYNVGKTELS
LNWE------------LE-----GNTYSER---IKSGDSIYIKPFVKH-NFR----GE--
-----G--------------RLVALRIGGKIPGDSQRELSLL----GNKNASRAINETK-
-LWF--------N-----------------------------------------------
------------------------------------------------------------
--AGN-------------------------------------------------------
------------------------------------------------------------
------------------------------------------------------------
------------------------------------------------------------
------------------------------------------------------------
------------------------------------------------------------
------------------------------------------------------------
------------------------------------------------------------
--------------------------------
>MpnS_CEPD01034149.1
------------------------------------------------------------
------------------------------------------------------------
------------------------------------------------------------
------------------------------------------------------------
------------------------------------------------------------
------------------------------------------------------------
------------------------------------------------------------
------------------------------------RKNMLEVNAEERL-----------
-----------------------------------------------------------Q
LK-------------------------------------------------------K--
-----------------------SGQTFLGILNDIKRRPEDAASELGVTTNEIYSIINGE
KPI--------SQNLVDKATRIWPVNSRDFF--------NIRDDCP------LGVKIMTA
EESKQSSRIMDRAGK-----PYYEYRDTAMSTTA-SFRPEWIEELCIV-----ENNDAT-
STIVQWNNGHFLHQFTYFV--GNVNFYYE-ENGIKKIA--------------VMKTGDSM
YITPFTRHTFATR--SG-SDTNGLILALTYGNKITG-DTQQEMSCLP-I-------SQGS
NLALD----FSTTNNSSASLIKFYREISNLTVEEMSKR---TGFS-KTLIDTFENGEK-I
PGIAETKKIACSLGINTRDLLP-NDKIENK-VIIKKHENTNFWYYPEN-KK-SYKFSELA
STT-TLP-DSKAFEVEVFDS----N----D----ENL-D--L-KVGLHQYVYNIGNTQIS
INWE------------HD-----GTKHSKI---FKSDDSCYVKPFTPH-NFR----GT--
-----G--------------KLLILRIGGNLTGDSKRELSFI----GKDNVKRAISETM-
-QWF--------D-----------------------------------------------
------------------------------------------------------------
--SHD-----------------------EH------------------------------
------------------------------------------------------------
------------------------------------------------------------
------------------------------------------------------------
------------------------------------------------------------
------------------------------------------------------------
------------------------------------------------------------
------------------------------------------------------------
--------------------------------
>MpnS_CEPD01023862.1
------------------------------------------------------------
------------------------------------------------------------
------------------------------------------------------------
------------------------------------------------------------
------------------------------------------------------------
------------------------------------------------------------
------------------------------------------------------------
------------------------------------------------------------
------------------------------------------------------------
------------------------------------------------------------
------------------------GSNFLGILNDIKRRPADAAKELGISNEEIQNIINGK
IKL--------PSEIISKAVKIWPVNSRDFY--------IMHDDCP------SGLKIMRC
EDSVKSSRIMHRAGK-----PYYEYRDTAMSSVG-PFRPEWIEQLCLV-----DDNESN-
NKQVQWNNGHFMHQFTYFI--GEVNFYYIDENGEKKVA--------------IMNTGDSN
YITPFTPHSFATR--SG-AKKNGLILALTYGNNLSG-DSQHELSSIG-K-------KLGK
EFALD----FSSKEIAGVSLIKFHRNNASLTLHELSKR---TKMD-IEKLKDFENGK--I
PTYSEYTTLAECLGVNVRDLLS-YDEISSK-VIVQLHKNTKKWFYPED-SK-NYELVELA
NSS-SLP-YSKALEINILNQ----N----D----STL-D--L-KVGLHQYGYNIGDTDVS
ISYE------------SE-----DGLKDEM---IKPGDSFYLKPFVEH-NFR----GK--
-----A--------------KLLVLRISGKITGEPQRELSLI----GQKNITRVINESL-
-RWF--------D-----------------------------------------------
------------------------------------------------------------
--TKG-----------------------KN------------------------------
------------------------------------------------------------
------------------------------------------------------------
------------------------------------------------------------
------------------------------------------------------------
------------------------------------------------------------
------------------------------------------------------------
------------------------------------------------------------
--------------------------------
>MpnS_CEQK01118653.1
------------------------------------------------------------
------------------------------------------------------------
------------------------------------------------------------
------------------------------------------------------------
------------------------------------------------------------
------------------------------------------------------------
------------------------------------------------------------
------------------------------------------------------------
------------------------------------------------------------
------------------------------------------------------------
------------------------------------------------------------
------------------------------------------------------------
-----SSRIYDRVDKDGNMSQYYEYRDTAMSKLS-LFKPEWISVLREV-----KDSNPH-
NPDVVMNNGHFMHQVTLFI--GPVNFYYEDSFGTRHCF--------------EMNTGDSN
YITPFIKHSFASR--D--KDKFTCILAVTFGADICR--SQRELYALG-Q-------TTLE
RYAVN----------STKQLIEQHMKNNLFTIDILDSLVKKQG---I-NIKEILSDNK-V
LTQREQKIIANALGVNPSDICKAAYDHEPD-CVIKHIDNNKPMLYSSERNK-IYNIYPLA
KTL-KVP-SMTNSILEVLSN----K---------HDIDN-CL-QTSLHSYVINFNNAPVE
LMWE------------HN-----NKIFTKI---LQQYDSVYLKPFIKF-SFV-KK-TNKK
-----S--------------ALLIVGIPSSINSQAQKELSCF----AEP--NRVINELE-
-TWY--------DY----------------------------------------------
------------------------------------------------------------
------------------------------------------------------------
------------------------------------------------------------
------------------------------------------------------------
------------------------------------------------------------
------------------------------------------------------------
------------------------------------------------------------
------------------------------------------------------------
------------------------------------------------------------
--------------------------------
>MpnS_CEQS01151042.1
------------------------------------------------------------
------------------------------------------------------------
------------------------------------------------------------
------------------------------------------------------------
------------------------------------------------------------
------------------------------------------------------------
------------------------------------------------------------
------------------------------------------------------------
------------------------------------------------------------
------------------------------------------------------------
-------------------------------------------------VEIINGIISGE
IKL--------STEIVKQAIKIWPVNERDFY--------IITDDCA------TGVKIMRS
EKSEKSSRIMKRAGK-----PYYEYRDTVASTLA-PFRPEWIMELCYV-----KDNDPN-
NSEIQWNNGHFMHQFTYFI--GEVNFYYKGLDGTKQVA--------------VMNTGDSM
YITPFTPHTFATR--VG-AKQNGLILALTFGSKILG-DAKQELSAIS-V-------ELGQ
EYALD----FSTEKQTLSSLLKFHREICSISVKELSAR---TGID-SNKIKKLELSEI-K
PFESEISSIANALNVNTRDLIP-NDKVENK-VIIKHHDEGREWYYPEN-EN-RYRFIELS
SST-TLP-YSKAFEIDVLSV----I----E----HSLMD--I-KTGLHQYVYNTSINDIT
------------------------------------------------------------
------------------------------------------------------------
------------------------------------------------------------
------------------------------------------------------------
------------------------------------------------------------
------------------------------------------------------------
------------------------------------------------------------
------------------------------------------------------------
------------------------------------------------------------
------------------------------------------------------------
------------------------------------------------------------
------------------------------------------------------------
--------------------------------
>MpnS_CERC01063389.1
------------------------------------------------------------
-------------------LIIDGKSFSSFSKDEVIKIYEMICGILGTLYIQNIKS-EKI
VE--------------------------IKDAGKSMTSG----------------GRYHQ
TKEGGSYHTDSPH----WT-----------------------------------------
--------------NVPDLVGLLCINKAKKGGISKFVS----------------------
-----------AYTIHNQLL---KE----------------QAN------------GLK-
-------ILYENFHFDKRGEFKINESQTVFEPVFEFKDDKLHCRFLNDYIIAGHEIQNNP
LSKLQKTSLQSLEEISKNGNNVLSYDLKPGDIVFFDNHRILHGRTMFED-----------
-----------YED---------------------------------------------E
SRKRHLLR---------TWIKFDSS---------------------GMKKPEHV---R--
-----------------------FGRYFLGLINDLKRRPEDAAKELNISLEHMMDLLEGR
KEI--------SSEIISRAKKIWPVSSRDFF--------LIEDDCP------NGVKIMHA
EDSARSSRIMERGGS-----PYYEYRDTVMSGGA-PFRPEWIKELFYV-----NDNDPN-
NRTVKWNNGHFMHQFTYFI--GDVNFYYIDDNGKKQTA--------------VMKTGDSM
YITPFIPHTFATR--KG-AKKNGLILALTYGDKLVG-EIKQELASLS-T-------ELAA
QFSLD----FSTKENASASLIKFHRQISNLTINEVSRR---TKIS-IETIRELESGNC-L
PSEKEIVLLANAFTINTRELIP-NDKIERK-VVVKSHEECERWYYPEE-SK-IYEFTALA
STS-SLP-FSKAFEIKVQNS----S----N----PDF-D--L-KVGLHQYIYNVGNSELF
LNWE------------LD-----GEKYCEL---IKPGDSVYIKPFIKH-NFR----GD--
-----G--------------NLVALRIGGKIPGDSQRELSIL----GRRNVSRAISETK-
-LWF--------N-----------------------------------------------
------------------------------------------------------------
--PDR-----------------------K-------------------------------
------------------------------------------------------------
------------------------------------------------------------
------------------------------------------------------------
------------------------------------------------------------
------------------------------------------------------------
------------------------------------------------------------
------------------------------------------------------------
--------------------------------
>MpnS_CERC01063342.1
------------------------------------------------------------
-------------------------------------------------------A-DDI
ME--------------------------IS------------------------------
------------------------------------------------------------
------------------------------------------------------------
------------------------------------------------------------
------------------------------------------------------------
------------------------------------------------------------
------------------------------------------------------------
------------------------------------------------SEPEFT---K--
-----------------------DGKNFLGILNDLKRRPEDAAKELGVSEEEIRLIINGK
KAV--------SSEIIAKAQKIWPVKASDFY--------IIRDDCP------TGVKIMSA
KESEKSSRVMERAGK-----PYYEYRDSAMSSVA-PFRPEWIMELCYV-----NDNDPE-
NTTVQWNNGHFMHQFTYFI--GEVNFYYIDNEGRKKIA--------------IMKTGDSM
YITPFVPHTFATR--NN-AQKNGLILALTYGEKLTG-EVKQELSALS-T-------NLGS
QFSLD----FSTKKNASASLLKFHRQISSLTIDEVSRR---TKIS-ADTLLNLENGSH-L
PSDKEIKLLADAFNINTRELLP-NDKIEKW-VITKHYDECKRWYYPEG-SE-IYEFVELA
FTT-LLP-FSKAFEITIQNA----T----D----VQR-W--M-TVGLHQYIYNVGDTELF
LNWE------------LE-----DKKYSKS---IKPDDSAYIKPFVRH-SFS----GC--
-----G--------------KLLVLRVGGKIPGDSQRELSTL----GNKNAIRAINETM-
-VWF--------N-----------------------------------------------
------------------------------------------------------------
--PSG-----------------------KQ------------------------------
------------------------------------------------------------
------------------------------------------------------------
------------------------------------------------------------
------------------------------------------------------------
------------------------------------------------------------
------------------------------------------------------------
------------------------------------------------------------
--------------------------------
>MpnS_CERC01033808.1
------------------------------------------------------------
------------------------------------------------------------
------------------------------------------------------------
------------------------------------------------------------
------------------------------------------------------------
------------------------------------------------------------
------------------------------------------------------------
------------------------------------------------------------
------------------------------------------------------------
------------------------------------------------------------
------------------------------------------------------------
------------------------------------------------------------
---------------------YYEYRDTVMSQVA-PFRPEWIKELCVV-----DDNDPK-
NILAKWNNGHFMHQFTYFI--GDVNFYYLDSDGKKQVA--------------IMNTGDSM
YVTPFVPHTFTTR--SG-AKTEGLILALTYGDKLAG-DAKQELACFS-T-------ELAK
QFSLD----FSTREKSSGSLIKFHRQISSLTLSEFSKR---TGIS-KDKLLKFENGEL-I
PDNADLVKIAQAFNVNTRELLA-NDLIEKK-VVIQKHDECSKWEFPEK-SK-RYIFHELA
TSS-ALP-FSKALEIQVQNS----S----D----NEY-D--L-QIGLHQYVYNVGKTELS
LNWE------------LE-----GNMYSER---IKSGDSIYVKPFVKH-NFR----GE--
-----G--------------RLVALRIGGKIPGDSQRELSLL----GSKNASRAINETK-
-LWF--------N-----------------------------------------------
------------------------------------------------------------
--AGN-------------------------------------------------------
------------------------------------------------------------
------------------------------------------------------------
------------------------------------------------------------
------------------------------------------------------------
------------------------------------------------------------
------------------------------------------------------------
------------------------------------------------------------
--------------------------------
>MpnS_CERC01033089.1
------------------------------------------------------------
------------------------------------------------------------
------------------------------------------------------------
------------------------------------------------------------
------------------------------------------------------------
------------------------------------------------------------
------------------------------------------------------------
------------------------------------------------------------
------------------------------------------------------------
------------------------------------------------------------
------------------------------------------------------------
------------------------------------------------------------
----KSKRIMKRAGK-----PYYEYRDTVMSTVA-PFRPEWILELCIV-----DDNEPT-
NPDVQWNNGHFMHQFTYFI--GEVNFYYQDSDGEKKVA--------------IMNTGDSM
YITPFTSHSFATR--KG-AKENGLILALTYGGQLTG-DIQQELSALS-I-------KLGS
NFALD----FSSNSSASAALLNYHRKISNFTLKELSKN---TLIT-IDDLKLFESGSK-L
PSFSELKKLANALTINVRDLLP-NDKTENK-VIVKYYDEGQTWFYPED-NN-SYEFHELA
STS-ALP-FSKSFEIKVNNS----D----N----SEL-D--L-ESGLHQYVYNIGKNPIS
LTWK------------LN-----DKIFTKL---INPNDSLYLKPFIKH-NFR----GN--
-----G--------------KLLILRIGGKIPGDSQRELSIV----GKKNTE--------
------------------------------------------------------------
------------------------------------------------------------
------------------------------------------------------------
------------------------------------------------------------
------------------------------------------------------------
------------------------------------------------------------
------------------------------------------------------------
------------------------------------------------------------
------------------------------------------------------------
------------------------------------------------------------
--------------------------------
>MpnS_CERC01026683.1
------------------------------------------------------------
------------------------------------------------------------
------------------------------------------------------------
------------------------------------------------------------
------------------------------------------------------------
------------------------------------------------------------
------------------------------------------------------------
------------------------------------------------------------
------------------------------------------------------------
------------------------------------------------------------
------------------------------------------------------------
-------------------------------------------------------KIFRV
DESKKSARIMTRAGK-----PYYEYRDTAMSCVA-PFRPEWIMELCFV-----DNNNPE-
NVDVQWNNGHFMHQFTYFI--GEVNFYYKNDNGSKEVE--------------IMNTGDSM
YITPFVPHSFATR--KG-AKENGLILALTYGNKLTG-DVQDELSSLN-T-------NLGS
EFTMD----FTNTMSASASLLKYFMESASISIEELSKT---SSIS-ENNLIKFTNAEL-M
PSNQELSLLAKALRINVRDLIP-NDKIENK-VVIQHYEKARKWNFPLS-TT-AYEFIELA
STT-ALP-FSKAFEINVRSI----D----N----SEL-D--L-RVGLHQFIYNIGETNII
LNWE------------IE-----NEKIQTT---IYPGDSLYIKPFIKH-NFR----GD--
-----G--------------KLLVLRIGGKIAGEAQRELSIL----GKDNVKRAISETT-
-QWF--------D-----------------------------------------------
------------------------------------------------------------
--PSG-----------------------K-------------------------------
------------------------------------------------------------
------------------------------------------------------------
------------------------------------------------------------
------------------------------------------------------------
------------------------------------------------------------
------------------------------------------------------------
------------------------------------------------------------
--------------------------------
>MpnS_CERC01024922.1
------------------------------------------------------------
------------------------------------------------------------
------------------------------------------------------------
------------------------------------------------------------
------------------------------------------------------------
------------YLIH--------------------------------------------
------------------------------------------------------------
-------------------------------------IIMESLENTVK------------
-----------IND---------------------------------------------K
DK-------------------------------------------------------R--
-----------------------IGSNFLGILNDLKRRPEDASRELGVSVEIINGIISGE
VKL--------PTELVKHAIKIWPVNERDFY--------IITDDCA------TGVKIMRS
EESKKSSRIMKRAGK-----PYYEYRDTVASTLA-PFRPEWIMELCYV-----KDNDPN-
NSEIQWNNGHFMHQFTYFI--GEVNFYYKGLDGTKQVA--------------VMNTGDSM
YITPFTPHTFATR--VG-AKQNGLILALTFGSKILG-DAKQELSAIS-V-------ELGQ
EYALD----FSTEKQTLSSLLKFHREICSISVKELSAR---TGID-SNKIKKLELSEI-K
PFESEISSIANALNVNTRDLIP-NDKVENK-VIIKHHDEGREWYYPEN-EN-RYRFIELS
SST-TLP-YSKAFEIDVLSV----I----E----HSLMD--I-KTGLHQYVYNTSINDIT
LNWL------------FN-----NKEYTQV---IHPGDSVYIKPFVHH-NFR----GS--
-----G--------------KLLVLRLGGKIVGDSQRELSII----GKENVKRAINESI-
-QWF--------D-----------------------------------------------
------------------------------------------------------------
--SSD-----------------------HN------------------------------
------------------------------------------------------------
------------------------------------------------------------
------------------------------------------------------------
------------------------------------------------------------
------------------------------------------------------------
------------------------------------------------------------
------------------------------------------------------------
--------------------------------
>MpnS_CERC01018825.1
------------------------------------------------------------
------------------------------------------------------------
------------------------------------------------------------
------------------------------------------------------------
------------------------------------------------------------
------------------------------------------------------------
------------------------------------------------------------
---------------------------------------MMDKQEK--------------
------------------------------------------------------------
-----------------------------------------------SQSKELI---K--
-----------------------SGQNFLGILNDLKRRPDDAATELGISLEEITRIIDGE
KIL--------SQEIIEKAVKIWPLNVSDFY--------IIYDDTP------TGVKLMSA
EESKMSSRIMNRSGK-----PYYEYRDTVMSSVA-PFRPEWIMELCQV-----DDNNSE-
NTNAKWNNGHFMHQFTYFI--GDVNFYYLDEDNKKQVS--------------VMKTGDSM
YISPFVPHTFTSR--NK--QSNGLILALTYGNKLTG-DVKQELSGLS-I-------EAGS
QFSLD----FSTKEKSSASLLKFHRDISSLPINEVSIR---TKIP-AHTIIELENAKR-L
PTHDEIILLARSYNVNSRELIA-DDEIEKK-VVVKPHNECKKWYYPDN-SK-IYEFVELA
STT-SLP-FSKAFEINVQNS----D----I----SDY-D--F-KVGLHQFIYNVG-----
------------------------------------------------------------
------------------------------------------------------------
------------------------------------------------------------
------------------------------------------------------------
------------------------------------------------------------
------------------------------------------------------------
------------------------------------------------------------
------------------------------------------------------------
------------------------------------------------------------
------------------------------------------------------------
------------------------------------------------------------
------------------------------------------------------------
--------------------------------
>MpnS_CERC01011288.1
------------------------------------------------------------
-----------------------------------------------------------I
PL--------------------------VEFY----------------------------
-------------------H----------------------------------------
---------------------------------KPFMA----------------------
-----------RYLIH--------------------------------------------
------------------------------------------------------------
-------------------------------------NIMESFENTIK------------
-----------IND---------------------------------------------K
DK-------------------------------------------------------R--
-----------------------IGNNFLGILNDLKRRPEDASRELGVSVEIIDGIISGE
IKL--------STEIVKQAIKIWPVNERDFY--------IITDDCA------TGVKIMRS
EKSEKSSRIMKRAGK-----PYYEYRDTVASTLA-PFRPEWIMELCYV-----KDNDPN-
NSEIQWNNGHFMHQFTYFI--GEVNFYYKGLDGTKQVA--------------VMNTGDSM
YITPFTPHTFATR--AG-AKQNGLILALTFGNKILG-DVKQELSAIS-T-------ELGQ
EYALD----FSSEKQTLSSLLKFHREICSISIKELSIR---TEID-SNKIKKLELGEI-K
PSESEISSIANALNVNIRDLIP-NDKIENK-VIIKYHDEGREWYYPEN-DN-RYRFTELA
NTT-TLP-YSKAFETDVLSV----I----E----HPLMD--I-KTGLHQYVYNISMDNIT
LNWS------------FN-----DKQYSEV---IHPDDSVYIKPFVHH-NFR----GS--
-----G--------------KLLVLRLGGKIVGDSQRELSVI----GKENVKRAINESM-
-QWF--------E-----------------------------------------------
------------------------------------------------------------
--PSG-----------------------YN------------------------------
------------------------------------------------------------
------------------------------------------------------------
------------------------------------------------------------
------------------------------------------------------------
------------------------------------------------------------
------------------------------------------------------------
------------------------------------------------------------
--------------------------------
>MpnS_CERC01008896.1
------------------------------------------------------------
------------------------------------------------------------
------------------------------------------------------------
------------------------------------------------------------
------------------------------------------------------------
------------------------------------------------------------
------------------------------------------------------------
------------------------------------------------------------
------------------------------------------------------------
------------------------------------------------------------
------------------------------------------------------------
------------------------------------------------------------
-------------------------------TTA-SFRPEWIEELCIV-----ENNDAT-
STIVQWNNGHFLHQFTYFV--GNVNFYYE-ENGIKKIA--------------VMKTGDSM
YITPFTRHTFATR--SG-SDTNGLILALTYGNKITG-DTQQEMSCLP-I-------SQGS
NLALD----FSTTNNSSASLIKFYREISNLTVEEMSKR---TGFS-KTLIDTFENGEK-I
PGIAETKKIACSLGINTRDLLP-NDKIENK-VIIKKHENTNFWYYPEN-KK-SYKFSELA
STT-TLP-DSKAFEVEVFDS----N----D----ENL-D--L-KVGLHQYVYNIGNTQIS
INWE------------HD-----GTKHSKI---FKSDDSCYVKPFTPH-NFR----GT--
-----G--------------KLLILRIGGNLTGDSKRELSFI----GKDNVKRAISETM-
-QWF--------D-----------------------------------------------
------------------------------------------------------------
--SHD-----------------------EH------------------------------
------------------------------------------------------------
------------------------------------------------------------
------------------------------------------------------------
------------------------------------------------------------
------------------------------------------------------------
------------------------------------------------------------
------------------------------------------------------------
--------------------------------
>MpnS_CEVJ01190408.1
------------------------------------------------------------
------------------------------------------------------------
------------------------------------------------------------
------------------------------------------------------------
------------------------------------------------------------
------------------------------------------------------------
------------------------------------------------------------
------------------------------------------------------------
------------------------------------------------------------
------------------------------------------------------------
------------------------------------------------------------
------------------------------------------------------------
--------------N-----PYYEYRDTVMSQVA-PFRPEWIKELCVV-----DDNDPK-
NILAKWNNGHFMHQFTYFI--GDVNFYYLDSDGKKQVA--------------IMNTGDSM
YITPFVPHTFTTR--SG-AKTEGLILALTYGDKLAG-DAKQELACFS-T-------ELAK
QFSLD----FSTREKSSGSLIKFHRQISSLTLSEFSKR---TGIS-KDKLLKFENGEL-I
PDNVDLVKIAQAFNVNTRELLA-NDLIEKK-VVIQKHDECSKWEFPEK-SK-RYIFHELA
ISS-ALP-FSKALEIQVQNS----S----D----NEY-D--L-QIGLHQYVYNVGKTELS
LNWE------------LE-----GNTYSER---IKSGDSIYVKPFVKH-NFR----GE--
-----G--------------RLVALRIGGKIPGDSQRELSLL----GNKNASRAINETK-
-LWF--------N-----------------------------------------------
------------------------------------------------------------
--AGN-------------------------------------------------------
------------------------------------------------------------
------------------------------------------------------------
------------------------------------------------------------
------------------------------------------------------------
------------------------------------------------------------
------------------------------------------------------------
------------------------------------------------------------
--------------------------------
>MpnS_CEVJ01012516.1
------------------------------------------------------------
------------------------------------------------------------
------------------------------------------------------------
------------------------------------------------------------
------------------------------------------------------------
------------------------------------------------------------
------------------------------------------------------------
------------------------------------RKNMLEVNAEERL-----------
-----------------------------------------------------------Q
LK-------------------------------------------------------K--
-----------------------SGQTFLGILNDIKRRPEDAASELGVTTNEIYSIINGE
KLI--------SQDLVDKATRIWPVNSRDFF--------NIRDDCP------LGVKIMTA
EESKQSSRIMDRAGK-----PYYEYRDTAMSTTA-SFRPEWIEELCIV-----ENNDAT-
STIVQWNNGHFLHQFTYFV--GNVNFYYE-ENGIKKIA--------------VMKTGDSM
YITPFTRHTFATR--SG-SDTNGLILALTYGNKITG-DTQQEMSCLP-I-------SQGS
NLALD----FSTTNNSSASLIKFYRKISNLTVEEMSKR---TGFS-KTLIDTFENGEK-I
PDIAETKKIACSLGINTRDILP-NDKIENK-VIIKKHENTNFWYYPEN-KK-SYKFSELA
STT-TLP-DSKAFEVEVFDS----N----D----ENL-D--L-EVGLHQYVYNIGNTQIS
INWE------------HD-----GTKHSKI---FKSDDSCYVKPFTPH-NFR----GT--
-----G--------------KLLILRIGGNLTGDSKRELSFI----GKDNVKRAISETM-
-QWF--------D-----------------------------------------------
------------------------------------------------------------
--SHD-----------------------EH------------------------------
------------------------------------------------------------
------------------------------------------------------------
------------------------------------------------------------
------------------------------------------------------------
------------------------------------------------------------
------------------------------------------------------------
------------------------------------------------------------
--------------------------------
>MpnS_CESN01103906.1
------------------------------------------------------------
------------------------------------------------------------
------------------------------------------------------------
------------------------------------------------------------
------------------------------------------------------------
------------------------------------------------------------
------------------------------------------------------------
--------------------------------------ELKEN-----------------
------------------------------------------------------------
---------------------------------------------------RII---R--
----------------------LIGQRILSEANDLKRTLETVSSDLSINLEKFKDMLAGK
LDLA------QTMEIAHSFSSKYPVKISDIL--------LDLDESI------EGVVFTEH
SESVASSRVYSRIDKEGLQTEYYEYRDTAISKLS-PFRPEWIKELRIV-----SNDDPE-
NPDVAYNNGHLMHQMTTFV--GPVNFYWE-VNGQKYCR--------------EMNTGDSN
FITPFWKHSFTSR--D--ESKEAYIVAVTFSGDVGR--ARNELYALG-E-------ERVD
KFCFD----NRNLNKGVTQVIKQIMNNNLLSKDNLQDTFNKNQFS-I-KVEDLLDESV-L
KKNEWLEQICKLFNLPADIFDLPINNPNDE-VILKFHDPEESYFFDKDFK--DYEINQLA
QNP-RMP-ECMGSNMRIFSK----N---------ESSSS-EL-VSSLHSFIFNYGDSPFE
FSWE------------SG-----KSWKNRI---INSGDSIYMNPHIPH-KMW-RR-GESP
-----A--------------SLFLFRVPGFLNLKVQKELSSF----ADT--GRII-EKS-
-PWF--------N-----------------------------------------------
------------------------------------------------------------
------------------------------------------------------------
------------------------------------------------------------
------------------------------------------------------------
------------------------------------------------------------
------------------------------------------------------------
------------------------------------------------------------
------------------------------------------------------------
------------------------------------------------------------
--------------------------------
>MpnS_CEWB01101855.1
------------------------------------------------------------
------------------------------------------------------------
-----------------------------------MSSG----------------GRYHQ
TKEGGSYHTDSPH----WK-----------------------------------------
--------------DVPDVVGLFCVNQAKKGGESKFVS----------------------
-----------TYTIHNEIL---KQ----------------QNE------------KLK-
-------TLYEKFYFDKRGEFHHNEAQTIFEPVFIFDNGKLRCRYLRNYIMSGHEIENIP
LSSLQRESIDLLEKITQTPDNVLSYDLKTNDMVFFDNHRMLHGRTEFED-----------
-----------YEE---------------------------------------------E
DKKRRLLR---------TWIKIDSK----------------------VQKPEFV---R--
-----------------------FGRYFLGILNDLKRRPVDAAEELNISLEEMNDILEGY
KEI--------SPEIITRAKTIWPINLRDFY--------LIEDDCP------EGVKIMSA
KDSEKSSRIMSRGGK-----PYYEYRDTVMSQVA-PFRPEWIKELCIV-----DDNTPE-
NDSIRWNNGHFMHQFTYFI--GDVNFYYIDENGKRKTA--------------EMNTGDSM
YITPFIPHTFATR--KG-AKENGLILALTYGDKLAG-DAKQELACLS-K-------ELGT
KFSLD----FSTKEKSSGSLIKFHREISSITINELSNR---TKIP-KQQLLEFENGNL-I
PSSSEMSLLAHALNINVRELLP-NDIQEKK-VVVKTHDNCTQWNYPND-SK-RYILTELA
STS-ALP-FSKALEIKVQNS----D----S----SEL-D--L-EVGLHQYIYNVGNSELE
INWK------------LE-----EKTFHKI---IKPGDSIYIKPFVNH-NFR----GN--
-----G--------------SLVALRVGGKIPGDSQRELSIL----GNKNASRAINETK-
-LWF--------N-----------------------------------------------
------------------------------------------------------------
--AGN-------------------------------------------------------
------------------------------------------------------------
------------------------------------------------------------
------------------------------------------------------------
------------------------------------------------------------
------------------------------------------------------------
------------------------------------------------------------
------------------------------------------------------------
--------------------------------
>MpnS_CETJ01189588.1
------------------------------------------------------------
------------------------------------------------------------
------------------------------------------------------------
------------------------------------------------------------
------------------------------------------------------------
------------------------------------------------------------
------------------------------------------------------------
------------------------------------------------------------
------------------------------------------------------------
------------------------------------------------------------
------------------------------------------------------------
---------------------------------------------------------MTS
KESKKSSRIMERAGK-----PYYEYRDTAMSKVA-PFRPEWIMELCRV-----NDNDPE-
NNSIQWNNGHFMHQFTYFI--GEVNFYYKDNNGEKKVA--------------IMNTGDSM
YITPFVSHTFASR--NN-ANSNGLILALTYGGKLTG-DVQQELSSLS---------NLGV
EYTLD----FSTENSSIISLLKYFCEISSISIDELSKR---AGIK-KEQILDYESGKISM
P-HDVLQKFAEALNVNMRDLLP-NDKIEKK-VIVQKHNDGKKWWYPNL-TK-CYEFLELA
HTN-TLP-FSKAFELTVNNT----D----D----KKL-D--L-RAGLHQYVYNIRNNPII
INWE------------FD-----GKKFSEN---IESGDSLYIKPFIKH-NFR----GN--
-----G--------------KLLILRIGGKVVGDSQRELSFI----GKNNTKRAISETM-
-QWF--------D-----------------------------------------------
------------------------------------------------------------
--SKG-----------------------NNAVEI--------------------------
---------------IINFF--------------GH------------------------
--------------------------FQYLVLYQFHT-----------------------
----------NYHSLKPVQLYNQYQLTLEACQD----------MLVLT--------MVMN
EI----------------------FQCEIFL-----------------------------
------------------TQKIFLK-----------K-----------------------
------------------------------------------------------------
------------------------------------------------------------
--------------------------------
>MpnS_CETJ01185469.1
------------------------------------------------------------
------------------------------------------------------------
------------------------------------------------------------
------------------------------------------------------------
------------------------------------------------------------
------------------------------------------------------------
------------------------------------------------------------
------------------------------------------------------------
------------------------------------------------------------
------------------------------------------------------------
------------------------------------------------------------
-------------------------------------------DTP------TGIKSMSA
EESKSSSRIMNRAGK-----PYYEYRDTVMSCIA-PFRPEWIMELCQV-----NDNNPE-
NPNAKWNNGHFMHQFTYFI--GDVNFYYLDNHNRKQIA--------------VMKTGDSM
YISPFVPHTFASR--SN--QGNGLILALTYGNKLTG-DVKQELSGLS-T-------KIGS
QFSLN----FSSKENASASLLKFHRDISSLTINEVSIR---TKIS-IDIINDLENAKR-L
PTNEEIILLAQAFNVNSRELIT-DDSIEEK-VVVQPYKECKRWYYPDN-SK-IYEFVELA
STR-SLP-FSKTFEVNIQNP----N----R----AGY-D--F-KIGLHQFIYNVGKNELF
LNWE------------FN-----GEKYEKL---IKPGDSIYVKPFVKH-SFS----GN--
-----G--------------KLVVLRVGGRIPGDSQRELSII----GKRNAQRAINETM-
-QWF--------D-----------------------------------------------
------------------------------------------------------------
--PKG-----------------------RN------------------------------
----------PTLNWSINFLSNMNKKN---------------------IIIIMIDGGRLD
S-AQNSKIFNAL--------KSKSVFFSQTITYSPHT-IAAMHAVFSGTYGTRSGTNSYW
STFKFKKD--KFKTLTEYLNENDYYTHADLIN-----------QLVVPKQGFD-------
------------------------------------------------------------
------------------------------------------------------------
------------------------------------------------------------
------------------------------------------------------------
--------------------------------
>MpnS_CETJ01073945.1
------------------------------------------------------------
-------------------LIIDGKSFSSFSKDEVIKIYEMICGILGTLYIQNIKS-EKI
VE--------------------------IKDAGKSMTSG----------------GRYHQ
TKEGGSYHTDSPH----WT-----------------------------------------
--------------NVPDLVGLLCINKAKKGGISKFVS----------------------
-----------AYTIHNQLL---KE----------------QAN------------GLK-
-------ILYENFHFDKRGEFKINESQTVFEPVFEFKDDKLHCRFLNDYIIAGHEIQNNP
LSKLQKTSLQSLEEISKNENNVLSYDLKPGDIVFFDNHRILHGRTMFED-----------
-----------YED---------------------------------------------E
SRKRHLLR---------TWIKFDSS---------------------GMKKPEHV---R--
-----------------------FGRYFLGLINDLKRRPEDAAKELNISLEHMMDLLEGR
KEI--------SSEIISRAKKIWPVSSRDFF--------LIEDDCP------NGVKIMHA
EDSARSSRIMERGGS-----PYYEYRDTVMSGGA-PFRPEWIKELFYV-----NDNDPN-
NRTVKWNNGHFMHQFTYFI--GDVNFYYIDDNGKKQTA--------------VMKTGDSM
YITPFIPHTFATR--KG-AKKNGLILALTYGDKLVG-EIKQELASLS-T-------ELAA
QFSLD----FSTKENASASLIKFHRQISNLTINEVSRR---TKIS-IETIRELESGNC-L
PSEKEIVLLANAFTINTRELIP-NDKIERK-VVVKSHEECERWYYPEE-SK-IYEFTALA
STS-SLP-FSKAFEIKVQNS----S----N----PDF-D--L-KVGLHQYIYNVGNSELF
LNWE------------LD-----GEKYCEL---IKPGDSVYIKPFIKH-NFR----GD--
-----G--------------NLVALRIGGKIPGDSQRELSIL----GRRNVSRAISETK-
-LWF--------N-----------------------------------------------
------------------------------------------------------------
--AGK-----------------------K-------------------------------
------------------------------------------------------------
------------------------------------------------------------
------------------------------------------------------------
------------------------------------------------------------
------------------------------------------------------------
------------------------------------------------------------
------------------------------------------------------------
--------------------------------
>MpnS_CETJ01037315.1
------------------------------------------------------------
------------------------------------------------------------
------------------------------------------------------------
------------------------------------------------------------
------------------------------------------------------------
------------------------------------------------------------
------------------------------------------------------------
-------------------------------------MNMLDQQNI--------------
------------------------------------------------------------
-----------------------------------------------DEESLHL--AK--
-----------------------IGSNFLGILNDIKRRPEDAARELQIPIEQIQSIIQGK
LAP--------SSEIIERASSVWPVNEKDFY--------VPKDDCS------TGVKIFRV
DESKKSARIMTRAGK-----PYYEYRDTAMSCVA-PFRPEWIMELCFV-----DNNNPE-
NVDVQWNNGHFMHQFTYFI--GEVNFYYKNDNGSKEVE--------------IMNTGDSM
YITPFVPHSFATR--KG-AKENGLILALTYGNKLTG-DVQDELSSLN-T-------NLGS
EFTMD----FTNTMSASASLLKYFMESASISIEELSKT---SSIS-ENNLIKFTNAEL-M
PSNQELSLLAKALRINVRDLIP-NDKIENK-VVIQHYEKARKWNFPLS-TT-AYEFIELA
STT-ALP-FSKAFEINVRSI----D----N----SEL-D--L-RVGLHQFIYNIGETNII
LNWE------------IE-----NEKIQTT---IYPGDSLYIKPFIKH-NFR----GD--
-----G--------------KLLVLRIGGKIAGEAQRELSIL----GKDNVKRAISETT-
-QWF--------D-----------------------------------------------
------------------------------------------------------------
--PSG-----------------------K-------------------------------
------------------------------------------------------------
------------------------------------------------------------
------------------------------------------------------------
------------------------------------------------------------
------------------------------------------------------------
------------------------------------------------------------
------------------------------------------------------------
--------------------------------
>MpnS_CETJ01034041.1
------------------------------------------------------------
------------------------------------------------------------
------------------------------------------------------------
------------------------------------------------------------
------------------------------------------------------------
------------YLIH--------------------------------------------
------------------------------------------------------------
-------------------------------------IIMESLENTVK------------
-----------IND---------------------------------------------K
DK-------------------------------------------------------R--
-----------------------IGSNFLGILNDLKRRPEDASRELGVSVEIINGIISGE
VKL--------PTELVKHAIKIWPVNERDFY--------IITDDCA------TGVKIMRS
EESKKSSRIMKRAGK-----PYYEYRDTVASTLA-PFRPEWIMELCYV-----KDNDPN-
NSEIQWNNGHFMHQFTYFI--GEVNFYYKGLDGTKQVA--------------VMNTGDSM
YITPFTPHTFATR--VG-AKQNGLILALTFGSKILG-DAKQELSAIS-V-------ELGQ
EYALD----FSTEKQTLSSLLKFHREICSISVKELSAR---TGID-SNKIKKLELSEI-K
PFESEISSIANALNVNTRDLIP-NDKVENK-VIIKYHDEGREWYYPEN-EN-RYRFIELS
SST-TLP-YSKAFEIDVLSV----I----E----HSLMD--I-KTGLHQYVYNTSIDDIT
LNWL------------FN-----SKEYTQV---IHPGDSVYIKPFVHH-NFR----GS--
-----G--------------KLLVLRLGGKIVGDSQRELSII----GKENVKRAINESI-
-QWF--------D-----------------------------------------------
------------------------------------------------------------
--SSD-----------------------HN------------------------------
------------------------------------------------------------
------------------------------------------------------------
------------------------------------------------------------
------------------------------------------------------------
------------------------------------------------------------
------------------------------------------------------------
------------------------------------------------------------
--------------------------------
>MpnS_CETJ01027267.1
------------------------------------------------------------
-------------------------------------------------------I-QLV
L-----------------------------------------------------------
------------------------------------------------------------
------------------------------------------------------------
------------------------------------------------------------
------------------------------------------------------------
----------------------L--------------QSMADEKTFTKE-----------
-----------FRES-------------------------------------------RE
NK-------------------------------------------------------R--
-----------------------IGSNFLGILNDIKRRPSDAAKELEISNEEIQNIINGQ
IRL--------SSEIISKATKIWPVNARDFY--------IMHDDCP------NGLKIMRC
EDSVKSSRIMHRAGK-----PYYEYRDTAMSSVG-PFRPEWIEQLCIV-----DDNEPN-
NRQVQWNNGHFMHQFTYFI--GDVNFYYIDENGEKKVS--------------IMNTGDSN
YITPFIPHSFATR--KG-AGKNGLILALTYGNNLSG-DSQHELSSMG-K-------KLAK
EFALD----FSSKETAGSSLIKFHRNNSSLTLLELSER---TNLR-IEKLKDFENGK--I
PTYSEYAILAECLNVNVRDLLS-YDKISNE-VVVQLHKNTKKWFYPED-IK-NYELVELA
NSN-SLP-YSKALEINVLNE----N----D----KTL-D--L-KIGLHQYGYNIGETDVS
ISYE------------SD-----DGLKTDI---IKPGDSFYLKPFVEH-NFR----GK--
-----A--------------KL--------------------------------------
------------------------------------------------------------
------------------------------------------------------------
------------------------------------------------------------
------------------------------------------------------------
------------------------------------------------------------
------------------------------------------------------------
------------------------------------------------------------
------------------------------------------------------------
------------------------------------------------------------
------------------------------------------------------------
--------------------------------
>MpnS_CETJ01022274.1
------------------------------------------------------------
------------------------------------------------------------
------------------------------------------------------------
------------------------------------------------------------
------------------------------------------------------------
------------------------------------------------------------
------------------------------------------------------------
------------------------------------------------------------
------------------------------------------------------------
------------------------------------------------------------
------------------------------------------------------------
------------------------------------------------------------
--------IMTRGEN-----PYYEYRDTVMSQVA-PFRPEWIKELCVV-----DDNDPK-
NILAKWNNGHFMHQFTYFI--GDVNFYYLDSDGKKQVA--------------IMNTGDSM
YVTPFVPHTFTTR--SG-AKTEGLILALTYGDKLAG-DAKQELACFS-T-------ELAK
QFSLD----FSTREKSSGSLIKFHRQISSLTLSEFSKR---TGIS-KDKLLKFENGEL-I
PDNVDLVKIAQAFNVNTRELLA-NDLIEKK-VVIQKHDECSKWEFPEK-SK-RYIFHELA
TSS-ALP-FSKALEIQVQNS----S----D----NEY-D--L-QIGLHQYVYNVGKTELS
LNWE------------LE-----GNMYSER---IKSGDSIYVKPFVKH-NFR----GE--
-----G--------------RLVALRIGGKIPGDSQRELSLL----GNKNASRAINETK-
-LWF--------N-----------------------------------------------
------------------------------------------------------------
--AGN-------------------------------------------------------
------------------------------------------------------------
------------------------------------------------------------
------------------------------------------------------------
------------------------------------------------------------
------------------------------------------------------------
------------------------------------------------------------
------------------------------------------------------------
--------------------------------
>MpnS_CEVK01207786.1
------------------------------------------------------------
------------------------------------------------------------
------------------------------------------------------------
------------------------------------------------------------
------------------------------------------------------------
------------------------------------------------------------
------------------------------------------------------------
------------------------------------------------------------
------------------------------------------------------------
------------------------------------------------------------
----------------------------------LKRRPEDAAKELGIPLEQIQAIIDGK
KLL--------SSEIIELAAKIWPVNASDFY--------IIYDDTP------TGIKSMSA
EESKLSSRIMHRAGK-----PYYEYRDTVMSCIA-PFRPEWIMELCQV-----NDNNPE-
NPNAKWNNGHFMHQFTYFI--GDVNFYYLDSHNRKQIA--------------VMKTGDSM
YISPFVPHTFASR--SN--QGNGLILALTYGNKLTG-DVKQELSGLS-T-------KIGS
QFSLN----FSSKENASASLLKFHRDISSLTINEVSIR---TKIS-TDIINDLENAKR-L
PTNEEIILLAQAFNVNSRELIT-DDSIEEK-VVVQPYKECKRWYYPDD-SK-IYEFIELA
STR-SLP-FSKTFEVNIQNP----N----G----VGY-D--F-KIGLHQFIYNVGKNELF
LNWE------------FN-----GEKYEKL---IKPGDSIYVKPFVQH-SFS----GN--
-----G--------------KLVVLRVGGRIPGDSQRELSII----GKQNAQRAINETM-
-QWF--------D-----------------------------------------------
------------------------------------------------------------
--PKG-----------------------RN------------------------------
------------------------------------------------------------
------------------------------------------------------------
------------------------------------------------------------
------------------------------------------------------------
------------------------------------------------------------
------------------------------------------------------------
------------------------------------------------------------
--------------------------------
>MpnS_CEVK01205359.1
------------------------------------------------------------
------------------------------------------------------------
------------------------------------------------------------
------------------------------------------------------------
------------------------------------------------------------
------------------------------------------------------------
------------------------------------------------------------
------------------------------------------------------------
------------------------------------------------------------
------------------------------------------------------------
------------------------------------------------------------
----------------------------DFF--------VIEDDCP------SGIKLMTA
GDSEESKRVMERAGK-----PYYEYRDTAMSKVA-PFRPEWIMELCNV-----EDNDPE-
NKSIQWNNGHFMHQFTYFI--GNVNFYFKDENGKKQTA--------------AMKTGDSM
YITPFVPHTFATR--GN-SEQNGLILALTYGGKLTG-EPQQELSCLS---------DLGS
EFALD----FSSKEKASGQLLLYHRKAANLSQEELSTR---TSMT-VDELQKFENGQE-I
PSFSQFEKIASALTINIRDLMP-NDKIEKK-VIVANYEDGRTWFFPET-TK-AYELHELA
ATT-SLP-FSKAFEIKVQNS----D----D----PNF-D--L-ETGLHQYVYNLGETSIR
INWI------------VG-----GKQLNEI---IEPGDSLYIKPFIPH-NFR----GD--
-----G--------------KLLVLRVGGKIAGESQRELSIV----GKSDAKRAISETL-
-QWF--------D-----------------------------------------------
------------------------------------------------------------
--SNG-----------------------KN------------------------------
------------------------------------------------------------
------------------------------------------------------------
------------------------------------------------------------
------------------------------------------------------------
------------------------------------------------------------
------------------------------------------------------------
------------------------------------------------------------
--------------------------------
>MpnS_CEVK01102574.1
------------------------------------------------------------
------------------------------------------------------------
------------------------------------------------------------
------------------------------------------------------------
------------------------------------------------------------
------------------------------------------------------------
------------------------------------------------------------
------------------------------------------------------------
------------------------------------------------------------
------------------------------------------------------------
-----------------------------------------------ISLEHMMDLLEGR
KEI--------SSEIISRAKKIWPVSSRDFF--------LIEDDCP------NGVKIMHA
EDSARSSRIMERGGS-----PYYEYRDTVMSGGA-PFRPEWIKELFYV-----NDNDPN-
NRTVKWNNGHFMHQFTYFI--GDVNFYYIDDNGKKQTA--------------VMKTGDSM
YITPFIPHTFATR--KG-AKKNGLILALTYGDKLVG-EIKQELASLS-T-------ELAA
QFSLD----FSTKENASASLIKFHRQISNLTINEVSRR---TKIS-IETIRELESGNC-L
PSEKEIVLLANAFTINTRELIP-NDKIERK-VVVKSHEECERWYYPEE-SK-IYEFTALA
STS-SLP-FSKAFEIKVQNS----S----N----PDF-D--L-KVGLHQYIYNVGNSELF
LNWE------------LD-----GEKYCEL---IKPGDSVYIKPFIKH-NFR----GD--
-----G--------------NLVALRIGGKIPGDSQRELSIL----GRRNVSRAISETK-
-LWF--------N-----------------------------------------------
------------------------------------------------------------
--PDR-----------------------K-------------------------------
------------------------------------------------------------
------------------------------------------------------------
------------------------------------------------------------
------------------------------------------------------------
------------------------------------------------------------
------------------------------------------------------------
------------------------------------------------------------
--------------------------------
>MpnS_CEVK01094327.1
------------------------------------------------------------
------------------------------------------------------------
------------------------------------------------------------
------------------------------------------------------------
------------------------------------------------------------
------------------------------------------------------------
------------------------------------------------------------
---------------------------------------METREEN--------------
------------------------------------------------------------
-----------------------------------------------APELDLI---R--
-----------------------SGRNFLGILNDLKRRPEDAAKELGISEDEINSIISGK
KEI--------SSDLVNLAIKIWPVNARDFY--------INRDDCP------SGIKIMRA
KDSEKSKRIMDRAGK-----PYYEYRDTVMSTNC-HFRPEWIMELCTV-----EDNEPD-
NPTAQWNNGHFIHQFTYFI--GEVNFYYKSSSGEKKVA--------------IMNTGDSM
YVNPFAPHTFTTR--KG-AKQNGLILALTYGNKLKG-DSQQELSSIS-S-------KLGS
EFVLD----FSSKNKAVSSLFKFHRKAASLSLNELSKR---STIT-LDKLHEFENGKL-V
PTYTEFEQLANALNVNTRDLLP-NDIIENK-IVIKYHNECKKWYYPES-TK-AYELRELA
FTR-ALP-YSKAFEMMVQKT----D----N----NDL-D--L-SAGLHQYVYNVGEMSVT
INWT------------LN-----DKNYKEI---IDPGDSMYIKPFLKH-NFR----GK--
-----G--------------KLLILRIGGKMTGDPQIELSHI----EKENTERAISETM-
-QWF--------D-----------------------------------------------
------------------------------------------------------------
--PKG-----------------------KN------------------------------
------------------------------------------------------------
------------------------------------------------------------
------------------------------------------------------------
------------------------------------------------------------
------------------------------------------------------------
------------------------------------------------------------
------------------------------------------------------------
--------------------------------
>MpnS_CEVK01053612.1
------------------------------------------------------------
------------------------------------------------------------
------------------------------------------------------------
------------------------------------------------------------
------------------------------------------------------------
------------------------------------------------------------
------------------------------------------------------------
---------------------------------------MVIELVS--------------
------------------------------------------------------------
-----------------------------------------------ENE-------R--
-----------------------TGQNFLSILNDIKRRPEDAAKELGISTNEVNEIIQGK
REL--------TFDIVKRAIEIWPVNKRDFF--------IIEDDCF------NGIKVMTA
NDSKKSKRIMKRAGK-----PYYEYRDTVMSTVA-PFRPEWILELCIV-----DDNEPT-
NPDVQWNNGHFMHQFTYFI--GEVNFYYQDSDGEKKVA--------------IMNTGDSM
YITPFTSHSFATR--KG-AKENGLILALTYGGQLTG-DIQQELSALS-I-------KLGS
NFALD----FSSNSSASAALLNYHRKISNFTLKELSKN---TLIT-IDDLKLFESGSK-L
PSFSELKKLANALTINVRDLLP-NDKTENK-VIVKYYDEGQTWFYPED-NN-SYEFHELA
STS-ALP-FSKSFEIKVNNS----D----N----SEL-D--L-ESGLHQYVYNIGKNPIS
LTWK------------LN-----DKIFTKL---INPNDSLYLKPFIKH-NFR----GN--
-----G--------------KLLILRIGGKIPGDSQRELSIV----GKKNTERAISETM-
-LWF--------D-----------------------------------------------
------------------------------------------------------------
--SKG-----------------------KN------------------------------
------------------------------------------------------------
------------------------------------------------------------
------------------------------------------------------------
------------------------------------------------------------
------------------------------------------------------------
------------------------------------------------------------
------------------------------------------------------------
--------------------------------
>MpnS_CEOO01214995.1
------------------------------------------------------------
------------------------------------------------------------
------------------------------------------------------------
------------------------------------------------------------
------------------------------------------------------------
------------------------------------------------------------
------------------------------------------------------------
--------------------------------------RMYKKKEK--------------
------------------------------------------------------------
-----------------------------------------------IESKLDM---K--
----------------------QISLRLRSEFNDLKRTPSSVSKELNFPKKKIDSLLSGD
FNYT------DLFKFLNLMTGFYPINISDLI--------ITKKDTK------NGMLFFKS
KESKKSSRVFSRKGKDKKFSAYYEYRDTAKSNLS-HFYPEWIEIKRFV-----DDDDAY-
NPDVIYNNGHFLHQINLFV--GPVNFYYE-IDNKKYCM--------------KMNTGDSS
YISPFIKHTFTKR--E--KNTLAYIVAVTTGSGLKR--NQNEFRRFG-N-------NFLQ
KNILT----IKKNFNFFTHSLKQAQKNEIISDIKLSKMLG-AKI--IKKIENEKNFN--D
ITLSEIEKVANSVNVSVSELL-ANYQNDGK-VINKFFNEDEYIPFPDKTNF-SYKVYRIA
KSN-NFF-NLKGFLINIRSN----R----P----PKL-K--L-EFSLNLYVFNYGENDLC
IDWQ------------YK-----DKFYKSN---LKKGDSIYIEPFIKF-SFS-SLSKN--
-----S--------------WVYLVTSETGVDTETKKELSSI----HES--IRLIQDEN-
-QWF--------H-----------------------------------------------
------------------------------------------------------------
-GKKGE------------------------------------------------------
------------------------------------------------------------
------------------------------------------------------------
------------------------------------------------------------
------------------------------------------------------------
------------------------------------------------------------
------------------------------------------------------------
------------------------------------------------------------
--------------------------------
>MpnS_CEPS01186413.1
-------------LIW-------------------------KSNNLQ---------SF--
-----------------------------------------------TL-SQSRQG-QME
LS--------------------------LNLDSLLMNSGMTLSFNP--C-----FNKY--
------YRVPSNV----FE-----------------------------------------
--------------N------------------YEYMS----------------------
-----------VLLIY------------------------CKSCI---------------
-------QLYNSTYVR--------------------------------------------
----------------------LTLKMVAVICHLKASHKISNKINKET------------
-----------LNE----------------------------------------------
------------------GVNM-------------------------ENSKEMI---R--
-----------------------VGNNFRSLINDLKRRPEDAANELGLTLEELKLIMDGK
KHL--------SNEIISKAQGVWPINFRDLC--------LIKNDCP------NGVKIMRH
DESKSTSRIMERAGK-----VYYEYRDTAMSRMA-PFRPEWIEERCYV-----DDNDPN-
NSLVQWNNGHFMHQFTYFV--GDVNFYYIGPDGNKEVA--------------VMNTGDSM
YITPFVPHTFTTR--KG-AKKYGLILALTYGNKIAG-DAQQELSAIG-S-------GIEF
KYALD----FSSKAKASSELLVFNREAGSISIEELSSR---TGID-EGKIKIFELGKA-I
PSSKEYEKISYALNVNVRDLLA-NDIIDEK-VVVKINSECKRWLYPSA-TK-AYEMLELA
ATK-NLP-FSKSIEVSILSD----Q----G----EEY-D--L-KSGLHQYGYNVGDSNIS
LNWI------------HN-----NQKYSEI---INPGDSFYVGPFIEH-NFR----KK--
-----G--------------KLVLLRVGGKVVGEPQRELSLM----PKEYISRVNAETK-
-QWF--------N-----------------------------------------------
------------------------------------------------------------
--SG--------------------------------------------------------
------------------------------------------------------------
------------------------------------------------------------
------------------------------------------------------------
------------------------------------------------------------
------------------------------------------------------------
------------------------------------------------------------
------------------------------------------------------------
--------------------------------
>MpnS_CEPB01216032.1
------------------------------------------------------------
------------------------------------------------------------
------------------------------------------------------------
------------------------------------------------------------
------------------------------------------------------------
------------------------------------------------------------
------------------------------------------------------------
------------------------------------------------------------
------------------------------------------------------------
---------------------------------------------------------K--
----------------------LIGNRLLAEANDLKRTIDSISKEICVDISKFENVIDGY
ASFE------EAVELATQFSQNYPVSLGDLI--------IDLPDHM------DGVLIMRA
GESKKSARVFKRKDRLQKYTDYYEYRDTATSNIS-PFKPEWIKELRYV-----DNSDPE-
NPDVAYNNGHFLHQMTAFI--GPVNFYWE-IDGKKYSS--------------EMNTGDSN
YITPFWKHSFATR--S--KNEDAIIIAVTFAGNAAR--ARKEMYHLN-K-------NAMS
NYFLD----NRNNINAKSLLLKQILDDRCINSKRFNQICKKNNID-L-NLDSISDGDK-I
-DDISLVKVCEAIDISPAIFDLPNHTLENE-VVIKKKDLNASYILNDNKAKPDYKVSTLA
HNK-RMP-QMFGFEFEILGN----E---------LNSNT-QL-KSSLHSYIYNFGDNPVN
FSWV------------KE-----NDNKDNLSDKIMPGDSIYVEPFVKH-AFS-SI-DGNV
-----G--------------KLFIFRVSGAVSLEVQKEISSF----AAT--DRLI-ESS-
-QWF--------D-----------------------------------------------
------------------------------------------------------------
------------------------------------------------------------
------------------------------------------------------------
------------------------------------------------------------
------------------------------------------------------------
------------------------------------------------------------
------------------------------------------------------------
------------------------------------------------------------
------------------------------------------------------------
--------------------------------
>MpnS_CERE01185390.1
MSNTLENIVNDGNLVWGKNLESHPEKFWVKLTDKTIHELKTKRNQLKN----HKKNSFPN
LENEINELKIEKIIDGVGLLIIDGTSFVDFSKDEVKQIYEIICKLLGTLYIQNIKD-EKI
VE--------------------------ITDEGKSMSSG----------------ARYHQ
TKEGGSYHTDSPH----WE-----------------------------------------
--------------NVPDLVGLFCINQAKKGGISKFVS----------------------
-----------TYTIHNQIL---NE----------------QND------------KLK-
-------TLYEKFYFDKRGEFQTDESKTIFEPVFVFENGKLHCRYLRNYIISGHELENTP
LSPLQKDSIDLLEQITQVPENILSYDLKTNDMIFFDNHRMLHGRTEFED-----------
-----------YEK---------------------------------------------E
DKKRRLLR---------TWIKMNLR----------------------EKKPEFV---R--
-----------------------FGRYLLGILNDLKRRPVDAAEELNISLEEMNDILEGY
KEI--------SPEIITRAKTIWPINLRDFY--------LLEDDCP------NGVKIMRE
NESAESSRIMTRGEN-----PYYEYRDTVMSQVA-PFRPEWIKELCVV-----DDNDPK-
NILAKWNNGHFMHQFTYFI--GDVNFYYLDSDGKKQVA--------------IMNTGDSM
YVTPFVPHTFTTR--SG-AKTEGLILALTYGDKLAG-DAKQELACFS-T-------ELAK
QFSLD----FSTREKSSGSLIKFHRQISSLTLSEFSKR---TGIS-KDKLLKFENGEL-I
PDNADLVKIAQAFNVNTRELLA-NDLIEKK-VVIQKHDECSKWEFPEK-SK-RYIFHELA
TSS-ALP-FSKALEIQVQNS----S----D----NEY-D--L-QIGLHQYVYNVGKTELS
LNWE------------LE-----GNMYSER---IKSGDSIYVKPFVKH-NFR----GE--
-----G--------------HLVALRIGGKIPGDSQRELSLL----GNKNASRAINETK-
-LWF--------N-----------------------------------------------
------------------------------------------------------------
--AGN-------------------------------------------------------
------------------------------------------------------------
------------------------------------------------------------
------------------------------------------------------------
------------------------------------------------------------
------------------------------------------------------------
------------------------------------------------------------
------------------------------------------------------------
--------------------------------
>MpnS_CEVI01214604.1
------------------------------------------------------------
------------------------------------------------------------
------------------------------------------------------------
------------------------------------------------------------
------------------------------------------------------------
------------------------------------------------------------
------------------------------------------------------------
------------------------------------------------------------
------------------------------------------------------------
------------------------------------------------------------
------------------------------------------------------------
------------------------------------------------------------
-----------------------------MSSVA-PFRPEWIMELCYV-----NDNDAE-
NPIIQWNNGHFLHQFTYFI--GEVNFYYIDDQGRKKTA--------------VMNTGDSM
YITPFVPHTFATR--DT-AQKNGLILALTYGEKLTG-DVKQELSMLP-S-------ELGT
QFSLD----FSTKDNASASLLKFHRQISSLTIHEISRR---TKIS-ADTIINLESGSS-S
PTDEEMILLANAFNVNIRELLP-NDKKEKL-VITKSYNECKRWYYPED-ST-IYEFVELA
STT-SLP-FSKAFEISVQNP----T----K----SEH-N--L-TVGLHQYIYNIGDNELF
LNWE------------LG-----DKKYSKL---IKPNDSAYIKPFVKH-SFN----GH--
-----G--------------KLLVLRIGGKIPGDSQRELSTL----GNKNAIRAINETM-
-MWF--------N-----------------------------------------------
------------------------------------------------------------
--PSG-----------------------K-------------------------------
------------------------------------------------------------
------------------------------------------------------------
------------------------------------------------------------
------------------------------------------------------------
------------------------------------------------------------
------------------------------------------------------------
------------------------------------------------------------
--------------------------------
>MpnS_CEVI01097770.1
------------------------------------------------------------
------------------------------------------------------------
------------------------------------------------------------
------------------------------------------------------------
------------------------------------------------------------
------------------------------------------------------------
------------------------------------------------------------
---------------------------------------MKVEEID--------------
------------------------------------------------------------
-----------------------------------------------QRKIKLI---K--
-----------------------SGRNFLGILNDIKRRPEDAANELKISLEKINSILSGD
SEL--------TDDIVNIAVKIWPVNRRDFY--------IMEDDCP------EGIKIMTA
SESEKSSRIMNRAGK-----PYYEYRDTAMSKIG-PFRPEWIEEICHV-----KDNDPE-
NDNVQWNNGHFMHQFTYFI--GRVNFYYKDENGIKQTA--------------VMNSGDSM
YITPFVPHTFATG--DG-AKENGLILALTYGGKLTG-DPQHELSALS---------GLGS
EFALD----FSSKEKTYSSLLKFHRENANLSLNEISQR---TGIS-KDELEKFENGTK-N
PTIEELKKIAESQTINIRDLLP-NDKIEKK-VIVKHHEECKSWFFPED-SK-CYKMYELA
TST-TLP-FSKSFEIEILDE----N----S----PKL-D--L-RSGTHQYAYNIGKVPVT
FNWK------------LG-----KNVYKKE---FHPGDSLYIKPFISH-NFR----GN--
-----G--------------KIIVLRIGGKTSGDAQRELSIV----GKDNAERAISETT-
-QWF--------D-----------------------------------------------
------------------------------------------------------------
--PQG-----------------------KN------------------------------
------------------------------------------------------------
------------------------------------------------------------
------------------------------------------------------------
------------------------------------------------------------
------------------------------------------------------------
------------------------------------------------------------
------------------------------------------------------------
--------------------------------
>MpnS_CEVI01063733.1
------------------------------------------------------------
------------------------------------------------------------
------------------------------------------------------------
------------------------------------------------------------
------------------------------------------------------------
------------------------------------------------------------
------------------------------------------------------------
---------------------------------------MMEKQKE--------------
------------------------------------------------------------
-----------------------------------------------SENTELI---K--
-----------------------SGQNFLGILNDIKRRPEDAAKELEVSLDEINSILGGK
KEL--------SASIIEKATKIWPVNARDFY--------IIHDDCP------QGIKIMSS
DESKQSSRIMKRAGR-----AYYEYRDTAMSKTA-PFRPEWIMELCSV-----DDDDPK-
NKLIQWNNGHFLHQFTYFI--GEVNFYYIDSDGGKKVA--------------LMNTGDSM
YITPFVPHSFASR--ND--ENPGLILALTYGSKITG-DIQQELSTLS---------NLGQ
EFALD----FSTREKATSALLKYFREISSLSLDEISKR---TDIA-IDKIVEFESGKT-I
PSNIDLQNIAEALTVNFRDLLP-NDKIENK-VIVKHHDKGKKWFYPSQ-TS-TYEFVELA
NTT-TLP-SSKSFEIKINNT----D----K----NEL-D--L-KVGLHQYAYNISNNTIT
INWA------------LD-----GQSFSEK---IHPNDSLYIKPFIEH-NFR----GE--
-----G--------------KLLVLRIGGKIVGDSQRELSFV----GKENTKRAI-----
------------------------------------------------------------
------------------------------------------------------------
------------------------------------------------------------
------------------------------------------------------------
------------------------------------------------------------
------------------------------------------------------------
------------------------------------------------------------
------------------------------------------------------------
------------------------------------------------------------
------------------------------------------------------------
--------------------------------
>MpnS_CEVI01044093.1
------------------------------------------------------------
------------------------------------------------------------
------------------------------------------------------------
------------------------------------------------------------
------------------------------------MA----------------------
-----------RYLIH--------------------------------------------
------------------------------------------------------------
-------------------------------------IIMESLENTVK------------
-----------IND---------------------------------------------K
DK-------------------------------------------------------R--
-----------------------IGSNFLGILNDLKRRPEDASRELGVSVEIINGIISGE
VKL--------PTELVKHAIKIWPVNERDFY--------IIADDCA------AGVKIMRA
EESKKSSRIMKRAGK-----PYYEYRDTVVSTLA-PFRPEWIMELCYV-----QDNEPN-
NSEIQWNNGHFMHQFTYFI--GEVNFYYKGLDGTKQVA--------------VMNTGDSM
YITPFTPHTFATR--AG-AKQNGLILALTFGNKILG-DVKQELSAIS-T-------ELGQ
EYALD----FSSEKQTLSSLLKFHREICSISIKELSIR---TEID-SNKIKKLELGEI-K
PSESEISSIANALNVNIRDLIP-NDKIENK-VIIKYHDEGREWYYPEN-DN-RYRFTELA
NTT-TLP-YSKAFETDVLSV----I----E----HPLMD--I-KTGLHQYVYNISMDNIT
LNWS------------FN-----DKQYSEV---IHPDDSVYIKPFVHH-NFR----GS--
-----G--------------KLLVLRLGGKIVGDSQRELSVI----GKENVKRAINESM-
-QWF--------E-----------------------------------------------
------------------------------------------------------------
--PSG-----------------------HN------------------------------
------------------------------------------------------------
------------------------------------------------------------
------------------------------------------------------------
------------------------------------------------------------
------------------------------------------------------------
------------------------------------------------------------
------------------------------------------------------------
--------------------------------
>MpnS_CEVI01033756.1
------------------------------------------------------------
------------------------------------------------------------
------------------------------------------------------------
------------------------------------------------------------
------------------------------------------------------------
------------------------------------------------------------
------------------------------------------------------------
------------------------------------RKNMLEVNAEERL-----------
-----------------------------------------------------------Q
LK-------------------------------------------------------K--
-----------------------SGQTFLGILNDIKRRPEDAASELGVTTNEIYSIINGE
KLI--------SQDLVDKATRIWPVNSRDFF--------NIRDDCP------LGVKIMTA
EESKQSSRIMDRAGK-----PYYEYRDTAMSTTA-SFRPEWIEELCIV-----ENNDAT-
STIVQWNNGHFLHQFTYFV--GNVNFYYE-ENGIKKIA--------------VMKTGDSM
YITPFTRHTFATR--SG-SDTNGLILALTYGNKITG-DTQQEMSCLP-I-------SQGS
NLALD----FSTTNNSSASLIKFYREISNLTVEEMSKR---TGFS-KTLIDTFENGEK-I
PDIAETKKIACSLGINTRDLLP-NDKIENK-VIIKKHENTNFWYYPEN-KK-SYKFSELA
STT-TLP-DSKAFEVEVFDS----N----D----ENL-D--L-EVGLHQYVYNIGNTQIS
INWE------------HD-----GTKHSK-------------------------------
------------------------------------------------------------
------------------------------------------------------------
------------------------------------------------------------
------------------------------------------------------------
------------------------------------------------------------
------------------------------------------------------------
------------------------------------------------------------
------------------------------------------------------------
------------------------------------------------------------
------------------------------------------------------------
------------------------------------------------------------
--------------------------------
>MpnS_CEVI01029609.1
------------------------------------------------------------
------------------------------------------------------------
------------------------------------------------------------
------------------------------------------------------------
------------------------------------------------------------
------------------------------------------------------------
------------------------------------------------------------
------------------------------------------------------------
------------------------------------------------------------
------------------------------------------------------------
------------------------------------------------------------
-----------------------PINLRDFY--------LLEDDCP------NGVKIMRE
NESAESSRIMTRGEN-----PYYEYRDTVMSQVA-PFRPEWIKELCVV-----DDNDPK-
NILAKWNNGHFMHQFTYFI--GDVNFYYLDSDGKKQVA--------------IMNTGDSM
YITPFVPHTFTTR--SG-AKTEGLILALTYGDKLAG-DAKQELACFS-T-------ELAK
QFSLD----FSTREKSSGSLIKFHRQISSLTLSEFSKR---TGIS-KDKLLKFENGEL-I
PDNVDLVKIAQAFNVNTRELLA-NDLIEKK-VVIQKHDECSKWEFPEK-SK-RYIFHELA
TSS-ALP-FSKALEIQVQNS----S----D----NEY-D--L-QIGLHQYVYNVGKTELS
LNWE------------LE-----GNTYSER---IKSGDSIYIKPFVKH-NFR----GE--
-----G--------------RLVALRIGGKIPGDSQRELSLL----GSKNASRAINETK-
-LWF--------N-----------------------------------------------
------------------------------------------------------------
--ADN-------------------------------------------------------
------------------------------------------------------------
------------------------------------------------------------
------------------------------------------------------------
------------------------------------------------------------
------------------------------------------------------------
------------------------------------------------------------
------------------------------------------------------------
--------------------------------
>MpnS_CERL01098445.1
------------------------------------------------------------
------------------------------------------------------------
------------------------------------------------------------
------------------------------------------------------------
------------------------------------------------------------
------------------------------------------------------------
------------------------------------------------------------
------------------------------------------------------------
------------------------------------------------------------
------------------------------------------------------------
------------------------------------------------------------
----------------------------------------MHDDCP------NGLKVMRC
EDSIKSSRIMHRGGK-----PYYEYRDTAMSSVG-PFRPEWIEELCVV-----DDNELD-
NREVQWNNGHFMHQFTYFI--GDVNFYYIDENGKKKVS--------------VMNTGDSN
YITPFTPHSFATR--RG-ARKNGLILALTYGNNLTG-DSQHELSSIG-K-------KLGK
EFAFD----FSSKEIASVSLLKFHRNNSSLTLDELSKR---TNMD-IEKLKGFENGK--I
PTYSEYAILAECLQVNIRDLLP-YDEISNK-VIIQFHKNTKKWFYPEN-TK-NYELVELA
NTI-SLP-YSKALEVNILNE----N----D----KTL-D--L-KIGLHQYGYNIGDTEVT
ISYE------------SE-----DGLKDDM---IKPGDSFYIKPFLAH-NFR----GK--
-----G--------------KLLILRISGKITGEPQRELSLI----GKKNMVRVINETT-
-QWF--------N-----------------------------------------------
------------------------------------------------------------
--PKG-----------------------KN------------------------------
------------------------------------------------------------
------------------------------------------------------------
------------------------------------------------------------
------------------------------------------------------------
------------------------------------------------------------
------------------------------------------------------------
------------------------------------------------------------
--------------------------------
>MpnS_CERL01058336.1
------------------------------------------------------------
------------------------------------------------------------
------------------------------------------------------------
------------------------------------------------------------
------------------------------------MA----------------------
-----------RYLIH--------------------------------------------
------------------------------------------------------------
-------------------------------------NIMESFENTIK------------
-----------IND---------------------------------------------K
DK-------------------------------------------------------R--
-----------------------IGNNFLGILNDLKRRPEDASRELGVSVEIIDGIISGE
IKL--------STEIVKQAIKIWPVNERDFY--------IITDDCA------TGVKIMRS
EKSEKSSRIMKRAGK-----PYYEYRDTVASTLA-PFRPEWIMELCYV-----KDNDPN-
NSEIQWNNGHFMHQFTYFI--GEVNFYYKGLDGTKQVA--------------VMNTGDSM
YITPFTPHTFATR--AG-AKQNGLILALTFGNKILG-DVKQELSAIS-T-------ELGQ
EYALD----FSSEKQTLSSLLKFHREICSISIKELSIR---TEID-SNKIKKLELGEI-K
PSESEISSIANALNVNIRDLIP-NDKIENK-VIIKYHDEGREWYYPEN-DN-RYRFTELA
TTT-TLP-YSKAFETDVLSV----I----E----HPLMD--I-KTGLHQYVYNISMGNIT
LNWS------------FN-----DKQYSEV---IHPDDSVYIKPFVHH-NFR----GS--
-----G--------------KLLVLRLGGKIVGDSQRELSVI----GKENVKRAINESM-
-QWF--------E-----------------------------------------------
------------------------------------------------------------
--PSG-----------------------HN------------------------------
------------------------------------------------------------
------------------------------------------------------------
------------------------------------------------------------
------------------------------------------------------------
------------------------------------------------------------
------------------------------------------------------------
------------------------------------------------------------
--------------------------------
>MpnS_CERL01020826.1
MSNTLENIVNDGNLVWGKNLESHPEKFWVKLTDKTIHELKTKRNQLKN----HKKNSFSN
LENEINKLKIEKIIDGVGLLIIDGTSFVDFSKDEVKQIYEIICKLLGTLYIQNIKD-EKI
VE--------------------------ITDEGKSMLSG----------------ARYHQ
TKEGGSYHTDSPH----WE-----------------------------------------
--------------NVPDLVSLFCINQAKKGGISKFVS----------------------
-----------TYTIHNQIL---NE----------------QND------------KLK-
-------TLYEKFYFDKRGEFQTNESKTVFEPVFVFENGKLHCRYLRNYIISGHELENVP
LSPLQKDSIDLLEQITQVPENILSYDLKTNDMIFFDNHRMLHGRTEFED-----------
-----------YEE---------------------------------------------E
DKKRRLLR---------TWIKMNSR----------------------EKKPEFV---R--
-----------------------FGRYLLGILNDLKRRPIDAAKELNISLEEMNDILEGY
KEI--------PPEIITRAKTIWPINLRDFY--------LLEDDCP------NGVKIMRE
NESAESSRIMTRDEN-----PYYEYRDTVMSQVA-PFRPEWIKELCVV-----DDNDPK-
NILAKWNNGHFMHQFTYFI--GDVNFYYLDSDGKKQVA--------------IMNTGDSM
YVTPFVPHTFTTR--SG-AKTEGLILALTYGDKLAG-DAKQELACFS-T-------ELAK
QFSLD----FSTREKSSGSLIKFHRQISSLTLSEFSKR---TGIS-KDKLLKFENGEL-I
PDNVDLVKIAQAFNVNTRELLA-NDLIEKK-VVIQKHDECNKWEFPEK-SK-RYIFHELA
TSS-ALP-FSKALEIQVQNS----S----D------------------------------
------------------------------------------------------------
------------------------------------------------------------
------------------------------------------------------------
------------------------------------------------------------
------------------------------------------------------------
------------------------------------------------------------
------------------------------------------------------------
------------------------------------------------------------
------------------------------------------------------------
------------------------------------------------------------
------------------------------------------------------------
------------------------------------------------------------
--------------------------------
>MpnS_CESG01128879.1
------------------------------------------------------------
------------------------------------------------------------
------------------------------------------------------------
------------------------------------------------------------
------------------------------------------------------------
------------------------------------------------------------
------------------------------------------------------------
---------------------------------------MKVEEID--------------
------------------------------------------------------------
-----------------------------------------------QRKIKLI---K--
-----------------------SGRNFLGILNDIKRRPEDAANELKISLEKINSILSGD
SEL--------TDDIVNIAVKIWPVNRRDFY--------IMEDDCP------EGIKIMTA
SESEKSSRIMNRAGK-----PYYEYRDTAMSKIG-PFRPEWIEEICHV-----KDNDPE-
NDNVQWNNGHFMHQFTYFI--GRVNFYYKDENGIKQTA--------------VMNSGDSM
YITPFVPHTFATG--DG-AKENGLILALTYGGKLTG-DPQHELSALS---------GLGG
EFALD----FSSKEKAYSSLLKFHRENANLSLNEISQR---TGIS-KDELEKFENGTK-N
PTIEELKKIAESQTINIRDLLP-NDKIEKK-VIVKHHEECKSWFFPED-SK-CYKMYELV
TST-TLP-FSKSFEIEILDE----N----S----PKL-D--L-RSGTHQYAYNIGKVPVT
FNWK------------LG-----KNVYKKE---FHPGDSLYIKPFISH-NFR----GN--
-----G--------------KIIVLRIGGKTSGDAQRELSIV----GKDNAERAISETT-
-QWF--------D-----------------------------------------------
------------------------------------------------------------
--PQG-----------------------KN------------------------------
------------------------------------------------------------
------------------------------------------------------------
------------------------------------------------------------
------------------------------------------------------------
------------------------------------------------------------
------------------------------------------------------------
------------------------------------------------------------
--------------------------------
>MpnS_CESG01109119.1
------------------------------------------------------------
------------------------------------------------------------
------------------------------------------------------------
------------------------------------------------------------
------------------------------------------------------------
------------------------------------------------------------
------------------------------------------------------------
------------------------------------------------------------
------------------------------------------------------------
------------------------------------------------------------
------------------------------------------------------------
------------------------------------------------------IKSMSA
EESKLSSRIMHRAGK-----PYYEYRDTVMSCIA-PFRPEWIMELCQV-----NDNNPE-
NPNAKWNNGHFMHQFTYFI--GDVNFYYLDSHNRKQIA--------------VMKTGDSM
YISPFVPHTFASR--SN--QGNGLILALTYGNKLTG-DVKQELSGLS-T-------KIGS
QFSLN----FSSKENASASLLKFHRDISSLTINEVSIR---TKIS-TDIINDLENAKR-L
PTNEEIILLAQAFNVNSRELIT-DDSIEEK-VVVQPYKECKRWYYPDD-SK-IYEFVELA
STR-SLP-FSKTFEVNIQNP----N----G----VGY-D--F-KIGLHQFIYNVGKNELF
LNWE------------FN-----GEKYEKL---IKPGDSIYVKPFVQH-SFS----GN--
-----G--------------KLVVLRVGGRIPGDSQRELSII----GKRNAQRAINETM-
-QWF--------D-----------------------------------------------
------------------------------------------------------------
--PKG-----------------------RN------------------------------
------------------------------------------------------------
------------------------------------------------------------
------------------------------------------------------------
------------------------------------------------------------
------------------------------------------------------------
------------------------------------------------------------
------------------------------------------------------------
--------------------------------
>MpnS_CESG01075895.1
------------------------------------------------------------
------------------------------------------------------------
------------------------------------------------------------
------------------------------------------------------------
------------------------------------------------------------
------------------------------------------------------------
------------------------------------------------------------
---------------------------------------MVIELVS--------------
------------------------------------------------------------
-----------------------------------------------ENG-------R--
-----------------------IGQNFLSILNDIKRRPEDAAKELGISTNEVNEIIQGK
REL--------TFDIVKRAIEIWPVNKRDFF--------IIEDDCF------DGIKVMTA
NDSKKSKRIMKRAGK-----PYYEYRDTVMSTVA-PFRPEWILELCIV-----DDNEPT-
NPDVQWNNGHFMHQFTYFI--GEVNFYYQDSDGEKKVA--------------IMNTGDSM
YITPFTSHSFATR--KG-AKENGLILALTYGGQLTG-DIQQELSALS-I-------KLGS
NFALD----FSSNSSASAALLNYHRKISNFTLKELSKN---TLIT-IDDLKLFESGSK-L
PSFSELKKLANALTINVRDLLP-NDKTENK-VIVKYYDEGQTWFYPED-NN-SYEFHELA
STS-ALP-FSKSFEIKVNNS----D----N----SEL-D--L-ESGLHQYVYNIGKNPIS
LTWK------------LN-----DKIFTKL---INPNDSLYLKPFIKH-NFR----GN--
-----G--------------KLLILRIGGKIPGDSQRELSIV----GKKNTERAISETM-
-LWF--------D-----------------------------------------------
------------------------------------------------------------
--SKG-----------------------KN------------------------------
------------------------------------------------------------
------------------------------------------------------------
------------------------------------------------------------
------------------------------------------------------------
------------------------------------------------------------
------------------------------------------------------------
------------------------------------------------------------
--------------------------------
>MpnS_CEPZ01209388.1
------------------------------------------------------------
------------------------------------------------------------
------------------------------------------------------------
------------------------------------------------------------
------------------------------------------------------------
------------------------------------------------------------
------------------------------------------------------------
---------------------------------------MTDD-----------------
------------------------------------------------------------
----------------------------------------------------FL---K--
----------------------LVGSRILSELNDLKRTPEACATEVGMDAGKLNSILSGD
CKKE------ETYELINKIGLSYPIDVSDLH--------LIEDDCK------NGVRIMRE
EESKETSRIFDRKDKTGERTDYYDYRDTAMSKLS-GFKPEWIKELRYV-----ENSDPN-
NLDVAYNNGHFMHQMTFFI--GPVNFYYE-VNGKRYCE--------------EMNTGDSN
YITPFWPHSFTNR--S--KEDEALIIAVTFGGDISR--AQKEFYALG-E-------RAIE
GFTLD----YRNHNKAVSQLIKQHMDNERISLESLRDL--DGTID-----DRILDENQ-D
KSFEDLQKIANVLNIEISDLMIPDYKPNEEVVVVKRKDEEEGYFYPNAENK-NYRLHPLA
RSS-KMP-FMKGFEIEVLSK----E---------KNLEN-GF-YNSLHTYVYNYGDSDLD
FSWI------------HN-----GETFNDI---LRKGDSMYIQPFIRH-AFS-NN-GEEN
-----G--------------RIATLGISGAINLSTQKELSYL----PSG--ERVANETK-
-KWF--------D-----------------------------------------------
------------------------------------------------------------
------------------------------------------------------------
------------------------------------------------------------
------------------------------------------------------------
------------------------------------------------------------
------------------------------------------------------------
------------------------------------------------------------
------------------------------------------------------------
------------------------------------------------------------
--------------------------------
>MpnS_CERQ01238185.1
------------------------------------------------------------
------------------------------------------------------------
------------------------------------------------------------
------------------------------------------------------------
------------------------------------------------------------
------------------------------------------------------------
------------------------------------------------------------
------------------------------------------------------------
------------------------------------------------------------
------------------------------------------------------------
------------------------------------------------------------
------------------------------------------------------------
---------MKRAGK-----PYYEYRDTVMSTVA-PFRPEWILELCIV-----DDNEPT-
NPDVQWNNGHFMHQFTYFI--GEVNFYYQDSDGEKKVA--------------IMNTGDSM
YITPFTSHSFATR--KG-AKENGLILALTYGGQLTG-DIQQELSALS-I-------KLGS
NFALD----FSSNSSASAALLNYHRKISNFTLKELSKN---TLIT-IDDLKLFESGSK-L
PSFSELKKLANALTINVRDLLP-NDKTENK-VIVKYYDEGQTWFYPED-NN-SYEFHELA
STS-ALP-FSKSFEIKVNNS----D----N----SEL-D--L-ESGLHQYVYNIGKNPIS
LTWK------------LN-----DKIFTKL---INPNDSLYLKPFIKH-NFR----GN--
-----G--------------KLLILRIGGKIPGDSQRELSIV----GKKNTERAISETM-
-LWF--------D-----------------------------------------------
------------------------------------------------------------
--SKG-----------------------KN------------------------------
------------------------------------------------------------
------------------------------------------------------------
------------------------------------------------------------
------------------------------------------------------------
------------------------------------------------------------
------------------------------------------------------------
------------------------------------------------------------
--------------------------------
>MpnS_CERQ01232258.1
------------------------------------------------------------
-----------------------------------------------------------V
ID--------------------------IN------------------------------
------------------------------------------------------------
------------------------------------------------------------
------------------------------------------------------------
------------------------------------------------------------
------------------PTNVL--------------QPMADEKIFTKE-----------
-----------FRES-------------------------------------------LE
NK-------------------------------------------------------R--
-----------------------IGSNFLGVLNDIKRRPSDAAKELKISTEEIENIINGK
IKL--------SSKIISKATEIWPVNARDFY--------IMHDDCP------SGLKMMRS
EDSIKSSRVMHRSGK-----PYYEYRDTAMSSVG-PFRPEWIEELCIV-----DNDQPN-
NSQVQWNNGHFMHQFTYFI--GDVNFYYIDENGEKKVA--------------VMNTGDSN
YITPFTPHSFATR--KG-AKKNGLILALTYGNNLSG-DSQHELSSMG-K-------KLGK
EFALD----FSSKKIASVSLIKFHRNNSSLTLDELSKR---TNMD-IEKLKDFENGK--I
PTYSEYAILAECLNVNIRDLLP-YDKISNK-VVVQFYKNTKKWFYPEN-TK-KYELVELA
NTN-SLP-HSKALEINVLNE----N----D----KTL-D--L-KIGLHQY----------
------------------------------------------------------------
------------------------------------------------------------
------------------------------------------------------------
------------------------------------------------------------
------------------------------------------------------------
------------------------------------------------------------
------------------------------------------------------------
------------------------------------------------------------
------------------------------------------------------------
------------------------------------------------------------
------------------------------------------------------------
------------------------------------------------------------
--------------------------------
>MpnS_CERQ01125760.1
------------------------------------------------------------
------------------------------------------------------------
------------------------------------------------------------
------------------------------------------------------------
------------------------------------------------------------
------------------------------------------------------------
------------------------------------------------------------
------------------------------------------------------------
------------------------------------------------------------
------------------------------------------------------------
------------------------------------------------------------
------------------------------------------------------------
------------------------------------------MELCNV-----EDNDPE-
NKSIQWNNGHFMHQFTYFI--GNVNFYFKDENGKKQTA--------------AMKTGDSM
YITPFVPHTFATR--GN-SEQNGLILALTYGGKLTG-EPQQELSCLS---------DLGS
EFALD----FSSKEKASGQLLLYHRKAANLSQEELSTR---TSMT-VDELQKFENGQE-I
PSFSQFEKIASALTINIRDLMP-NDKIEKK-VIVANYEDGRTWFFPET-TK-AYELHELA
ATT-SLP-FSKAFEIKVQNS----D----D----PNF-D--L-ETGLHQYVYNLGETSIR
INWI------------VG-----GKQLNEI---IEPGDSLYIKPFIPH-NFR----GD--
-----G--------------KLLVLRVGGKIAGESQRELSIV----GKSDAKRAISETL-
-QWF--------D-----------------------------------------------
------------------------------------------------------------
--SNG-----------------------KN------------------------------
------------------------------------------------------------
------------------------------------------------------------
------------------------------------------------------------
------------------------------------------------------------
------------------------------------------------------------
------------------------------------------------------------
------------------------------------------------------------
--------------------------------
>MpnS_CERQ01028123.1
------------------------------------------------------------
--------------------------------------------------LQKLIN---S
FN--------------------------LSL-----------------------------
------------------------------------------------------------
----------------------------------KFIE----------------------
-----------------------------------------QNN----------------
--------NYRNSTFH--------------------------------------------
--------------------------------------VMETREEN--------------
------------------------------------------------------------
-----------------------------------------------APELDLI---R--
-----------------------SGRNFLGILNDLKRRPEDAAKELGISEDEINSIISGK
KEI--------SSDLVNLAIKIWPVNARDFY--------INRDDCP------SGIKIMRA
KDSEKSKRIMDRAGK-----PYYEYRDTVMSTNC-HFRPEWIMELCTV-----EDNEPD-
NPTAQWNNGHFIHQFTYFI--GEVNFYYKSSSGEKKVA--------------IMNTGDSM
YVNPFAPHTFTTR--KG-AKQNGLILALTYGNKLKG-DSQQELSSIS-S-------KLGS
EFVLD----FSSKNKAVSSLFKFHRKAASLSLNELSKR---STIT-LDKLHEFENGKL-V
PTYTEFEQLANALNVNTRDLLP-NDIIENK-IVIKYHNECKKWYYPES-TK-AYELRELA
FTR-ALP-YSKAFEMMVQKT----D----N----NDL-D--L-SAGLHQYVYNVGEMSVT
INWT------------LN-----DKNYKEI---IDPGDSMYIKPFLKH-NFR----GK--
-----G--------------KLLILRIGGKMTGDPQI-----------------------
------------------------------------------------------------
------------------------------------------------------------
------------------------------------------------------------
------------------------------------------------------------
------------------------------------------------------------
------------------------------------------------------------
------------------------------------------------------------
------------------------------------------------------------
------------------------------------------------------------
------------------------------------------------------------
--------------------------------
>MpnS_CERQ01002935.1
------------------------------------------------------------
------------------------------------------------------------
------------------------------------------------------------
------------------------------------------------------------
------------------------------------------------------------
------------------------------------------------------------
------------------------------------------------------------
---------------------------------------MADEKTFTEE-----------
-----------FRES-------------------------------------------LE
NK-------------------------------------------------------R--
-----------------------MGNNFLGILNDIKRRPSDAAKELGISEEDIENIINGE
MGL--------STEIISKAAKIWPVNPRDFY--------IMHDDCP------NGLKVMRC
EDSIKSSRIMHRGGK-----PYYEYRDTAMSSVG-PFRPEWIEELCVV-----DDNELD-
NREVQWNNGHFMHQFTYFI--GDVNFYYIDENGKKKVS--------------VMNTGDSN
YITPFTPHSFATR--RG-ARKNGLILALTYGNNLTG-DSQHELSSIG-K-------KLGK
EFAFD----FSSKEIASVSLLKFHRNNSSLTLDELSKR---TNMN-IEKLKGFENGK--I
PTYSEYAILAECLQVNIRDLLP-YDEISNK-VIIQFHKNTKKWFYPEN-TK-NYELVELA
NTI-SLP-YSKALEVNILNE----N----D----KTL-D--L-KIGLHQYGYNIGDTEVT
ISYE------------SE-----DGLKDDM---IKPGDSFYIKPFLAH-NFR----GK--
-----G--------------KLLVLRISGKITGEPQRELSLI----GKKNMVRVINETT-
-QWF--------N-----------------------------------------------
------------------------------------------------------------
--PKG-----------------------KN------------------------------
------------------------------------------------------------
------------------------------------------------------------
------------------------------------------------------------
------------------------------------------------------------
------------------------------------------------------------
------------------------------------------------------------
------------------------------------------------------------
--------------------------------
>MpnS_CEVO01117577.1
------------------------------------------------------------
------------------------------------------------------------
------------------------------------------------------------
------------------------------------------------------------
------------------------------------------------------------
------------------------------------------------------------
------------------------------------------------------------
---------------------------------------MLEVNAEERL-----------
-----------------------------------------------------------Q
LK-------------------------------------------------------K--
-----------------------SGQTFLGILNDIKRRPEDAASELGVTTNEIYSIINGE
KPI--------SQNLVDKATRIWPVNSRDFF--------NIHDDCP------LGVKIMTA
EESKQSSRIMDRAGK-----PYYEYRDTAMSTTA-SFRPEWIEELCIV-----ENNDAT-
STIVQWNNGHFLHQFTYFV--GNVNFYYE-ENGIKKIA--------------VMKTGDSM
YITPFTRHTFATR--SG-SDTNGLILALTYGNKITG-DTQQEMSCLP-I-------SQGS
NLALD----FSTTNNSSASLIRFYREISNLTVEEMSKR---TGFS-KTLIDTFENGEK-I
PGIAETKKIACSLGINTRDLLP-NDKIENK-VIIKKHENTNFWYYPEN-KK-SYKFSELA
STT-TLP-DSKAFEVEVFDS----N----D----ENL-D--L-EVGLHQYVYNIGNTQIS
INWE------------HD-----GTKHSKI---FKSDDSCYVKPFTPH-NFR----GT--
-----G--------------KLLILRIGGNLTGDSKRELSFI----GKDNVKRAISETM-
-QWF--------D-----------------------------------------------
------------------------------------------------------------
--SHD-----------------------EH------------------------------
------------------------------------------------------------
------------------------------------------------------------
------------------------------------------------------------
------------------------------------------------------------
------------------------------------------------------------
------------------------------------------------------------
------------------------------------------------------------
--------------------------------
>MpnS_CEOS01226292.1
------------------------------------------------------------
------------------------------------------------------------
------------------------------------------------------------
------------------------------------------------------------
------------------------------------------------------------
------------------------------------------------------------
------------------------------------------------------------
------------------------------------------------------------
------------------------------------------------------------
------------------------------------------------------------
------------------------------------------------------------
--V--------SSEIITKAQKIWPVNVSDFY--------VIHDDCP------TGVKIMST
EESEKSSRIMERAGK-----PYYEYRDTAMSSVA-PFRPEWIMELCYV-----NDNDAE-
NPIIQWNNGHFLHQFTYFI--GEVNFYYIDDQGRKKTA--------------VMNTGDSM
YITPFVPHTFATR--DT-AQKNGLILALTYGEKLTG-DVKQELSMLP-S-------ELGT
QFSLD----FSTKDNASASLLKFHRQISSLTIHEISRR---TKIS-ADTIINLESGSS-S
PTDKEMILLADAFNINIRELLP-NDKKEKL-VITKSYNECKRWYYPED-ST-IYEFVELA
STT-SLP-FSKAFEISVQNP----T----K----SEH-N--L-TVGLHQYIYNIGDNELF
LNWE------------LG-----DKKYSKL---IKPNDSAYIKPFVRH-SFN----GN--
-----G--------------KLLVLRIGGKIPGDSQRELSTL----GNKNAIRAINETM-
-MWF--------N-----------------------------------------------
------------------------------------------------------------
--PSG-------------------------------------------------------
------------------------------------------------------------
------------------------------------------------------------
------------------------------------------------------------
------------------------------------------------------------
------------------------------------------------------------
------------------------------------------------------------
------------------------------------------------------------
--------------------------------
>MpnS_CEOS01099342.1
------------------------------------------------------------
------------------------------------------------------------
------------------------------------------------------------
------------------------------------------------------------
------------------------------------------------------------
------------------------------------------------------------
------------------------------------------------------------
------------------------------------------------------------
------------------------------------------------------------
------------------------------------------------------------
------------------------------------------------------------
---------------------------------------------------------MRE
NESAESSRIMTRGEN-----PYYEYRDTVMSQVA-PFRPEWIKELCVV-----DDNDPK-
NILAKWNNGHFMHQFTYFI--GDVNFYYLDSDGKKQVA--------------IMNTGDSM
YVTPFVPHTFTTR--SG-AKTEGLILALTYGDKLAG-DAKQELACFS-T-------ELAK
QFSLD----FSTREKSSGSLIKFHRQISSLTLSEFSKR---TGIS-KDKLLKFENGKL-I
PDNVDLVKIAQAFNVNTRELLA-NDLIEKK-VVIQKHDECSKWEFPEK-SK-RYIFHELA
TSS-ALP-FSKALEIQVQNS----S----D----NEY-D--L-QIGLHQYVYNVGKTELS
LNWE------------LE-----GNMYSER---IKSGDSIYVKPFVKH-NFR----GE--
-----G--------------RLVALRIGGKIPGDSQRELSLL----GSKNASRAINETK-
-LWF--------N-----------------------------------------------
------------------------------------------------------------
--ADN-------------------------------------------------------
------------------------------------------------------------
------------------------------------------------------------
------------------------------------------------------------
------------------------------------------------------------
------------------------------------------------------------
------------------------------------------------------------
------------------------------------------------------------
--------------------------------
>MpnS_CEOS01010090.1
------------------------------------------------------------
------------------------------------------------------------
------------------------------------------------------------
------------------------------------------------------------
------------------------------------------------------------
------------------------------------------------------------
------------------------------------------------------------
---------------------------------------MLNESIS--------------
------------------------------------------------------------
-----------------------------------------------ADTEYLI---K--
-----------------------SGINFLGILNDLKRRPEDAANELQVSIDEINLIIQGK
IKI--------RSEIIDKALNIWPVNARDFY--------VIQDDCT------LGVKIMTA
EQSKKSRRIMDRAGK-----PYYEYRDTAISKVA-PFRPEWIMELCYV-----EDNEPS-
NPNAQWNNGHFMHQFTYFI--GEVNFYYYNSKGEKKIA--------------VMNTGDSM
YITPFTSHTFTTR--KG-AKENGLILALTYGSKLTG-DTQQELVALS-E-------ELGS
NFALD----FSSKETASASLIKYHRDIANLSLEELSKR---TLIP-IDELTDFESGSK-I
PSFSEFEKIAHALTVNVRDLLP-NDKTEDK-VVIQYHNKARKWFYPEN-KK-SYEFIQLA
STT-ALP-FSKAFEIHVLDS----K----N----SK------------------------
------------------------------------------------------------
------------------------------------------------------------
------------------------------------------------------------
------------------------------------------------------------
------------------------------------------------------------
------------------------------------------------------------
------------------------------------------------------------
------------------------------------------------------------
------------------------------------------------------------
------------------------------------------------------------
------------------------------------------------------------
------------------------------------------------------------
--------------------------------
>MpnS_CESD01271655.1
------------------------------------------------------------
------------------------------------------------------------
------------------------------------------------------------
------------------------------------------------------------
------------------------------------------------------------
------------------------------------------------------------
------------------------------------------------------------
---------------------------------------MSQKENSEQI-----------
------------------------------------------------------------
---------------------------------------------------------K--
-----------------------AGSNLRGLLNDLKRRPEDAAKELDFPIEELNKFLEGD
KEV--------SFEFISKACRKWPVNERDFF--------VVKDDTY------LGIKKMTE
ETSQESSRIMQRAGN-----DYYEYRDTVLTTVT-TFRPEWIKQLCFV-----EDNSPN-
NSKVQWNNGHFMHQFTYFI--GDVNFYYVNDMGEKCVQ--------------EMNTGDSC
YITPFVPHSFTTR--AE-STEPGLILALTFGSNLSG-DSQLELSALSDP-------ILAS
EYALN----FENQDLAKGELIKFFRESFSISIEELSKR---TKFP-QEELTDYETGNL-K
IGYDQINTIAKALGINVRDLLVYEDQKEKS-VINKKFKDGLTWNN-EG-K---LTFVELA
NSS-NLP-FTRSLHISVNNE----D---------KSF-V--E-KIGLHQYIYNVGSTPIN
LHTG---------------------EHTEE---IKPGDSCYVKPFLNH-SLT----GE--
-----G--------------SLLSLRIGGKMNGDSLRELSFI----GKDNTKRAISESL-
-PWF--------N-----------------------------------------------
------------------------------------------------------------
--VKG-----------------------KN------------------------------
------------------------------------------------------------
------------------------------------------------------------
------------------------------------------------------------
------------------------------------------------------------
------------------------------------------------------------
------------------------------------------------------------
------------------------------------------------------------
--------------------------------
>MpnS_CESD01258110.1
------------------------------------------------------------
------------------------------------------------------------
------------------------------------------------------------
------------------------------------------------------------
------------------------------------------------------------
------------------------------------------------------------
------------------------------------------------------------
---------------------------------------MKTR-----------------
------------------------------------------------------------
-----------------------------------------------------N---KI-
----------------------FSAKRLRQVLNDLKRRPEDAARELKISNKKIINILKGK
DEL--------KISLVKRMLKIWPVTLNNFINF------KFFNDKD------PEIIIFNE
KSSKKTSRLMQRKGR-----DYYEYRDTAMSRNA-PFRPEWIRVLQIV-----DNNNPK-
NPKVVWNKGHLLHQFTYFV--GNINFYYF-ENKIKKVK--------------TMKTGDTM
YISPYVPHSFTSR--D---NDRNFIIALTYLDKITN-DVQDNL---G-N-------LGIK
NSMST----IFSENS-NNDIIKRYTNNSFLNFEEIIKG---YKTK-NFKKNSIFH-----
----FSKKLSDKLNINLRDILE--TENTKK-VIISTQSKSRIWFYPTKKKR-ILQIRELA
SSK-YSP-ESKSFELSVLKS--------------NNI-----------------------
------------------------------------------------------------
------------------------------------------------------------
------------------------------------------------------------
------------------------------------------------------------
------------------------------------------------------------
------------------------------------------------------------
------------------------------------------------------------
------------------------------------------------------------
------------------------------------------------------------
------------------------------------------------------------
------------------------------------------------------------
------------------------------------------------------------
--------------------------------
>MpnS_CESD01088900.1
------------------------------------------------------------
------------------------------------------------------------
------------------------------------------------------------
------------------------------------------------------------
------------------------------------------------------------
------------------------------------------------------------
------------------------------------------------------------
----------------------------------------MKLSKNELK-----------
------------------------------------------------------------
---------------------------------------------------------K--
-----------------------SGQNLRGLLNDLKRRPQDAANQLGFSIEEIEEYISGT
KPI--------SSEFINIACEKWPVNERDFF--------VIRDDCP------SGLKIMRS
FDSKKSSRVMERAGK-----PYYEYRDTVITSST-SFRPEWIEELCFV-----GDNDPE-
NSSVQWNNGHFMHQFTYFI--GEVNYYFKDESGKKCVK--------------EMNTGDSC
YITPFVPHSFTTR--AG-AKKPGLILALTFGSNLSG-DAQQELAAISNP-------SIAS
QFAMD----FSTSDKSTGSLINYFRNSFSISIQELSKR---SKVS-EKKLQSIENGL--S
ASIDELKKIADSMNINLRDILP-NDNNEPN-TIIKRHKDGNRWKLGEN-KE-YYEIVELA
NTS-SLP-YTRSLEISVISD----D----NY---DEL-D--Q-DVGLHQYIYNVGNKELV
INFE---------------------NGFEK---LHPGDSCYIKPFFKH-NFR----GN--
-----G--------------KLLCLRIGGRIGGDPHRELSII----GRKNSERAISESL-
-PWF--------N-----------------------------------------------
------------------------------------------------------------
--VEG-----------------------SN------------------------------
------------------------------------------------------------
------------------------------------------------------------
------------------------------------------------------------
------------------------------------------------------------
------------------------------------------------------------
------------------------------------------------------------
------------------------------------------------------------
--------------------------------
>MpnS_CETZ01255281.1
------------------------------------------------------------
------------------------------------------------------------
------------------------------------------------------------
------------------------------------------------------------
------------------------------------------------------------
------------------------------------------------------------
------------------------------------------------------------
---------------------------------------MMDKQEK--------------
------------------------------------------------------------
-----------------------------------------------SQSKELI---K--
-----------------------SGQNFLGILNDLKRRPEDAATELGISLEEITQIIDGE
KIL--------SQEIIEKAVKIWPLNVSDFY--------IIYDDTP------TGVKLMSA
EESKMSSRIMNRAGK-----PYYEYRDTVMSSVA-PFRPEWIMELCQV-----DDNNSE-
NTDAKWNNGHFMHQFTYFI--GDVNFYYLDEDNKKQVS--------------VMKTGDSM
YISPFVPHTFTSR--NK--QSNGLILALTYGNKLTG-DVKQELSGLS-I-------EAGS
QFSLD----FSTKEKSSASLLKFHRDISSLPINEVSIR---TKIP-AHTIIELENAKR-L
PTHDEIILLARSYNVNSRELIA-DDKIEKK-VVVKPHNECKKWYYPDN-SK-IYEFVELA
SIT-TLP-FSKAFEINVQNS----D----I----SDY-D--F-KVGLHQFIYNVGENELM
LNWE------------FN-----DKKHTKL---IQPGDSIYIKPFIK-------------
------------------------------------------------------------
------------------------------------------------------------
------------------------------------------------------------
------------------------------------------------------------
------------------------------------------------------------
------------------------------------------------------------
------------------------------------------------------------
------------------------------------------------------------
------------------------------------------------------------
------------------------------------------------------------
------------------------------------------------------------
--------------------------------
>MpnS_CETZ01124918.1
------------------------------------------------------------
------------------------------------------------------------
------------------------------------------------------------
------------------------------------------------------------
------------------------------------------------------------
------------------------------------------------------------
------------------------------------------------------------
------------------------------------------------------------
------------------------------------------------------------
------------------------------------------------------------
------------------------------------------------------------
---------------------------------------------------------MTA
EESKQSSRIMDRAGK-----PYYEYRDTAMSTTA-SFRPEWIEELCIV-----ENNDAT-
STIVQWNNGHFLHQFTYFV--GNVNFYYE-ENGIKKIA--------------VMKTGDSM
YITPFTRHTFATR--SG-SDTNGLILALTYGNKITG-DTQQEMSCLP-I-------SQGS
NLALD----FSTTNNSSASLIKFYREISNLTVEEMSKR---TGFS-KTLIDTFENGEK-I
PGIAETKKIACSLGINTRDLLP-NDKIENK-VIIKKHENTNFWYYPEN-KK-SYKFSELA
STT-TLP-DSKAFEVEVFDS----N----D----ENL-D--L-KVGLHQYVYNIGNTQIS
INWE------------HD-----GTKHSKI---FKSDDSCYVKPFTPH-NFR----GT--
-----G--------------KLLILRIGGNLTGDSKRELSFI----GKDNVKRAISETM-
-QWF--------D-----------------------------------------------
------------------------------------------------------------
--SHD-----------------------EH------------------------------
------------------------------------------------------------
------------------------------------------------------------
------------------------------------------------------------
------------------------------------------------------------
------------------------------------------------------------
------------------------------------------------------------
------------------------------------------------------------
--------------------------------
>MpnS_CETZ01010308.1
------------------------------------------------------------
------------------------------------------------------------
------------------------------------------------------------
------------------------------------------------------------
------------------------------------MA----------------------
-----------RYLIH--------------------------------------------
------------------------------------------------------------
-------------------------------------NIMESFENTIK------------
-----------IND---------------------------------------------K
DK-------------------------------------------------------R--
-----------------------IGNNFLGILNDLKRRPEDASRELGVSVEIIDGIISGE
IKL--------STEIVKQAIKIWPVNERDFY--------IITDDCA------TGVKIMRS
EKSEKSSRIMKRAGK-----PYYEYRDTVASTLA-PFRPEWIMELCYV-----KDNDPN-
NSEIQWNNGHFMHQFTYFI--GEVNFYYKGLDGTKQVA--------------VMNTGDSM
YITPFTPHTFATR--AG-AKQNGLILALTFGNKILG-DVKQELSAIS-T-------ELGQ
EYALD----FSSEKQTLSSLLKFHREICSISIKELSIR---TEID-SNKIKKLELGEI-K
PSESEISSIANALNVNIRDLIP-NDKIENK-VIIKYHDEGREWYYPEN-DN-RYRFTELA
TTT-TLP-YSKAFETDVLSV----I----E----HPLMD--I-KTGLHQYVYNISMGNIT
LNWS------------FN-----DKQYSEV---IHPDDSVYIKPFVHH-NFR----GS--
-----G--------------KLLVLRLGGKIVGDSQRELSVI----GK------------
------------------------------------------------------------
------------------------------------------------------------
------------------------------------------------------------
------------------------------------------------------------
------------------------------------------------------------
------------------------------------------------------------
------------------------------------------------------------
------------------------------------------------------------
------------------------------------------------------------
------------------------------------------------------------
--------------------------------
>MpnS_CEQF01107410.1
------------------------------------------------------------
------------------------------------------------------------
------------------------------------------------------------
------------------------------------------------------------
------------------------------------------------------------
------------------------------------------------------------
------------------------------------------------------------
-------------------------------------NIMESFENTIK------------
-----------IND---------------------------------------------K
DK-------------------------------------------------------R--
-----------------------IGNNFLGILNDLKRRPEDASRELGVSVEIIDGIISGE
IKL--------STEIVKQAIKIWPVNERDFY--------IITDDCA------TGVKIMRS
EKSEKSSRIMKRAGK-----PYYEYRDTVASTLA-PFRPEWIMELCYV-----KDNDPN-
NSEIQWNNGHFMHQFTYFI--GEVNFYYKGLDGTKQVA--------------VMNTGDSM
YITPFTPHTFATR--AG-AKQNGLILALTFGNKILG-DVKQELSAIS-T-------ELGQ
EYALD----FSSEKQTLSSLLKFHREICSISIKELSIR---TEID-SNKIKKLELGEI-K
PSESEISSIANALNVNIRDLIP-NDKIENK-VIIKYHDEGREWYYPEN-DN-RYRFTELA
TTT-TLP-YSKAFETDVLSV----I----E----HPLMD--I-KTGLHQYVYNISM----
------------------------------------------------------------
------------------------------------------------------------
------------------------------------------------------------
------------------------------------------------------------
------------------------------------------------------------
------------------------------------------------------------
------------------------------------------------------------
------------------------------------------------------------
------------------------------------------------------------
------------------------------------------------------------
------------------------------------------------------------
------------------------------------------------------------
--------------------------------
>MpnS_CETA01243050.1
MSNTLENIVNDGNLVWGKNLESHPEKFWVKLTDKTIHELKTKRNQLKN----HKKNSFSN
LENEINKLKIEKIIDGVGLLIIDGTSFVDFSKDEVKQIYEIICKLLGTLYIQNIKD-EKI
VE--------------------------ITDEGKSMLSG----------------ARYHQ
TKEGGSYHTDSPH----WE-----------------------------------------
--------------NVPDLVGLFCINQAKKGGISKFVS----------------------
-----------TYTIHNQIL---NE----------------QND------------KLK-
-------TLYEKFYFDKRGEFQTNESKTVFEPVFVFENGKLHCRYLRNYIISGHELENVP
LSPLQKDSIDLLEQITQVPENILSYDLKTNDMIFFDNHRMLHGRTEFED-----------
-----------YEE---------------------------------------------E
DKKRRLLR---------TWIKMNSR----------------------EKKPEFV---R--
-----------------------FGRYLLGILNDLKRRPIDAAKELNISLEEMNDILEGY
KEI--------PPEIITRAKTIWPINLRDFY--------LLEDDCP------NGVKIMRE
NESAESSRIMTRGEN-----PYYEYRDTVMSQVA-PFRPEWIKELCVV-----DDNDPK-
NILAKWNNGHFMHQFTYFI--GDVNFYYLDSDGKKQVA--------------IMNTGDSM
YVTPFVPHTFTTR--SG-AKTEGLILALTYGDKLAG-DAKQELACFS-T-------ELAK
QFSLD----FSTREKSSGSLIKFHRQISSLTLSEFSKR---TGIS-KDKLLKFENGEL-I
PDNVDLVKIAQAFNVNTRELLA-NDLIEKK-VVIQKHDECSKWEFPEK-SK-RYIFHELA
TSS-ALP-FSKALEIQVQNS----S----D----NEY-D--L-QIGLHQYVYNVGKTELS
LNWE------------LE-----GNMYSER---IKSGDSIYIKPFVKH-NFR----GE--
-----G--------------RLVALRIGGKIPGDSQRELSLL----GSKNASRAINETK-
-LWF--------N-----------------------------------------------
------------------------------------------------------------
------------------------------------------------------------
------------------------------------------------------------
------------------------------------------------------------
------------------------------------------------------------
------------------------------------------------------------
------------------------------------------------------------
------------------------------------------------------------
------------------------------------------------------------
--------------------------------
>MpnS_CEUU01244941.1
------------------------------------------------------------
------------------------------------------------------------
------------------------------------------------------------
------------------------------------------------------------
------------------------------------------------------------
------------------------------------------------------------
------------------------------------------------------------
--------------------------------------RMYKKKEK--------------
------------------------------------------------------------
-----------------------------------------------IESKLDM---K--
----------------------QISLRLRSEFNDLKRTPSSVSKELNFPKKKIDSLLSGD
FNYT------DLFKFLNLMTGFYPINISDLI--------ITKKDTK------NGMLFFKS
KESKKSSRVFSRKGKDKKFSAYYEYRDTAKSNLS-HFYPEWIEIKRFV-----DDDDAY-
NPDVIYNNGHFLHQINLFV--GPVNFYYE-IDNKKYCM--------------KMNTGDSS
YISPFIKHTFTKR--E--KNTLAYIVAVTTGSGLKR--NQNEFRRFG-N-------NFLQ
KNILT----TKKNFNFFTHFLKQAQKNEIISDIKLSKMLG-AKI--IKKIENEKNFK--D
ITLSELEKVANSVNVSVSELL-ANYQNDGK-VINKFFNEDEYIPFPDKTNF-SYKVYRIA
KSN-NFF-NLKGFLINIRSS----R----P----PKL-K--L-EFSLNLYVFNYGENDLC
IDWQ------------YK------------------------------------------
------------------------------------------------------------
------------------------------------------------------------
------------------------------------------------------------
------------------------------------------------------------
------------------------------------------------------------
------------------------------------------------------------
------------------------------------------------------------
------------------------------------------------------------
------------------------------------------------------------
------------------------------------------------------------
------------------------------------------------------------
--------------------------------
>MpnS_CEUU01110583.1
------------------------------------------------------------
------------------------------------------------------------
------------------------------------------------------------
------------------------------------------------------------
------------------------------------------------------------
------------------------------------------------------------
------------------------------------------------------------
--------------------------------------NLFKSMS---------------
------------------------------------------------------------
--------------------------------------------------LMFD---KK-
----------------------QSSLRLKSEFNDLKRTANSVAKELNYNISEINNFLSGK
YDLK------YYLDFLIKFCDFYPVNMSNLI--------IYKKDTK------NGILFFNV
KDSIKSTRIFKRKNKEGKLTSYYEYRDTAKSNLS-NFYPEWIAQTRYV-----KDSDPY-
NPDVIYNRGHLLHQLNLFV--GPVNFYYE-INGKKICK--------------EMNTGDTS
YISPYVKHSFTTR--D--KSKLAYIVAVTAGTSLKR--NQNELRMFG-K-------HTFN
KLLDN----KKEEFYLFKKIINRALNNEVMNLRNFEKTIG-TKL--YKKVNNKERFR--D
LKMSEILKISESLKISSSEIF-YSIKNEKE-VINKFFDPKDFHYFPSENKK-FYKIYKSA
RSE-NFP-NLKGFIIEVLSK----K----I----KDL-D--F-KFTLNIYLINYGIKNLK
INWE------------YN-----SKSYTKL---IKPGDSIYIEPFLNF-NLT-PESDT--
-----G--------------LIFIVTSESG------------------------------
------------------------------------------------------------
------------------------------------------------------------
------------------------------------------------------------
------------------------------------------------------------
------------------------------------------------------------
------------------------------------------------------------
------------------------------------------------------------
------------------------------------------------------------
------------------------------------------------------------
------------------------------------------------------------
--------------------------------
>MpnS_CEWI01259816.1
------------------------------------------------------------
------------------------------------------------------------
------------------------------------------------------------
------------------------------------------------------------
------------------------------------------------------------
------------------------------------------------------------
------------------------------------------------------------
------------------------------------------------------------
------------------------------------------------------------
------------------------------------------------------------
------------------------------------------------------------
REL--------TFDIVKRAIEIWPVNKRDFF--------IIEDDCI------DGIKVMTV
NDSKKSKRIMKRAGK-----PYYEYRDTVMSTVA-PFRPEWILELCIV-----DDNEPT-
NPDVQWNNGHFMHQFTYFI--GEVNFYYQDSDGEKKVA--------------IMNTGDSM
YITPFTSHSFATR--KG-AKENGLILALTYGGQLTG-DIQQELSALS-I-------KLGS
NFALD----FSSNSSASAALLNYHRKISNFTLKELSKN---TLIT-IDDLKLFESGSK-L
PSFSELKKLANALTINVRDLLP-NDKTENK-VIVKYYDEGQTWFYPED-NN-SYEFHELA
STS-ALP-FSKSFEIKVNNS----D----N----SEL-D--L-ESGLHQYVYNIGKNPIS
LTWK------------LN-----DKIFTKL---INPNDSLYLKPFIKH-NFR----GN--
-----G--------------KLLILRIGGKIPGDSQRELSIV----GKKNTERAISETM-
-LWF--------D-----------------------------------------------
------------------------------------------------------------
--PKG-----------------------KNIFNF--------------------------
-----------------NFI--MNKKN---------------------VIIIMIDGGRLD
R-AQHSAIFNKL--------KTKSIFFSNSITYASHT-IAAMHAVFSGTYGSRTGTNSYW
STFKFKKN--KFKTLTEYLKDNNYETYADVIN-----------QLVVPKQGFDHY-VVHD
ELNDNLVERHQNLLDEMNKKNLD--DKKIFLYLHYSKIHTGIMNEVLKVYDNFSKDFFSN
KNKNELRYDKLFAAAESYLSKILNKINQLEL--------DKNSIVLVMSDHGISI-----
------------------------------------------------------------
------------------------------------------------------------
--------------------------------
>MpnS_CEWI01138226.1
------------------------------------------------------------
------------------------------------------------------------
------------------------------------------------------------
------------------------------------------------------------
------------------------------------------------------------
------------------------------------------------------------
------------------------------------------------------------
-------------------------------------MNMLDQQNI--------------
------------------------------------------------------------
-----------------------------------------------DEESLHL--AK--
-----------------------IGSNFLGILNDIKRRPEDAARELQIPIEQIQSIIQGK
IAP--------SSEIIERASSVWPVNEKDFY--------VPKDDCS------TGVKIFRV
DESKKSARIMARAGK-----PYYEYRDTAMSCVA-PFRPEWIMELCFV-----DNNNPE-
NVDVQWNNGHFMHQFTYFI--GEVNFYYENDNGSKEVE--------------IMNTGDSM
YITPFVPHSFATR--KG-AKENGLILALTYGNKLTG-DVQDELSSLN-T-------NLGS
EFTMD----FTNTMSASASLLKYFMESASISIEELSKT---SSIS-ENNLIKFTNAEL-M
PSNQELSLLAKALRINVRDLIP-NDKIENK-VVIQHYEKARKWNFPLS-TT-DYEFIELA
STT-ALP-FSKAFEINVRSI----D----N----SEL-D--L-RVGLHQFVYNIGETNII
LNWE------------IE-----NEKIQTT---IYPGDSLYIKPFIKH-NFR----GD--
-----G--------------KLLVLRIGGKMAGEAQRELSIL----GKDNVKRAISETT-
-QWF--------D-----------------------------------------------
------------------------------------------------------------
--PSG-----------------------K-------------------------------
------------------------------------------------------------
------------------------------------------------------------
------------------------------------------------------------
------------------------------------------------------------
------------------------------------------------------------
------------------------------------------------------------
------------------------------------------------------------
--------------------------------
>MpnS_CEWI01132159.1
------------------------------------------------------------
------------------------------------------------------------
------------------------------------------------------------
------------------------------------------------------------
------------------------------------------------------------
------------------------------------------------------------
------------------------------------------------------------
------------------------------------------------------------
------------------------------------------------------------
------------------------------------------------------------
------------------------------------------------------------
------------------------------------------------------------
----------------------YEYRDTAMSSVG-PFRPEWIEELCVV-----DDNELD-
NREVQWNNGHFMHQFTYFI--GDVNFYYIDDDGKKKVS--------------VMNTGDSN
YITPFTPHSFATR--RG-ARKNGLILALTYGNNLTG-DSQHELSSIG-K-------KLGK
EFAFD----FSSKEIASVSLLKFHRNNSSLTLDELSKR---TNMN-IEKLKGFENGK--I
PTYSEYAILAECLQVNIRDLLP-YDEISNK-VIIQFHKNTKKWFYPEN-TK-NYELVELA
NTI-SLP-YSKALEVNILNE----N----D----KTL-D--L-KIGLHQYGYNIGDTEVT
ISYE------------SE-----DGLKDDM---IKPGDSFYIKPFLAH-NFR----GK--
-----G--------------KLLILRISGKIIGEPQRELSLI----GKKNMVRVINETT-
-QWF--------N-----------------------------------------------
------------------------------------------------------------
--PKG-----------------------KN------------------------------
------------------------------------------------------------
------------------------------------------------------------
------------------------------------------------------------
------------------------------------------------------------
------------------------------------------------------------
------------------------------------------------------------
------------------------------------------------------------
--------------------------------
>MpnS_CEWI01124200.1
------------------------------------------------------------
------------------------------------------------------------
------------------------------------------------------------
------------------------------------------------------------
------------------------------------------------------------
------------------------------------------------------------
------------------------------------------------------------
------------------------------------------------------------
------------------------------------------------------------
------------------------------------------------------------
------------------------------------------------SNEEIQNIINGK
IKL--------PSEIISKAVKIWPVNSRDFY--------IMHDDCP------SGLKIMRC
EDSVKSSRIMHRAGK-----PYYEYRDTAMSSVG-PFRPEWIEQLCLV-----DDNESN-
NKQVQWNNGHFMHQFTYFI--GEVNFYYIDENGEKKVA--------------IMNTGDSN
YITPFTPHSFATR--SG-AKKNGLILALTYGNNLSG-DSQHELSSIG-K-------KLGK
EFALD----FSSKDNASSSLIKFHRNNSSLTRHELSKR---ANIP-IEKLKDFENGK--I
PTYSEYTALAECLGVNVRDLLS-YDEISSK-VIVQLHKNTKKWFYPED-SK-NYELVELA
NSS-SLP-YSKALEINILNQ----N----D----STL-D--L-KVGLHQYGYNISETDIS
ISYE------------SD-----DGLKTDI---IKPGDSFYLKPFVEH-NFR----GK--
-----A--------------KLLVLRISGKIIGEPQRELSLI----GQKNITRVINESL-
-RWF--------D-----------------------------------------------
------------------------------------------------------------
--AKG-----------------------KN------------------------------
------------------------------------------------------------
------------------------------------------------------------
------------------------------------------------------------
------------------------------------------------------------
------------------------------------------------------------
------------------------------------------------------------
------------------------------------------------------------
--------------------------------
>MpnS_CEWI01041102.1
------------------------------------------------------------
------------------------------------------------------------
------------------------------------------------------------
------------------------------------------------------------
------------------------------------MA----------------------
-----------RYLIH--------------------------------------------
------------------------------------------------------------
-------------------------------------NIMESSENTIK------------
-----------IND---------------------------------------------K
DK-------------------------------------------------------R--
-----------------------IGHNFLGILNDLKRRPEDASRELGVSVEIIDGIISGE
IKL--------STEIVKQAIKIWPVNERDFY--------IITDDCA------TGVKIMRS
EKSEKSSRIMKRAGK-----PYYEYRDTVASTLA-PFRPEWIMELCYV-----KDNDPN-
NSEIQWNNGHFMHQFTYFI--GEVNFYYKGLDGTKQVA--------------VMNTGDSM
YITPFTPHTFATR--AG-AKQNGLILALTFGNKILG-DVKQELSAIS-T-------ELGQ
EYALD----FSSEKQTLSSLLKFHREICSISIKELSIR---TEID-SNKIKKLELGEI-K
PSESEISSIANALNVNIRDLIP-NDKIENK-VIIKYHDEGREWYYPEN-DN-RYRFTELA
NTT-TLP-YSKAFETDVLSV----I----E----HPLMD--I-KTGLHQYVYNISMDDIT
LNWS------------FN-----DKQYSEV---IHPDDSVYIKPFVHH-NFR----GS--
-----G--------------KLLVLRLGGKIVGDSQRELSVI----GKENVKRAINESM-
-QWF--------E-----------------------------------------------
------------------------------------------------------------
--PSG-----------------------HN------------------------------
------------------------------------------------------------
------------------------------------------------------------
------------------------------------------------------------
------------------------------------------------------------
------------------------------------------------------------
------------------------------------------------------------
------------------------------------------------------------
--------------------------------
>MpnS_CEWI01000975.1
------------------------------------------------------------
------------------------------------------------------------
------------------------------------------------------------
------------------------------------------------------------
------------------------------------------------------------
------------------------------------------------------------
------------------------------------------------------------
------------------------------------------------------------
------------------------------------------------------------
------------------------------------------------------------
-------------------------RYLLGILNDLKRRPIDAAKELNISLEEMNDILEGY
KEI--------PPEIITRAKTIWPINLRDFY--------LLEDDCP------NGVKIMRE
NESAESSRIMTRGEN-----PYYEYRDTVMSQVA-PFRPEWIKELCVV-----DDNDPK-
NILAKWNNGHFMHQFTYFI--GDVNFYYLDNDGKKQVA--------------IMNTGDSM
YVTPFVPHTFTTR--SG-AKTEGLILALTYGDKLAG-DAKQELACFS-T-------ELAK
QFSLD----FSTREKSSGSLIKFHRQISSLTLSEFSKR---TGIS-KDKLLKFENGEL-I
PDNADLVKIAQAFNVNTRELLA-NDLIEKK-VVIQKHDECSKWEFPEK-SK-RYIFHELA
TSS-ALP-FSKALEIQVQNS----S----D----NEY-D--L-QIGLHQYVYNVGKTELS
LNWE------------LE-----GNMYSER---IKSGDSIYVKPFVKH-NFR----GE--
-----G--------------RLVALRIGGKIPGDSQRELSLL----GSKNASRAINETK-
-LWF--------N-----------------------------------------------
------------------------------------------------------------
--ADN-------------------------------------------------------
------------------------------------------------------------
------------------------------------------------------------
------------------------------------------------------------
------------------------------------------------------------
------------------------------------------------------------
------------------------------------------------------------
------------------------------------------------------------
--------------------------------
>MpnS_CESL01236155.1
------------------------------------------------------------
-----------------------------------------------------------L
YT--------------------------YEF-----------------------------
------------------------------------------------------------
------------------------------------------------------------
------------------------------------------------------------
---------YSLC-----------------------------------------------
--------------------------------------IMLESTKN--------------
------------------------------------------------------------
-----------------------------------------------ETSLSRL---K--
-----------------------SGTNFLGILNDIKRRPEDAANELQVPLEEITAIIEGR
KSI--------NHELINRAVEIWPVNARDFY--------VIHDDCE------SGVKIMRA
QESEKSSRVMDRAGK-----PYYEYRDTAMSKVA-PFRPEWIMELCRV-----KDSNPE-
DKSIQWNNGHFLHQFTYFI--GDVNFYYKDKNGKKQTA--------------VMNTGDSM
YITPFVPHTFATR--SG-AKSNGLILALTYGGKLTG-ESQQELSSLS---------NLGS
EFVLD----FSSNETASASLLAYHRNIANLSLEELSKR---SSIQ-IDKLKNYEDGSE-T
PSFSELEKIAQSLTINVRDLLP-NDKIEDK-VIVKRHQDGRSWFYPES-TK-SYEFRELA
STT---------------------------------------------------------
------------------------------------------------------------
------------------------------------------------------------
------------------------------------------------------------
------------------------------------------------------------
------------------------------------------------------------
------------------------------------------------------------
------------------------------------------------------------
------------------------------------------------------------
------------------------------------------------------------
------------------------------------------------------------
------------------------------------------------------------
------------------------------------------------------------
--------------------------------
>MpnS_CESL01156090.1
------------------------------------------------------------
-------------------------------------------------------T-DDI
ME--------------------------IS------------------------------
------------------------------------------------------------
------------------------------------------------------------
------------------------------------------------------------
------------------------------------------------------------
------------------------------------------------------------
------------------------------------------------------------
------------------------------------------------SEREFT---R--
-----------------------GGKNFLGILNDLKRRPEDAAKELGVSEEEIRLIIDGK
KAL--------SSEIITKAQKIWPVKASDFY--------IIHDDCP------TGVKIISA
EESEKSSRVMERAGK-----PYYEYRDTAMSSVA-PFRPEWIMELCYV-----NDNDPE-
NPVVQWNNGHFMHQFTYFI--GEVNFYYLDDEGRKKVA--------------IMKTGDSM
YITPFVPHTFTTR--NN-AQKNGLILAITYGEKLTG-EVKQELSVLS-T-------NLGS
QFFLD----FSTKENASASLLKFHRQISSLTIDEVSRR---TKIS-VDTLLNLENGSL-L
PSDKEIKLLAAAFNVNTRELLP-NEKVEKN-VIIKSYEECKRWYYPES-SK-IYEFVELA
STT-SLP-FSKAFEITVQNA----T----N----DQG-W--I-TVGLHQYIYNIGDNELF
LNWE------------LE-----GKKYNK-------------------------------
------------------------------------------------------------
------------------------------------------------------------
------------------------------------------------------------
------------------------------------------------------------
------------------------------------------------------------
------------------------------------------------------------
------------------------------------------------------------
------------------------------------------------------------
------------------------------------------------------------
------------------------------------------------------------
------------------------------------------------------------
--------------------------------
>MpnS_CESL01122078.1
------------------------------------------------------------
------------------------------------------------------------
------------------------------------------------------------
------------------------------------------------------------
------------------------------------------------------------
------------------------------------------------------------
------------------------------------------------------------
--------------------------------------SMADEKTFTKE-----------
-----------FRES-------------------------------------------RE
NK-------------------------------------------------------R--
-----------------------IGSNFLGILNDIKRRPSDAAKELEISNEEIQNIINGQ
SRL--------SSEIISKATKIWPVNARDFY--------IMHDDCP------NGLKIMRC
EDSVKSSRIMHRAGK-----PYYEYRDTAMSSVG-PFRPEWIEQLCIV-----DDNEPN-
NRQVQWNNGHFMHQFTYFI--GDVNFYYIDENGEKKVS--------------IMNTGDSN
YITPFIPHSFATR--KG-AGKNGLILALTYGNNLSG-DSQHELSSMG-K-------KLAK
EFALD----FSSKETAGSSLIKFHRNNSSLTLLELSER---TNLR-IEKLKDFENGK--I
PTYSEYAILAECLNVNVRDLLS-YDKISNE-VVVQLHKNTKKWFYPED-IK-NYELVELA
NSN-SLP-YSKALEINVLNE----N----D----KTL-D--L-KIGLHQYGYNI------
------------------------------------------------------------
------------------------------------------------------------
------------------------------------------------------------
------------------------------------------------------------
------------------------------------------------------------
------------------------------------------------------------
------------------------------------------------------------
------------------------------------------------------------
------------------------------------------------------------
------------------------------------------------------------
------------------------------------------------------------
------------------------------------------------------------
--------------------------------
>MpnS_CESL01047035.1
------------------------------------------------------------
------------------------------------------------------------
------------------------------------------------------------
------------------------------------------------------------
------------------------------------------------------------
------------------------------------------------------------
------------------------------------------------------------
------------------------------------------------------------
------------------------------------------------------------
------------------------------------------------------------
----------------------------LGILNDLKRRPIDAAKELNISLEEMNDILEGY
KEI--------PPEIITRAKTIWPINLRDFY--------LLEDDCP------NGVKIMRE
NESAESSRIMTRGEN-----PYYEYRDTVMSQVA-PFRPEWIKELCVV-----DDNDPK-
NILAKWNNGHFMHQFTYFI--GDVNFYYLDSDGKKQVA--------------IMNTGDSM
YVTPFVPHTFTTR--SG-AKTEGLILALTYGDKLAG-DAKQELACFS-T-------ELAK
QFSLD----FSTREKSSGSLIKFHRQISSLTLSEFSKR---TGIS-KDKLLKFENGEL-I
PDNVDLVKIAQAFNVNTRELLA-NDLIEKK-VVIQKHDECSKWEFPEK-SK-RYIFHELA
TSS-ALP-FSKALEIQVQNS----S----D----NEY-D--L-QIGLHQYVYNVGKTELS
LNWE------------LE-----GNMYSER---IKSGDSIYVKPFVKH-NFR----GE--
-----G--------------RLVALRIGGKIPGDSQRELSLL----GNKNASRAINETK-
-LWF--------N-----------------------------------------------
------------------------------------------------------------
--AGN-------------------------------------------------------
------------------------------------------------------------
------------------------------------------------------------
------------------------------------------------------------
------------------------------------------------------------
------------------------------------------------------------
------------------------------------------------------------
------------------------------------------------------------
--------------------------------
>MpnS_CESL01026539.1
------------------------------------------------------------
-------------------------------------------------M------MNRL
SE--------------------------IQF-----------------------------
------------------------------------------------------------
----------------------------------LFIQFPMKMNRLLIELGLELMNNILG
ILETPQKMIFMISMIHSKIIIWQKENLRREKWKKFQKCNKIQKNKTICQTMM--MMRLKM
N--YVNLDTYEKQKFLLWKP----------------------------Y-----------
------------------------------I-IQKNRNSMKVEEID--------------
------------------------------------------------------------
-----------------------------------------------QRKIKLI---K--
-----------------------SGRNFLGILNDIKRRPEDAANELKISLEKINSILSGD
SEL--------TDDIVNIAVKIWPVNRRDFY--------TMEDDCP------EGIKIMTA
SESEKSSRIMNRAGK-----PYYEYRDTAMSKIG-PFRPEWIEEICHV-----KDNDPE-
NDNVQWNNGHFMHQFTYFI--GRVNFYYKDENGIKQTA--------------VMNSGDSM
YITPFVPHTFATG--DG-AKENGLILALTYGGKLTG-DPQHELSALS---------GLGS
EFALD----FSSKEKTYSSLLKFHRENANLSLNEISKR---TGIS-KDELGKFENGTK-N
PTIEELKKIAESQTINIRDLLP-NDKIEKK-VIVKHHEECKSWFFPED-SK-CYKMYELA
TST-TLP-FSKSFEIEILDE----N----S----PKL-D--L-RSGTHQYAYNIGKVPVA
FNWK------------LG-----KNVYKKE---FHPGDSLYIKPFISH-NFR----GN--
-----G--------------KIIVLRIGGKTSGDAQRELSIV----GKDNAERAISETT-
-QWF--------D-----------------------------------------------
------------------------------------------------------------
--PQG-----------------------KN------------------------------
------------------------------------------------------------
------------------------------------------------------------
------------------------------------------------------------
------------------------------------------------------------
------------------------------------------------------------
------------------------------------------------------------
------------------------------------------------------------
--------------------------------
>MpnS_CESL01022106.1
------------------------------------------------------------
------------------------------------------------------------
------------------------------------------------------------
------------------------------------------------------------
------------------------------------------------------------
------------------------------------------------------------
------------------------------------------------------------
------------------------------------------------------------
------------------------------------------------------------
------------------------------------------------------------
------------------------------------------------------------
---------------------------------------------------------MTA
EESKQSSRIMDRAGK-----PYYEYRDTAMSTTA-SFRPEWIEELCIV-----ENNDAT-
STIVQWNNGHFMHQFTYFV--GNVNFYYE-ENGIKKIA--------------VMKTGDSM
YITPFTRHTFATR--SG-SDTNGLILALTYGNKITG-DTQQEMSCLP-I-------SQGS
NLALD----FSTTNNSSASLIKFYREISNLTVEEMSKR---TGFS-KTLIDTFENGEK-I
PGIAETKKIACSLGINTRDLLP-NDKIENK-VIIKKHENTNFWYYPEN-KK-SYKFSELA
STT-TLP-DSKAFEVEVFDS----N----D----ENL-D--L-EVGLHQYVYNIGNTQIS
INWE------------HD-----GTKHSKI---FKSDDSCYVKPFTPH-NFR----GT--
-----G--------------KLLILRIGGNLTGDSKRELSFI----GKDNVKRAISETM-
-QWF--------D-----------------------------------------------
------------------------------------------------------------
--SHD-----------------------EH------------------------------
------------------------------------------------------------
------------------------------------------------------------
------------------------------------------------------------
------------------------------------------------------------
------------------------------------------------------------
------------------------------------------------------------
------------------------------------------------------------
--------------------------------
>MpnS_CESL01004162.1
------------------------------------------------------------
------------------------------------------------------------
------------------------------------------------------------
------------------------------------------------------------
------------------------------------------------------------
------------------------------------------------------------
------------------------------------------------------------
------------------------------------------------------------
------------------------------------------------------------
------------------------------------------------------------
------------------------------------------------------------
---------------------------------------------------------MTA
NDSKKSKRIMKRAGK-----PYYEYRDTVMSTVA-PFRPEWILELCIV-----DDNEPT-
NPDVQWNNGHFMHQFTYFI--GEVNFYYQDSDGEKKVA--------------IMNTGDSM
YITPFTSHSFATR--KG-AKENGLILALTYGGQLTG-DIQQELSALS-I-------KLGS
NFALD----FSSNSSASAALLNYHRKISNFTLKELSKN---TLIT-IDDLKLFESGSK-L
PSFSELKKLANALTINVRDLLP-NDKTENK-VIVKYYDEGQTWFYPED-NN-SYEFHELA
STS-ALP-FSKSFEIKVNNS----D----N----SEL-D--L-ESGLHQYVYNIGKNPIS
LTWK------------LN-----DKIFTKL---INPNDSLYLKPFIKH-NFR----GN--
-----G--------------KLLILRIGGKIPGDSQRELSIV----GKKNTERAISETM-
-LWF--------D-----------------------------------------------
------------------------------------------------------------
--PKG-----------------------KN------------------------------
------------------------------------------------------------
------------------------------------------------------------
------------------------------------------------------------
------------------------------------------------------------
------------------------------------------------------------
------------------------------------------------------------
------------------------------------------------------------
--------------------------------
>MpnS_CERV01251325.1
RNN--------------PNIEDLNK---------AIKKLESIKFDLIIAC---GGGSVID
FSKLLK-------------IYLSNSE---SIKDFPAKF----------CIPDKSKI--SL
IAIPTTAGTGSEVTHFSVLYKDSIK---YSIASHAMVPEYSI-LNPLICQNASFKIKASC
IVDAFSQAIESY-----WSVHANQESSEFASKAIKLINKNIHNYSSIHQNLDV-ISEIQL
GAYYSGKAINISKTTAPHALSY--------SLTSHFDIPHGQA----V------------
-GMTLGQFF----LINEVGI--DRKNV------------NTKNISMHSAK----MESLRK
L--LGWGDPFSCL------ERWKKIMKELELEMQIQKET---------------------
----------------------NEDKLIKDLVDTVNLERLKNNPIKVSEKDVA-------
------HL---YKNIFDL-----------------------KKHL--------NWLQ---
----------KNYFG--------------------F--------MTKNFEIETV---K--
----------------------LIGSRLLAEANDLKRTIESISEEIDIDLSELKRVVNGE
ASYK------EAVSLATCFSENYPINLGDLI--------IDLPDHI------NGVLIMRA
QESKNSSRVFDRKDKNQELSEYYEYRDTATSNIS-PFKPEWIKELRFV-----ENSDAE-
NPDVAYNNGHFLHQMTAFI--GPVNFYWE-VNGKKYCQ--------------EMNTGDSN
YITPFWKHSFTTR--S--NDHEAIIIAVTFAGNAAR--ARKEIYHLN-K-------NSLS
KYFLD----NRNSNLAKSSLLLQILNDRCINKEKFNELCDHNDLN-L-GYRDIENGIE-L
-NDMNLNKISKFLNISPSIFSLPQHTPENE-VVIKKKNNKEAYILNSDELNPDYKVFTLA
HNE-RMP-QMFGFEFEVIGD----E---------RNLNT-EL-NSSLHSYIYNFGNSPIL
FSW---------------------------------------------------------
------------------------------------------------------------
------------------------------------------------------------
------------------------------------------------------------
------------------------------------------------------------
------------------------------------------------------------
------------------------------------------------------------
------------------------------------------------------------
------------------------------------------------------------
------------------------------------------------------------
------------------------------------------------------------
------------------------------------------------------------
--------------------------------
>MpnS_CERV01245873.1
------------------------------------------------------------
------------------------------------------------------------
------------------------------------------------------------
------------------------------------------------------------
------------------------------------------------------------
------------------------------------------------------------
------------------------------------------------------------
------------------------------------------------------------
------------------------------------------------------------
------------------------------------------------------------
------------------------------------------------------------
------------------------------------------------------------
-----------RAGK-----PYYEYRDTAMSKVS-PFRPEWIEELCNV-----TNNDPE-
NEHVQWNNGHFMHQFTYFI--GDVNFYYKDDNGVKQTA--------------VMKTGDSM
YITPFVPHTFTTR--EG-AKTNGLILALTYGGKLTG-DSQLELSSLS---------GLGA
EFSLD----FSTIESSIGSLLKFHRENSNLSLEEISKR---TKIE-IDELNAFETGKK-N
PSFSELKKIAESQTINLRDLLS-NDKIEEK-VIIKSHDECKSWFYPED-TK-CYELVELA
STT-ALP-FSKSFEMNVINQ----N----N----PEL-D--L-KTGSHQYAYNIGDTQIS
LNWK------------LG-----GNIHTKN---LSPGDSLYIKPFIEH-NFR----GK--
-----G--------------KILILRIGGKVSGDAQRELSIV----GKKNAERAISETT-
-QWF--------D-----------------------------------------------
------------------------------------------------------------
--PRG-----------------------KKIFLFFILS----------------------
-IKKMSLMVGDMIEQIPQFL--MNNQNQ----------------FHFQILLLMV------
-----HILLQCMQF----LAEVMAV-EQEQIVIGQH-------------------TNS--
-----KKI--NLKRLPNILRKK--ILHMQTIN-------------LFP------------
-----------------NKVLI--------------------------------------
---------------------ITL--CMMNM-----------------------------
------------------------------------------------------------
------------------------------------------------------------
--------------------------------
>MpnS_CESY01286791.1
------------------------------------------------------------
------------------------------------------------------------
------------------------------------------------------------
------------------------------------------------------------
------------------------------------------------------------
------------------------------------------------------------
--------MY--------------------------------------------------
---------------------------------------MLESQSKERS-----------
----------------------------------------------------------NH
LK-------------------------------------------------------K--
-----------------------IGVNFLGILNDIKRRPEDAARELDTSLEEITQIIDGK
KIL--------SQEIIEKATKIWPVNARDFH--------VIYDDCS------LGVKIMTS
EESEKSSRIMERAGN-----PYYEYRDTAMSKVA-PFRPEWIKELCYV-----DNNDPQ-
NSSVQWNNGHFMHQFTYFV--GDVNFYYQDSNGKKTMS--------------AMKTGDSM
YITPFVSHSFASR--SG-AKQNGLILALTYGSKITG-DVQQELSALS---------NLGQ
EFALN----FTDIEHASASLLKYHRNISSLTYQELSKR---SEIS-VEKLQDFENAIL-I
PTEKELTAISHSLNVSKRDLMP-NDKTEQK-VIVKFQNECKRWFHPEG-SM-VYEFVELA
STS-TMP-YSKAFEIHVQNS----E----P----SIY-N--L-RVGLHQFVYNIGEHHIS
LNWE------------FH-----GESHQQT---IKPGDSAYLKPFINH-NFS----GK--
-----G--------------KILVLRVGGKIAGDSQRELSII----GKKNAKRAINETM-
-QWF--------A-----------------------------------------------
------------------------------------------------------------
--PKS-----------------------RD------------------------------
----------PILN-CLNFTSNMNKKN---------------------VIIIMIDGGRLD
S-AQNSKFFNTL--------KSKSAFFSQTITYSPHT-IAAMHAVFSGTYGTRSGTNSYW
STFKFKKD--KFKTLTEYLHENNYYTHADLIN-----------QLVVPKQGFDNF-IIHD
ELNDDLAKRH--------------------------------------------------
--------------------K---------------------------------------
------------------------------------------------------------
------------------------------------------------------------
--------------------------------
>MpnS_CESY01075841.1
MSNTLENIVNDGNLVWGKNLESHPEKFWVKLTDKTIHELKTKRNQLKN----HKKNSFSN
LENEINKLKIEKIIDGVGLLIIDGTSFVDFSKDEVKQIYEIICKLLGTLYIQNIKD-EKI
VE--------------------------ITDEGKSMLSG----------------ARYHQ
TKEGGSYHTDSPH----WE-----------------------------------------
--------------NVPDLVGLFCINQAKKGGISKFVS----------------------
-----------TYTIHNQIL---NE----------------QND------------KLK-
-------TLYEKFYFDKRGEFQTNESKTVFEPVFVFENGKLHCRYLRNYIISGHELENVP
LSPLQKDSIDLLEQITQVPENILSYDLKTNDMIFFDNHRMLHGRTEFED-----------
-----------YEE---------------------------------------------E
DKKRRLLR---------TWIKMNSR----------------------EKKPEFV---R--
-----------------------FGRYLLGILNDLKRRPIDAAKELNISLEEMNDILEGY
KEI--------PPEIITRAKTIWPINLRDFY--------LLEDDCP------NGVKIMRE
NESAESSRIMTRGKN-----PYYEYRDTVMSQVA-PFRPEWIKELCVV-----DDNDPK-
NILAKWNNGHFMHQFTYFI--GDVNFYYLDNDGKKQVA--------------IMNTGDSM
YVTPFVPHTFTTR--SG-AKTEGLILALTYGDKLAG-DAKQELACFS-T-------ELAK
QFSLD----FSTREKSSGSLIKFHRQISSLTLSEFSKR---TGIS-KDKLLKFENGEL-I
PDNADLVKIAQAFNVNTRELLA-NDLIEKK-VVIQKHDECSKWEFPEK-SK-RYIFHELA
TSS-ALP-FSKALEIQVQNS----S----D----NEY-D--L-QIGLHQYVYNVGKTELS
LNWE------------LE-----GNMYSER---IKSGDSIYVKPFVKH-NFR----GE--
-----G--------------RLVALRIGGKIPGDSQRELSLL----GNKNASRAINETK-
-LWF--------N-----------------------------------------------
------------------------------------------------------------
--AGN-------------------------------------------------------
------------------------------------------------------------
------------------------------------------------------------
------------------------------------------------------------
------------------------------------------------------------
------------------------------------------------------------
------------------------------------------------------------
------------------------------------------------------------
--------------------------------
>MpnS_CESY01063824.1
------------------------------------------------------------
------------------------------------------------------------
------------------------------------------------------------
------------------------------------------------------------
------------------------------------------------------------
------------------------------------------------------------
---------YKILITY--------------------------------------------
----------------------------------NETMNMLDQQNI--------------
------------------------------------------------------------
-----------------------------------------------DEESLHL--AK--
-----------------------IGSNFLGILNDIKRRPEDAARELQIPIEQIQSIIQGK
LAP--------SSEIIERASSVWPVNEKDFY--------VPKDDCS------TGVKIFRV
DESKKSARIMARAGK-----PYYEYRDTAMSCVA-PFRPEWIMELCFV-----DNNNPE-
NVDVQWNNGHFMHQFTYFI--GEVNFYYENDNGSKEVE--------------IMNTGDSM
YITPFVPHSFATR--KG-AKENGLILALTYGNKLTG-DVQDELSSLN-T-------NLGS
EFTMD----FTNTMSASASLLKYFMESASISIEELSKT---SSIS-ENNLIKFTNAEL-M
PSNQELSLLAKALRINVRDLIP-NDKIENK-VVIQHYEKARKWNFPLS-TT-DYEFIELA
STT-ALP-FSKAFEINVRSI----D----N----SEL-D--L-RVGLHQFVYNIGETNII
LNWE------------IE-----NEKIQTT---IYPGDSLYIKPFIKH-NFR--------
------------------------------------------------------------
------------------------------------------------------------
------------------------------------------------------------
------------------------------------------------------------
------------------------------------------------------------
------------------------------------------------------------
------------------------------------------------------------
------------------------------------------------------------
------------------------------------------------------------
------------------------------------------------------------
------------------------------------------------------------
--------------------------------
>MpnS_CESY01035017.1
------------------------------------------------------------
--------------------------------------------------LQKSIN---L
FN--------------------------LSL-----------------------------
------------------------------------------------------------
----------------------------------KFIE----------------------
-----------------------------------------QNN----------------
--------NYRNSTFH--------------------------------------------
--------------------------------------VMETREEN--------------
------------------------------------------------------------
-----------------------------------------------IPELDLI---R--
-----------------------SGRNFLGILNDLKRRPEDAAKELGISEDEINSIISGK
KEI--------SSDLVNLAIKIWPVNARDFY--------INRDDCP------SGIKIMRA
KDSEKSKRIMDRAGK-----PYYEYRDTVMSTNC-HFRPEWIMELCTV-----EDNEPD-
NPTAQWNNGHFIHQFTYFI--GEVNFYYKSSSGEKKVA--------------IMNTGDSM
YVNPFAPHTFTTR--KG-AKQNGLILALTYGNKLKG-DSQQELSSIS-S-------KLGS
EFVLD----FSSKNKAVSSLFKFHRKAASLSLNELSKR---STIT-LDKLHEIENGKL-V
PTYTEFEQLANALNVNTRDLLP-NDIIENK-IVIKYHNECKKWYYPES-TK-AYELRELA
FTR-ALP-YSKAFEMMVQKT----D----N----NDL-D--L-SAGLHQYVYNVGEMSVT
INWT------------LN-----DKNYKEI---IYPGDSMYIKPFLKH-NFR----GK--
-----G--------------KLLILRIGGKMTGDPQIELSHI----EKENTERAIS----
------------------------------------------------------------
------------------------------------------------------------
------------------------------------------------------------
------------------------------------------------------------
------------------------------------------------------------
------------------------------------------------------------
------------------------------------------------------------
------------------------------------------------------------
------------------------------------------------------------
------------------------------------------------------------
--------------------------------
>MpnS_CESB01291135.1
------------------------------------------------------------
------------------------------------------------------------
------------------------------------------------------------
------------------------------------------------------------
---------------------------------ILF------------------------
-------------------------NI------------KYKNLVF--------------
----------------------NNKMKSSELKE---------------------------
---------------------------------TSNFVDLQEK-----------------
------------------------------------------------------------
---------------------------------------------------ELV---K--
----------------------KIGQRFLSEANDLKRTFESISDELNLDVKRFERILSGI
ASYN------EAVELAQVLTLNYPVKLSDLL--------LDLPDHY------QGMKIMRH
SDSVASKRIFNRLDKNNERTPYYEYRDTATAKIS-PFKPEWIKELRIV-----NDSNPK-
NQDVAYNNGHFLHQMTAFI--GPVNFYWE-IKGKKYCK--------------EMNTGSSN
YITPFIRHSFTAR--D--KTTPAIIIAVTFSSDAGR--AKSEFYNIG-N-------ERVQ
SYILD----NRSPKIGLTQLIKQFLEDRCLSTKNLSSISDKQGIK-L-DIESLLDPDA-N
KHKEDLDKLAKLLNISPNVFELPKHNEDDD-VEIKDHDDLESFIFNSDEANPDYIINPLA
GNN-RMP-LMSSFNFNIVSK----T---------SDKSS-YL-NTSLHSYIFNYGEADIN
FEWI------------FD-----GKKYVEV---IHPEDSIYLEPQINH-KFW-NE-SDKN
-----S--------------SLFIFRVGGEINLSVQKEISSF----ANS--ERVV-ENI-
-AWF--------N-----------------------------------------------
------------------------------------------------------------
------------------------------------------------------------
------------------------------------------------------------
------------------------------------------------------------
------------------------------------------------------------
------------------------------------------------------------
------------------------------------------------------------
------------------------------------------------------------
------------------------------------------------------------
--------------------------------
>MpnS_CETV01260557.1
------------------------------------------------------------
-------------------------------------------------------T-DDI
ME--------------------------IS------------------------------
------------------------------------------------------------
------------------------------------------------------------
------------------------------------------------------------
------------------------------------------------------------
------------------------------------------------------------
------------------------------------------------------------
------------------------------------------------SEREFT---R--
-----------------------GGKNFLGILNDLKRRPEDAAKELGVSEEEIRLIIDGK
KAL--------SSEIITKAQKIWPVKASDFY--------IIHDDCP------TGIKIISA
EESEKSSRVMERAGK-----PYYEYRDTAMSSVA-PFRPEWIMELCYV-----NDNDPE-
NPVVQWNNGHFMHQFTYFI--GEVNFYYLDDEGRKKVA--------------IMKTGDSM
YITPFVPHTFTTR--NN-AQKNGLILAITYGEKLTG-EVKQELSVLS-T-------NLAS
QFFLD----FSTKENASASLLKFHRQISSLTIDEVSRR---TKIS-VDTLLNLENGSL-L
PSDKEIKLLAAAFNVNTRELLP-NEKVEKK-VIIKPYDECKRWYYPES-SK-IYEFVELA
STT-SLP-FSKAFEITVQNA----T----N----DQG-W--I-TVGLHQYIYNIGDNELF
LNWE------------LE-----GKEYNKL---IKPNDS---------------------
------------------------------------------------------------
------------------------------------------------------------
------------------------------------------------------------
------------------------------------------------------------
------------------------------------------------------------
------------------------------------------------------------
------------------------------------------------------------
------------------------------------------------------------
------------------------------------------------------------
------------------------------------------------------------
------------------------------------------------------------
--------------------------------
>MpnS_CETV01131956.1
------------------------------------------------------------
------------------------------------------------------------
------------------------------------------------------------
------------------------------------------------------------
------------------------------------------------------------
------------------------------------------------------------
------------------------------------------------------------
------------------------------------------------------------
------------------------------------------------------------
------------------------------------------------------------
---------------------------------DIKRRPEDAAKELEVSLDEINSILGGK
KEL--------SASIIEKATKIWPVNARDFY--------IIHDDCP------QGIKIMSS
DESKQSSRIMKRAGR-----AYYEYRDTAMSKTA-PFRPEWIMELCSV-----DDDDPK-
NKLIQWNNGHFLHQFTYFI--GEVNFYYIDSDGGKKVA--------------LMNTGDSM
YITPFVPHSFASR--ND--ENPGLILALTYGSKITG-DIQQELSTLS---------NLGQ
EFALD----FSTTEKATSALLKYFREISSLSLDEISKR---TDIA-IDKIVEFESGKT-I
PSNIDLQNIAEALTVNFRDLLP-NDKIENK-VIVKHHDEGKKWFYPSQ-TS-TYEFVELA
NTT-TLP-SSKSFEIKINNT----D----K----NEL-D--L-KVGLHQYVYNISNNTIT
INWA------------LD-----GQSFSEK---IHPNDSLYIKPFIEH-NFR----GE--
-----G--------------KLVVL-----------------------------------
------------------------------------------------------------
------------------------------------------------------------
------------------------------------------------------------
------------------------------------------------------------
------------------------------------------------------------
------------------------------------------------------------
------------------------------------------------------------
------------------------------------------------------------
------------------------------------------------------------
------------------------------------------------------------
--------------------------------
>MpnS_CETV01047360.1
------------------------------------------------------------
---------------------------------EVKQIYEIICKLFGTLYIQNIKD-EKI
VE--------------------------ITDEGKSMLSG----------------ARYHQ
TKEGGSYHTDSPH----WE-----------------------------------------
--------------NVPDLVGLFCINQAKKGGISKFVS----------------------
-----------TYTIHNQIL---NE----------------QND------------KLK-
-------TLYEKFYFDKRGEFQTDESKTIFEPVFVFENGKLHCRYLRNYIISGHELENVP
LSPLQKDSIDLLEQITQVPENILSYDLKTNDMIFFDNHRMLHGRTEFED-----------
-----------YEE---------------------------------------------E
DKKRRLLR---------TWIKMNSR----------------------EKKPEFV---R--
-----------------------FGRYLLGILNDLKRRPIDAAKELNISLEEMNDILEGY
KEI--------SPEIITRAKTIWPINLRDFY--------LLEDDCP------NGVKIMRE
NESAESSRIMTRGEN-----PYYEYRDTVMSQVA-PFRPEWIKELCVV-----DDNDPK-
NILAKWNNGHFMHQFTYFI--GDVNFYYLDSDGKKQVA--------------IMNTGDSM
YVTPFVPHTFTTR--SG-AKTEGLILALTYGDKLAG-DAKQELACFS-T-------ELAK
QFSLD----FSTREKSSGSLIKFHRQISSLTLSEFSKR---TGIS-KDKLLKFENGEL-I
PDNVDLVKIAQAFNVNTRELLA-NDLIEKK-VVIQKHDECSKWEFPEK-SK-RYIFHELA
TSS-ALP-FSKALEIQVQNS----S----D----NEY-D--L-QIGLHQYVYNVGKTELS
LNWE------------LE-----GNMYSER---IKSGDSIYVKPFVKH-NFR----GE--
-----G--------------RLVA------------------------------------
------------------------------------------------------------
------------------------------------------------------------
------------------------------------------------------------
------------------------------------------------------------
------------------------------------------------------------
------------------------------------------------------------
------------------------------------------------------------
------------------------------------------------------------
------------------------------------------------------------
------------------------------------------------------------
--------------------------------
>MpnS_CETV01015415.1
------------------------------------------------------------
------------------------------------------------------------
------------------------------------------------------------
------------------------------------------------------------
------------------------------------------------------------
------------------------------------------------------------
------------------------------------------------------------
------------------------------------------------------------
------------------------------------------------------------
------------------------------------------------------------
------------------------------------------------------------
---------------------------------------------------------MTA
EESKQSSRIMDRAGK-----PYYEYRDTAMSTTA-SFRPEWIEELCIV-----ENNDAT-
STIVQWNNGHFMHQFTYFV--GNVNFYYE-ENGIKKIA--------------VMKTGDSM
YITPFTRHTFATR--SG-SDTNGLILALTYGNKITG-DTQQEMSCLP-I-------SQGS
NLALD----FSTTNNFSASLIKFYREISNLTVEEMSKR---TGFS-KTLIDTFENGEK-I
PGIAETKKIACSLGINTRDLLP-NDKIENK-VIIKKHENTNFWYYPEN-KK-SYKFSELA
STT-TLP-DSKAFEVEVFDS----N----D----ENL-D--L-KVGLHQYVYNIGNTQIS
INWE------------YD-----GTKHSKI---FKSDDSCYVKPFTPH-NFR----GT--
-----G--------------KLLILRIGGNLTGDSKRELSFI----GKDNVKRAISETM-
-QWF--------D-----------------------------------------------
------------------------------------------------------------
--SHD-----------------------EH------------------------------
------------------------------------------------------------
------------------------------------------------------------
------------------------------------------------------------
------------------------------------------------------------
------------------------------------------------------------
------------------------------------------------------------
------------------------------------------------------------
--------------------------------
>MpnS_CEWK01031079.1
------------------------------------------------------------
------------------------------------------------------------
------------------------------------------------------------
------------------------------------------------------------
------------------------------------------------------------
------------------------------------------------------------
-------------------------MKA--------------------------------
--------------------------------------LMKKS-----------------
------------------------------------------------------------
---------------------------------------------------ELT---K--
----------------------RIGQRILSEANDLKRTLETVSQDISVSLDILNSLIEGK
LDSG------IAFDIAQKFSKVYPVKVSDIL--------LDFENSS------ERVIFSKN
TESKASSRVYSRLNRDGVATEYYEYRDAAISKLS-PFRPEWIKELRIV-----DNNDPN-
NPDVAYNNGHLMHQMTTFV--GPVNFYWE-VNGKKFCR--------------EMNTGDSN
FITPFWKHSFTSR--D--KSKEAYIVAVTFSGDVGR--ARNELYALG-E-------ESIQ
KFCFD----NIDYNNAVTQVIRQVMDDQLLCPEKLQEIFQKKQLS-I-NVDDLLNESI-E
KNQKSLDSFCKVLDLPLDIFNLPVNDTQDE-VIVKNHDSQESYFYNNKFK--DYKLNVLA
KNP-RMP-ECIGFNLQVFSE----D---------QSKSS-EL-NSALHNFIYNYGEHPVN
FSWL------------DE-----NSWKHKT---IDPGDSIYMYPHVMH-KMW-SN-KSAV
-----A--------------SLFLFRVPGYVNLSVQKELSSF----ANV--DRII-ETS-
-PWF--------N-----------------------------------------------
------------------------------------------------------------
------------------------------------------------------------
------------------------------------------------------------
------------------------------------------------------------
------------------------------------------------------------
------------------------------------------------------------
------------------------------------------------------------
------------------------------------------------------------
------------------------------------------------------------
--------------------------------
>MpnS_CEPU01124864.1
------------------------------------------------------------
------------------------------------------------------------
------------------------------------------------------------
------------------------------------------------------------
------------------------------------------------------------
--------------------------------------E---------------------
------------------------------------------------------------
------------------------------------NIKMRKKKL---------------
------------------------------------------------------------
--------------------------------------------------LMFD---KK-
----------------------QSSLRLRSELNDLKRTSQSVAKELNCKESEIKKYLSGK
YNVD------SYLNFLIKFCDLYPVNMSTLI--------IYKKDTT------NGILFFRF
ADSMKSSRIFKRKDKNNKLRPYYEYRDTAKSNLS-NFYPEWISQIRYV-----ENSKPN-
NPNVVFNKGHFLHQLNLFV--GPVNYYYE-INGKKICK--------------EMNTGDTS
YISPYVKHSFTTR--D--KTKPTYIVAVTTGSSLKR--NQNELRMYD-K-------NFFK
NLLNS----KNNKFQYFHNTIKRALKNEISNLTKFKQKIG-VKL--FEKLKNRNKFY--T
LSLAEIFKISEILKTSPSSFF-NNIESEKE-VIDKSFNETKFNYFPSNNNK-LYKIYTSA
RTK-NFT-NLKGFIIEVISN----Q----K----KKF-H--F-KFTLNIYLINFGETILN
IDWK------------YN-----SKLYKKS---IKPGDSIFIEPYINF-NLS-SASKK--
-----G--------------VVFLVTSESSLDLNTEKEISSI----LNP--ARIIIDNQ-
-SWF--------E-----------------------------------------------
------------------------------------------------------------
-GK---------------------------------------------------------
------------------------------------------------------------
------------------------------------------------------------
------------------------------------------------------------
------------------------------------------------------------
------------------------------------------------------------
------------------------------------------------------------
------------------------------------------------------------
--------------------------------
>MpnS_CEQT01133630.1
------------------------------------------------------------
------------------------------------------------------------
------------------------------------------------------------
------------------------------------------------------------
------------------------------------------------------------
------------------------------------------------------------
------------------------------------------------------------
------------------------------------------------------------
------------------------------------------------------------
------------------------------------------------------------
------------------------------------------------------------
------------------------------------------------------------
------------------------------------FRPEWIQQLKVV-----RNSNPN-
NIGVRFNNGHFLHQFTYFI--GPVNFYYK-IKNKKKVA--------------KMNTGDSM
YISPYVPHSFTTR--ENKKNILGNILALTYADKLNT-ESLNEFSAIG-Y-------KLTK
RFNLN----LKNKLNAFKSSLLYHLNNSSISQQNFHEL---SGIK-LKEILKKKK----L
PADNLINKIANILKINSRDLLPPIQDHF---VKIQKYKKNRSWYYPSVKKK-EFLFVELT
NLA-HLP-MSKAFELNILRD----N----K----NTI-E--F-SIPTHQYLYNIGSSKID
ITF--------------------DRKIKQK---FDPGDSIYIKPNLIY-NFK----GK--
-----G--------------KILILRIGGSVSSDALYHLSWL----SKNNLKRLLNDNK-
-PWF--------N-----------------------------------------------
------------------------------------------------------------
--K---------------------------------------------------------
------------------------------------------------------------
------------------------------------------------------------
------------------------------------------------------------
------------------------------------------------------------
------------------------------------------------------------
------------------------------------------------------------
------------------------------------------------------------
--------------------------------
>MpnS_CEPJ01271450.1
------------------------------------------------------------
------------------------------------------------------------
------------------------------------------------------------
------------------------------------------------------------
------------------------------------------------------------
------------------------------------------------------------
------------------------------------------------------------
------------------------------------------------------------
------------------------------------------------------------
------------------------------------------------------------
----------------------------------------------------LEKIIQGN
CSLN------ESKKFIEKMLKKYPIEGTKLL--------VTESDIY------EAFTILNR
ETSKNSSRVFKRKNSLGKTTNYYEYRDTAMNKFS-PVYPEWIKPLVVV-----KDKNPK-
NKLICYNKGHILHQFTFFI--GEVNFYWK-DQSGYHCK--------------TMNTGDSN
YIPPFIPHSFASR--N--KNKLGLIIAVTFADILRF--SRVKFSNYS-K-------NKIE
EFSGK----TNSRLSYFIVFLKNFLNKNFLDEKSILKEMIVSGID-EKSSKRIFDGKK-I
PDKSEINKLANIFCISSTKLKNIISNSSSK-VVNKKITANSKRKVYFD-NA-FLTIWDLA
RSN-YNN-FLNTFIMEVNSK----T---------YNY-K--I-LHKMYEYVFNYSEDDIL
VKVD------------NK------------NYILKPEESIIFSPKVTH-CFY-KKKGEMN
-----S--------------KILIIRVAEEFSHDFTHMYAGL----SEKSR---------
------------------------------------------------------------
------------------------------------------------------------
------------------------------------------------------------
------------------------------------------------------------
------------------------------------------------------------
------------------------------------------------------------
------------------------------------------------------------
------------------------------------------------------------
------------------------------------------------------------
------------------------------------------------------------
--------------------------------
>MpnS_CEPJ01021662.1
------------------------------------------------------------
------------------------------------------------------------
------------------------------------------------------------
------------------------------------------------------------
------------------------------------------------------------
------------------------------------------------------------
------------------------------------------------------------
------------------------------------------------------------
------------------------------------------------------------
------------------------------------------------------------
------------------------------------------------------------
------------------------------------------------------------
-----------------------------------PFRPEWIKELRIV-----DNNDPN-
NPDVAYNNGHLMHQMTTFV--GPVNFYWE-VNGKKFCK--------------EMNTGDSN
FITPFWKHSFTSR--D--KSKEAYIVAVTFSGDVGR--ARNELYALG-E-------ESIQ
KFCFD----NIDYNNAVTQVIRQVMDDQLLCPEKLQEIFQEKQLS-I-NVDDLLNESI-E
KNQKSLDSFCKVLDLPLDIFNLPINDTQDE-VIVKNHDSEESYFYNNKFK--DYKLNVLA
KNP-RMP-ECLGFNLQVFSK----D---------QSKSS-EL-NSALHNFIYNYGEHPVN
FSWL------------DE-----NSWKHKT---IDPGDSIYMYPHVTH-KMW-AN-KSAI
-----A--------------SLFLFRVPGYVNLSVQKELSSF----ANV--DRII-ETS-
-PWF--------N-----------------------------------------------
------------------------------------------------------------
------------------------------------------------------------
------------------------------------------------------------
------------------------------------------------------------
------------------------------------------------------------
------------------------------------------------------------
------------------------------------------------------------
------------------------------------------------------------
------------------------------------------------------------
--------------------------------
>MpnS_CEQO01283344.1
------------------------------------------------------------
------------------------------------------------------------
------------------------------------------------------------
------------------------------------------------------------
-------------------------------------L----------------------
-----------VFIINH-------------------------------------------
------------------------------------------------------------
-------------------------------LCDIECDIMESLENTIE------------
-----------ITK---------------------------------------------E
SK-------------------------------------------------------R--
-----------------------IGSNFLGILNDLKRRPEDAARELHVELEIINGIISGE
IEL--------PNEIVKNAVKIWPVNERDFY--------IISDDCM------TGVKIMRS
EESEKSSRIMERAGK-----PYYEYRDTVSSTLA-PFRPEWIMELCYV-----EDNEAN-
NSEIQWNHGHFMHQFTYFI--GEVNFYYQKSDGVKKVA--------------VMNTGDSM
YITPFTPHTFATR--KG-AKENGLILALTFGNKILG-DVKQELSAIS-S-------ELGR
EFALD----FSSNRQTVASLIKFHRHMCSIGIKELSKR---TGIH-EEKINEIESGQV-E
PAKQEINKIAEILNVNSRDLLP-NDKIEDK-VIISHHNENNSWDFPED-EK-RYSFTELA
NST-TLP-YSKSFEIDVCYD----D----K----KDILD--L-RMGLHQYIYNVSEENIS
LNWL------------YG-----NKQYCEI---IRPGDSVYIKPFVSH-NFR----GN--
-----G--------------KL--------------------------------------
------------------------------------------------------------
------------------------------------------------------------
------------------------------------------------------------
------------------------------------------------------------
------------------------------------------------------------
------------------------------------------------------------
------------------------------------------------------------
------------------------------------------------------------
------------------------------------------------------------
------------------------------------------------------------
--------------------------------
>MpnS_CEQO01163077.1
------------------------------------------------------------
------------------------------------------------------------
------------------------------------------------------------
------------------------------------------------------------
------------------------------------------------------------
------------------------------------------------------------
------------------------------------------------------------
---------------------------------------MLDTTLS--------------
------------------------------------------------------------
------------------------------------------------DDFSRL---K--
-----------------------SGSNFLGILNDIKRRPEDAAEELGISLETITAIIEGK
SDL--------SYEIIERATKIWPVNKRDFF--------IIEDDCP------QGIKIMTA
QNSEKSKRVMERAGK-----PYYEYRDTAMSKIA-PFRPEWIEELCYV-----NDNDPE-
NSKLQWNNGHFLHQFTYFI--GNVNFYYRDESGKKCTA--------------VMNTGDSM
YITPFIPHTFATR--GD-GNPNGLILALTYGGKLTG-EPQQELSSLS---------GLGS
EFALD----FSSKENSSASLLVFHRDSANFSINELSRR---TSIS-IEDIEKFESGES-L
PTFSQYEKIASALTINIRDLIP-NDKIEDK-VVIKNKNDEPKWVYPED-TK-SYEFRELA
SST-SLP-FSKAFEISILKN----N----N----EEL-D--L-KSGLHQYVYNIGTSSIT
INWI------------IQ-----GKKHNEE---IQPGDSLYIKPFISH-NFS----GL--
-----G--------------KLLVLRIGGKVAGESQRELSIV----GKKNAERAISETM-
-QWF--------D-----------------------------------------------
------------------------------------------------------------
--TKG-----------------------KK------------------------------
------------------------------------------------------------
------------------------------------------------------------
------------------------------------------------------------
------------------------------------------------------------
------------------------------------------------------------
------------------------------------------------------------
------------------------------------------------------------
--------------------------------
>MpnS_CETR01250213.1
------------------------------------------------------------
------------------------------------------------------------
------------------------------------------------------------
------------------------------------------------------------
------------------------------------------------------------
------------------------------------------------------------
------------------------------------------------------------
------------------------------------------------------------
------------------------------------------------------------
------------------------------------------------------------
------------------------------------------------------------
-------------------QKIWPVKASDFY--------IIHDDCP------TGVKIISA
EESEKSSRVMERAGK-----PYYEYRDTAMSSVA-PFRPEWIMELCYV-----NDNDPE-
NPVVQWNNGHFMHQFTYFI--GEVNFYYLDDEGRKKVA--------------IMKTGDSM
YITPFVPHTFTTR--NN-AQKNGLILALTYGEKLTG-EVKQELSVLS-T-------NLGS
QFFLD----FSTKENASASLLKFHRQISSLTIDEVSRR---TKIS-VDTLLNLENGSL-L
PSDKEIKLLAAAFNVNTRELLP-NEKVEKK-VIIKPYDECKRWYYPES-SK-IYEFVELA
STT-SLP-FSKAFEITVQNA----T----N----DQG-W--I-TVGLHQYIYNIGDNELF
LNWE------------LE-----GKKYNKL---IKPNDSAYIKPFVRH-GFY----GK--
-----G--------------KLLVLRI---------------------------------
------------------------------------------------------------
------------------------------------------------------------
------------------------------------------------------------
------------------------------------------------------------
------------------------------------------------------------
------------------------------------------------------------
------------------------------------------------------------
------------------------------------------------------------
------------------------------------------------------------
------------------------------------------------------------
--------------------------------
>MpnS_CETR01125029.1
------------------------------------------------------------
-------------------------------------------------------I-QLV
L-----------------------------------------------------------
------------------------------------------------------------
------------------------------------------------------------
------------------------------------------------------------
------------------------------------------------------------
----------------------L--------------QSMADEKTFTKE-----------
-----------FRES-------------------------------------------RE
NK-------------------------------------------------------R--
-----------------------IGSNFIGILNDIKRRPSDAAKELEISNEEIQNIINGQ
IRL--------SSEIISKATKIWPVNARDFY--------IMHDDCP------NGLKIMRC
EDSVKSSRIMHRAGK-----PYYEYRDTAMSSVG-QFRPEWIEQLCIV-----DDNEPN-
NRQVQWNNGHFMHQFTYFI--GDVNFYYIDENGEKKVS--------------IMNTGDSN
YITPFIPHSFATR--KG-AGKNGLILALTYGNNLSG-DSQHELSSMG-K-------KLAK
EFALD----FSSKETAGSSLIKFHRNNSSLTLLELSER---TNLR-IEKLKDFENGK--I
PTYSEYAILAECLNVNVRDLLS-YDKISNE-VVVQLHKNTKKWFYPED-IK-NYELVELA
NSN-SLP-YSKALEINVLNE----N----D----KTL-D--L-KIGLHQYGYNIGETDVS
ISYE------------SD-----DGLKTDI---IKPGDSFYLKPFVEH-NFR----GK--
-----A--------------KLLVLRISGRITGEPQRELSLM----GKKKITRIVNESL-
-QWF--------D-----------------------------------------------
------------------------------------------------------------
--SKG-----------------------KN------------------------------
------------------------------------------------------------
------------------------------------------------------------
------------------------------------------------------------
------------------------------------------------------------
------------------------------------------------------------
------------------------------------------------------------
------------------------------------------------------------
--------------------------------
>MpnS_CETR01058994.1
------------------------------------------------------------
------------------------------------------------------------
------------------------------------------------------------
------------------------------------------------------------
------------------------------------------------------------
------------------------------------------------------------
------------------------------------------------------------
-------------------------------MIFFDNHRMLHGRTEFED-----------
-----------YEK---------------------------------------------E
DKKRRLLR---------TWIKMNSR----------------------EKKPEFV---R--
-----------------------FGRYLLGILNDLKRRPIDAAEELNISLEEMNDILEGY
KEI--------PPEIITRAKTIWPINLRDFY--------LLEDDCP------NGVKIMRE
NESAESSRIMTRGED-----PYYEYRDTVMSQVA-PFRPEWIKELCVV-----DDNDPK-
NILAKWNNGHFMHQFTYFI--GDVNFYYLDSDGKKQVA--------------IMNTGDSM
YVTPFVPHTFTTR--SG-AKTEGLILALTYGDKLAG-DAKQELACFS-T-------ELAK
QFSLD----FSTREKSSGSLIKFHRQISSLTLSEFSKR---TGIS-KDKLLKFENGKL-I
PDNVDLVKIAQAFNVNTRELLA-NDLIEKK-VVIQKHDECSKWEFPEK-SK-RYIFHELA
TSS-ALP-FSKALEIQVQNS----S----D----NEY-D--L-QIGLHQYVYNVGKTELS
LNWE------------LE-----GNMYSER---IKSGDSIYVKPFVKH-NFR----GE--
-----G--------------RLVALRIGGKIPGDSQRELSLL----GSKNASRAINETK-
-LWF--------N-----------------------------------------------
------------------------------------------------------------
--AGN-------------------------------------------------------
------------------------------------------------------------
------------------------------------------------------------
------------------------------------------------------------
------------------------------------------------------------
------------------------------------------------------------
------------------------------------------------------------
------------------------------------------------------------
--------------------------------
>MpnS_CETR01040713.1
------------------------------------------------------------
------------------------------------------------------------
------------------------------------------------------------
------------------------------------------------------------
------------------------------------------------------------
------------------------------------------------------------
------------------------------------------------------------
---------------------------------------MLEVNAEERL-----------
-----------------------------------------------------------Q
LK-------------------------------------------------------K--
-----------------------SGQTFLGILNDIKRRPEDAASELGVTTNEIYSIINGE
KPI--------SQNLVDKATRIWPVNSRDFF--------NIRDDCP------LGVKIMTA
EESKQSSRIMDRAGK-----PYYEYRDTAMSTTA-SFRPEWIEELCIV-----ENNDAT-
STIVQWNNGHFLHQFTYFV--GNVNFYYE-ENGIKKIA--------------VMKTGDSM
YITPFTRHTFATR--SG-SDTNGLILALTYGNKITG-DTQQEMSCLP-I-------SQGS
NLALD----FSTTNNSSASLIKFYREISNLTVEEMSKR---TGFS-KTLIDTFENGEK-I
PGIAETKKIAYSLGINTRDLLP-NDKIENK-VIIKKHENTNFWYYPEN-KK-SYKFSELA
STT-TLP-DSKAFEVEVFDS----N----D----ENL-D--L-KVGLHQYVYNIGNTQIS
INWE------------HD-----GTKHSKI---FKSDDSCYVKPFTPH-NFR----GT--
-----G--------------KLLILRIGGNLTGDSKRELSFI----GKDNVKRAISETM-
-QWF--------D-----------------------------------------------
------------------------------------------------------------
--SHD-----------------------EH------------------------------
------------------------------------------------------------
------------------------------------------------------------
------------------------------------------------------------
------------------------------------------------------------
------------------------------------------------------------
------------------------------------------------------------
------------------------------------------------------------
--------------------------------
>MpnS_CETR01000091.1
------------------------------------------------------------
------------------------------------------------------------
------------------------------------------------------------
------------------------------------------------------------
------------------------------------------------------------
------------------------------------------------------------
------------------------CCRRLF------------------------------
--------------------------------------QMVEALKNSRG-----------
-----------LEL---------------------------------------------E
RK-------------------------------------------------------R--
-----------------------MGSNFLGILNDLKRRPEDAAKELGVSLAEINSIIEGK
QEL--------SFDLVSKAIKIWPVNTRDFF--------IVRDDCE------TGIKIMTA
TESKDSSRIMDRAGK-----PYYEYRDTAMSSVA-PFRPEWIMELCVV-----NDNDPN-
NKSVQWNNGHFMHQFTYFI--GEVNFYYISPTGEKKVG--------------LMNTGDSV
YITPFVPHTFATR--KG-ASKNGLILALTYGNKLTG-EVQQELSSVS-P-------ILSK
EYVLD----FSNKNKAFGSLLSFHRNNTNITINDLATR---VKIS-KEKIESFENGSS-S
PSFEEITKFASALRINTRELFP-NDLIENN-VILQKYNEGEKWFFPES-TK-SYEFIELA
TTS-NLP-FSKAFEVNVLDS----N----G----EKF-D--L-KVGLHQYVYNLGDKDLQ
LNWV------------FD-----GEKHQKT---LQPNDSAYIKPFIEH-NFR----GE--
-----G--------------KILILRVGGKSTGDAQIELSFV----GKPNVERAINEMM-
-LWF--------D-----------------------------------------------
------------------------------------------------------------
------------------------------------------------------------
------------------------------------------------------------
------------------------------------------------------------
------------------------------------------------------------
------------------------------------------------------------
------------------------------------------------------------
------------------------------------------------------------
------------------------------------------------------------
--------------------------------
>MpnS_CERR01265072.1
------------------------------------------------------------
------------------------------------------------------------
------------------------------------------------------------
------------------------------------------------------------
------------------------------------------------------------
------------------------------------------------------------
------------------------------------------------------------
------------------------------------------------------------
------------------------------------------------------------
------------------------------------------------------------
-------------------------------------------------EELISSIIEGR
SEL--------PSDLVDKAVKIWPVNKRDFY--------IIEDDCP------DGIKLMSA
GDSEKSKRIMERAGK-----PYYEYRDTAMSKVA-PFRPEWIMELCNV-----ENNDPE-
NELVQWNNGHFLHQFTYFI--GNVNFYYKDENGTKQTA--------------VMNTGDSM
YITPFVPHTFATR--QG-SGSNGLILALTYGGKLTG-EHQQELSSMS---------NLGS
EFALD----FSSKNKASSSLLKYHREISSLSLEELSIR---TSIP-LDELESFESDSK-I
PTFLQLEKIANAFVVNIRDLLP-NDKVEKK-VIITHNDKTRSWFFPEN-KK-FYKFHELA
STT-ALP-FSKSFKVDILNS----T----D----PSL-D--L-RSGLHQYVYNIGQKSVV
IHWQ------------LN-----NKILEQK---IEPNDSIYIKPFIKH-NFR----GT--
-----G--------------NLLILRVGGKIPGDSQRELSIV----GKNNAQRAISETM-
-LWF--------D-----------------------------------------------
------------------------------------------------------------
--KTG-----------------------KK------------------------------
------------------------------------------------------------
------------------------------------------------------------
------------------------------------------------------------
------------------------------------------------------------
------------------------------------------------------------
------------------------------------------------------------
------------------------------------------------------------
--------------------------------
>MpnS_CENW01290258.1
------------------------------------------------------------
------------------------------------------------------------
------------------------------------------------------------
------------------------------------------------------------
------------------------------------------------------------
------------------------------------------------------------
------------------------------------------------------------
--------------------------------------RMYKKKEK--------------
------------------------------------------------------------
-----------------------------------------------IESKLDM---K--
----------------------QISLRLRSEFNDLKRTPSSVSKELNFPKKKIDSLLSGD
FNYT------DLFKFLNLMTGFYPINISDLI--------ITKKDTK------NGMLFFKS
KESKKSSRVFSRKGKDKKFSAYYEYRDTAKSNLA-HFYPEWIEIKRFV-----DDDDAY-
NPDVIYNNGHFLHQINLFV--GPVNFYYE-IDNKKYCM--------------RMNTGDSS
YISPFIKHTFTKR--E--KNTLAYIVAVTTGSGLKR--NQNEFRRFG-N-------NFLQ
KNILT----TKKNFNFFTHSLKQAQKNEIISDIKLTKMLG-AKI--IKKIENEKNFN--D
ITLSEIEKVANSVNVSVSELL-ANYQNDGK-VINKFFNEDEYIPFPDKTNF-SYKIYRIA
KSN-NFF-NLKGFLINVRSN----R----P----PKL-K--L-EFSLNIYVFNYGE----
------------------------------------------------------------
------------------------------------------------------------
------------------------------------------------------------
------------------------------------------------------------
------------------------------------------------------------
------------------------------------------------------------
------------------------------------------------------------
------------------------------------------------------------
------------------------------------------------------------
------------------------------------------------------------
------------------------------------------------------------
------------------------------------------------------------
--------------------------------
>MpnS_CEVO01051707.1
------------------------------------------------------------
------------------------------------------------------------
------------------------------------------------------------
------------------------------------------------------------
------------------------------------------------------------
------------------------------------------------------------
------------------------------------------------------------
------------------------------------------------------------
------------------------------------------------------------
------------------------------------------------------------
---------------------------------------EDAARELEVSLDEINSILSGK
KEL--------SADIVAKATKIWPVNARDFY--------VIHDDCP------QGIKIMRS
EESKQSSRIMERSGH-----SYYEYRDTAMSKTA-PFRPEWIMELCFV-----DDDDPK-
NKLVQWNNGHFLHQFTYFI--GEVNFYYIDSDGEKKVA--------------VMNTGDSM
YITPFISHSFTSR--NG-AKEPGLILALTYGSKITG-DTQQELSTLS---------NLGQ
EFALD----FSTTEKATSALIKYFREIASLSFDEISKR---TDIP-TDKIVEFESGKI-T
PSNMDLQNLAKALTVNLRDLLP-NDKTENK-VIVKHHDEGKKWFYPSQ-TS-AYEFVELA
NTT-TLP-FSKSLEIKINNT----D----S----KEL-D--L-RTGLHQYVYNICNNTIT
INWV------------LD-----DQIFSEE---IHPNDSLYIKPFVEH------------
------------------------------------------------------------
------------------------------------------------------------
------------------------------------------------------------
------------------------------------------------------------
------------------------------------------------------------
------------------------------------------------------------
------------------------------------------------------------
------------------------------------------------------------
------------------------------------------------------------
------------------------------------------------------------
------------------------------------------------------------
--------------------------------
>MpnS_CEVO01005508.1
------------------------------------------------------------
------------------------------------------------------------
------------------------------------------------------------
------------------------------------------------------------
------------------------------------------------------------
------------------------------------------------------------
------------------------------------------------------------
---------------------------------------MVETLKNSRG-----------
-----------LEL---------------------------------------------E
RK-------------------------------------------------------R--
-----------------------IGSNFLGILNDLKRRPEDAAEELGVTLIEINSIIEGK
QEL--------SFDLVSKATSIWPVNTRDFF--------IVRDDCE------TGIKIMTA
VESKDSGRIMNRAGK-----PYYEYRDTAMSSVA-PFRPEWIMELCIV-----NDNDPN-
NKSVQWNNGHFMHQFTYFI--GEVNFYYMSPTGEKKVA--------------LMNTGDSV
YITPFVPHTFATR--KG-ASKNGLILALTYGNKLTG-EVQQELSSVS-P-------ILGK
EYVLD----FSNKNKAFGSLLSFHRNNANIPISDLATR---VKIS-KEKIESFENGLA-S
PSFEEITKFARALRINSRELFP-NDLIENN-VILQKYNEGEKWFFPES-TK-SYEFIELA
TTS-NLP-FSKAFEINVLDS----N----E----DKF-D--L-KIGLHQYVYNLGDKDIQ
LNWI------------FD-----GEKYQKI---LKPDDSAYIKPFIEH-NFR----GM--
-----G--------------KILILRVGGKSTGDAQIELSFV----GKPNVERAINEMM-
-LWF--------D-----------------------------------------------
------------------------------------------------------------
--PTG-----------------------KN------------------------------
------------------------------------------------------------
------------------------------------------------------------
------------------------------------------------------------
------------------------------------------------------------
------------------------------------------------------------
------------------------------------------------------------
------------------------------------------------------------
--------------------------------
>MpnS_CETA01151865.1
------------------------------------------------------------
------------------------------------------------------------
ME--------------------------IT------------------------------
------------------------------------------------------------
------------------------------------------------------------
------------------------------------------------------------
------------------------------------------------------------
------------------------------------------------------------
------------------------------------------------------------
------------------------------------------------SNQQLT---K--
-----------------------AGKKFLGILNDIKRRPEDAARELGVTEDEIRLIIDGK
KAV--------SSEIITKAQKIWPVNVSDFY--------VIHDDCP------TGVKIMST
EESEKSSRIMERAGK-----PYYEYRDTAMSSVA-PFRPEWIMELCYV-----NDNDAE-
NPIIQWNNGHFLHQFTYFI--GEVNFYYIDDQGRKKTA--------------VMNTGDSM
YITPFVPHTFATR--DT-AQKNGLILALTYGEKLTG-DVKQELSMLP-S-------ELGT
QFSLD----FSTKDNASASLLKFHRQISSLTIHEISRR---TKIS-ADTIINLESGSS-S
PTDEEMILLADVFNVNIRELLP-NDKKEKP-VITKSYNECKRWYYPED-ST-IYEFVELA
STT-SLP-FSKAFEISVQNP----T----K----SEH-N--L-TVGLHQYIYNIGDNELF
LNWE------------LG-----DKKYSKL---IKPNDSAYIKPFVKH-SFN----GH--
-----G--------------KLLVLRIGGKIPGDSQRELSTL----GNKNAIRAINETM-
-MWF--------N-----------------------------------------------
------------------------------------------------------------
--PSG-----------------------K-------------------------------
------------------------------------------------------------
------------------------------------------------------------
------------------------------------------------------------
------------------------------------------------------------
------------------------------------------------------------
------------------------------------------------------------
------------------------------------------------------------
--------------------------------
>MpnS_CETA01144521.1
------------------------------------------------------------
------------------------------------------------------------
------------------------------------------------------------
------------------------------------------------------------
------------------------------------------------------------
------------------------------------------------------------
------------------------------------------------------------
---------------------------------------MVIELVS--------------
------------------------------------------------------------
-----------------------------------------------ENE-------R--
-----------------------TGQNFLSILNDIKRRPEDAAKELGISTNEVNEIIQGK
REL--------TFDIVKRAIEIWPVNKRDFF--------IIEDDCI------DGIKVMTV
NDSKKSKRIMKRAGK-----PYYEYRDTVMSTVA-PFRPEWILELCIV-----DDNEPT-
NPDVQWNNGHFMHQFTYFI--GEVNFYYQDSDGEKKVA--------------IMNTGDSM
YITPFTSHSFATR--KG-AKENGLILALTYGGQLTG-DIQQELSALS-I-------KLGS
NFALD----FSSNSSASAALLNYHRKISNFTLKELSKN---TLIT-IDDLKLFESGSK-L
PSFSELKKLANALTINVRDLLP-NDKTENK-VIVKYYDEGQTWFYPED-NN-SYEFHELA
STS-ALP-FSKSFEIKVNNS----D----N----SEL-D--L-ESGLHQYVYNIGKNPIS
LTWK------------LN-----DKIFTKL---INPNDSLYLKPFIKH-NFR----GN--
-----G--------------KLLILRIGGKIPGDSQRELSIV----GKKNTERAISETM-
-LWF--------D-----------------------------------------------
------------------------------------------------------------
--PKG-----------------------KN------------------------------
------------------------------------------------------------
------------------------------------------------------------
------------------------------------------------------------
------------------------------------------------------------
------------------------------------------------------------
------------------------------------------------------------
------------------------------------------------------------
--------------------------------
>MpnS_CETA01142258.1
------------------------------------------------------------
--------------------------------------------------IHRYQS-SFI
AF--------------------------LLFIGK--------------------------
------------------------------------------------------------
----------------------------------KY------------------------
------------YVMN--------------------------------------------
-------FRYDLFNYL------YNVVKKLF------------------------------
---------------------------------------MVEAFGNSRG-----------
-----------LEL---------------------------------------------E
RK-------------------------------------------------------R--
-----------------------IGSNFLGILNDLKRRPEDAAEELGVSLVEINSIIEGK
QEL--------PFDLVSKAIRIWPVNARDFF--------IVRDDCE------TGVKIMTA
TESKDSSRIMQRAGK-----PYYEYRDTAMSSVA-PFRPEWIMELCVV-----DDNDPN-
NKSVQWNNGHFMHQFTYFI--GEVNFYYMSPTGEKKVG--------------LMNTGDSV
YITPFVPHTFATR--KG-ASKNGLILALTYGNKLTG-EVQQELSSVS-P-------ILSK
EYVLD----FSNKNKAFGSLLSFHRHNANITISDLATR---AKLP-KEKIENFENGSS-S
PSFEEINKFALALRVNSRELFP-NDLIENN-VILQKYTEGEKWFFPES-TK-SYEFIELS
TSS-NLP-YSKAFEINVLDS----N----G----DEF-D--L-KVGLHQYVYNLG-----
------------------------------------------------------------
------------------------------------------------------------
------------------------------------------------------------
------------------------------------------------------------
------------------------------------------------------------
------------------------------------------------------------
------------------------------------------------------------
------------------------------------------------------------
------------------------------------------------------------
------------------------------------------------------------
------------------------------------------------------------
------------------------------------------------------------
--------------------------------
>MpnS_CETA01096874.1
------------------------------------------------------------
------------------------------------------------------------
------------------------------------------------------------
------------------------------------------------------------
------------------------------------------------------------
------------------------------------------------------------
------------------------------------------------------------
----------------------------------KNRNSMKVEEID--------------
------------------------------------------------------------
-----------------------------------------------QRKIKLI---K--
-----------------------SGRNFLGILNDIKRRPEDAANELKISLEKINSILSGD
SEL--------TDDIVNIAVKIWPVNRRDFY--------TMEDDCP------EGIKIMTA
SESEKSSRIMNRAGK-----PYYEYRDTAMSKIG-PFRPEWIEEICHV-----KDNDPE-
NDNVQWNNGHFMHQFTYFI--GRVNFYYKDENGIKQTA--------------VMNSGDSM
YITPFVPHTFATG--DG-AKENGLILALTYGGKLTG-DPQHELSALS---------GLGS
EFALD----FSSKEKTYSSLLKFHRENANLSLNEISKR---TGIS-KDELGKFENGTK-N
PTIEELKKIAESQTINIRDLLP-NDKIEKK-VIVKHHEECKSWFFPED-SK-CYKMYELV
TST-TLP-FSKSFEIEILDE----N----S----PKL-D--L-RSGTHQYAYNIGKVPVT
FNWK------------LG-----KNVYKKE---FHPGDSLYIKPFISH-NFR----GN--
-----G--------------KIIVLRIGGKTSGDAQRELSIV----GKDNAERAISETT-
-QWF--------D-----------------------------------------------
------------------------------------------------------------
--PQG-----------------------KN------------------------------
-----------SIEYIQ--L--MNKKN---------------------LIIIMIDGGRYD
R-AINSSLFKKL--------EVNSVFFSNSITYGPHT-IAAMHAVFSGSYGTRTGTNSYW
STFKFKKG--EFKTLTEYFKNMNFITHADVIN-----------KLVIPKQGFDNF-IIHD
EINDNLTSRHIELLEKINRSFLD--GKNYFLYLHYS------------------------
--------------------KIHT--GIMNE------------VLKIYNNYSEEYF----
------------------------------------------------------------
------------------------------------------------------------
--------------------------------
>MpnS_CETA01010727.1
------------------------------------------------------------
------------------------------------------------------------
------------------------------------------------------------
------------------------------------------------------------
------------------------------------------------------------
------------------------------------------------------------
------------------------------------------------------------
------------------------------------------------------------
------------------------------------------------------------
------------------------------------------------------------
-----------------------------------KRRPEDAARELNVPLEQINAIIEGK
KSL--------PSEIIESATKIWPVNPSDFY--------VIRDDSP------TGVKIMSA
EESKKTSRVMNRAGK-----PYYEYRDTVMSDVA-PFRPEWIKQLCVV-----NDNDPE-
NPMVRWNNGHFMHQFTYFI--GNVNFYYIDEDGKKQTA--------------IMKTGDSM
YITPFVPHTFATR--KN-SNKNGLILALTYGDKLTG-EIKQELASLA-T-------ELAS
QFSLD----FSTRENGSASLLKFHRQISSLTVNEVSRR---TKLS-IETIHDLENAKR-L
PSTEEIVLLANAFNVNTRELIS-NDKVEKK-VIIKSSEDCKKWGYPEE-SQ-NYEFIELA
STS-SLP-FSKTFEIKVQNS----N----N----EDY-D--L-IAGLHQFVYNVGNDELL
LNWE------------LD-----GKKYTKS---I--------------------------
------------------------------------------------------------
------------------------------------------------------------
------------------------------------------------------------
------------------------------------------------------------
------------------------------------------------------------
------------------------------------------------------------
------------------------------------------------------------
------------------------------------------------------------
------------------------------------------------------------
------------------------------------------------------------
------------------------------------------------------------
--------------------------------
>MpnS_CEQM01030123.1
------------------------------------------------------------
------------------------------------------------------------
------------------------------------------------------------
------------------------------------------------------------
------------------------------------------------------------
------------------------------------------------------------
------------------------------------------------------------
----------------------------------------MKLSKNELK-----------
------------------------------------------------------------
---------------------------------------------------------K--
-----------------------SGQNLRGLLNDLKRRPQDAANQLGFSIEEIEEYISGT
KPI--------SSEFINIACEKWPVNERDFF--------VIRDDCP------SGLKIMRS
SDSKKSSRVMERAGK-----PYYEYRDTVITSST-SFRPEWIEELCFV-----DDNDPD-
NSSVQWNNGHFMHQFTYFI--GEVNYYFKDESGKKCVK--------------EMNTGDSC
YITPFVPHSFTTR--AG-AKKPGLILALTFGSNLSG-DAQQELAAISNP-------SIAS
QFAMD----FSTSDKSTGSLINYFRNSFSISIQELSKR---SKVS-EKKLQSIESGL--N
ASIDELKKIADSMNINLRDILP-NDNNEPN-TIIKRHKDGNRWKLGEN-KE-YYEIVELA
NTS-SLP-YTRSLEISVISD----D----NY---DEL-D--Q-DVGLHQYIYNVGNKELV
INFE---------------------NGFEK---LHPGDSCYIKPFFKH-NFR----GN--
-----G--------------KLLCLRIGGRIGGDPHRELSII----GRKNSERAISESL-
-PWF--------N-----------------------------------------------
------------------------------------------------------------
--VEG-----------------------SN------------------------------
------------------------------------------------------------
------------------------------------------------------------
------------------------------------------------------------
------------------------------------------------------------
------------------------------------------------------------
------------------------------------------------------------
------------------------------------------------------------
--------------------------------
>MpnS_CEVM01066391.1
------------------------------------------------------------
------------------------------------------------------------
------------------------------------------------------------
------------------------------------------------------------
------------------------------------------------------------
------------------------------------------------------------
------------------------------------------------------------
------------------------------------------------------------
------------------------------------------------------------
------------------------------------------------------------
------------------------------------------------------------
MGL--------STEIISKATKIWPVNPRDFY--------IMHDDCP------NGLKVMRC
EDSIKSSRIMHRGGK-----PYYEYRDTAMSSVG-PFRPEWIEELCVV-----DDNELD-
NREVQWNNGHFMHQFTYFI--GDVNFYYIDENGKKKVS--------------VMNTGDSN
YITPFTPHSFATR--RG-ARKNGLILALTYGNNLTG-DSQHELSSIG-K-------KLGK
EFAFD----FSSKEIASVSLLKFHRNNSSLTLDELSKR---TNMD-IEKLKGFENGK--I
PTYSEYAILAECLQVNIRDLLP-YDEISNK-VIIQFHKNTKKWFYPEN-TK-NYELVELA
NTI-SLP-YSKALEVNILNE----N----D----KTL-D--L-KIGLHQYGYNIGDTEVT
ISYE------------SE-----DGLKDDM---IKPGDSFYIKPFLAH-NFR----GK--
-----G--------------KLLILRISGKITGEPQRELSLI----GKKNMVRVINETT-
-QWF--------N-----------------------------------------------
------------------------------------------------------------
--PKG-----------------------KN------------------------------
------------------------------------------------------------
------------------------------------------------------------
------------------------------------------------------------
------------------------------------------------------------
------------------------------------------------------------
------------------------------------------------------------
------------------------------------------------------------
--------------------------------
>MpnS_CEVM01066081.1
------------------------------------------------------------
------------------------------------------------------------
------------------------------------------------------------
------------------------------------------------------------
------------------------------------------------------------
------------------------------------------------------------
------------------------------------------------------------
------------------------------------------------------------
------------------------------------------------------------
------------------------------------------------------------
-------------------------------------------KELNVTIAEISLIIKGE
RKL--------TPEMVTRAAEIWSINERDFY--------IIRDDCN------FGVKIMTS
TNSEKSSRIMDRAGK-----PYYEYRDTVMSSLA-PFRPEWIMELCYV-----DDNDPK-
NPNAQWNRGHFMHQFTYFV--GDVNFYYLDSDGKKQVA--------------VMNTGDSM
YITPFTPHTFTTR--SG-AKQNGLILALTYGNKLTG-DVQQELSAIS-S-------ELGQ
EYALD----FSSKQHTFSSLLKFHREIGSISINELSQR---SNVS-ERKIEDFENNVS-M
PSEIELQSLATSLNINTRDLRP-NEKIENK-VILQCHKEGKDWFYPE--SK-NYKFHDLA
SST-TLP-YSKAFEIDMLSQ----D----D----SSL-D--L-EVGLHQYIYN-------
------------------------------------------------------------
------------------------------------------------------------
------------------------------------------------------------
------------------------------------------------------------
------------------------------------------------------------
------------------------------------------------------------
------------------------------------------------------------
------------------------------------------------------------
------------------------------------------------------------
------------------------------------------------------------
------------------------------------------------------------
------------------------------------------------------------
--------------------------------
>MpnS_CEVM01059406.1
MSNTLENIVNDGNLVWGKNLESHPEKFCVKLTDKTIHELKTKRNQLKN----HKKNSFPN
LENEINELKIEKIIDGVGLLIIDGTSFVDFSKDEVKQIYEIICKLFGTLYIQNIKD-EKI
VE--------------------------ITDEGKSMLSG----------------ARYHQ
TKEGGSYHTDSPH----WE-----------------------------------------
--------------NVPDLVGLFCINQAKKGGISKFVS----------------------
-----------TYTIHNQIL---NE----------------QND------------KLK-
-------TLYEKFYFDKRGEFQTDESKTIFEPVFVFENGKLHCRYLRNYIISGHELENVP
LSPLQKDSIDLLEQITQVPENILSYDLKTNDMIFFDNHRMLHGRTEFED-----------
-----------YEE---------------------------------------------E
DKKRRLLR---------TWIKMNSR----------------------EKKPEFV---R--
-----------------------FGRYLLGILNDLKRRPVDAAEELNISLEEMNDILEGY
KEI--------SPEIITRAKTIWPINLRDFY--------LLEDDCP------NGVKIMRE
NESAESSRIMTRGEN-----PYYEYRDTVMSQVA-PFRPEWIKELCVV-----DDNDPK-
NILAKWNNGHFMHQFTYFI--GDVNFYYLDSDGKKQVA--------------IMNTGDSM
YVTPFVPHTFTTR--SG-AKTEGLILALTYGDKLAG-DAKQELACFS-T-------ELAK
QFSLD----FSTREKSSGSLIKFHRQISSLTLSEFSKR---TGIS-KDKLLKFENGKL-I
PDNVDLVKIAQAFNVNTRELLA-NDLIEKK-VVIQKHDECSKWEFPEK-SK-RYIFHELA
TSS-ALP-FSKALEIQVQNS----S----D----NEY-D--L-QIGLHQYVYNVGKTELS
LNWE------------LE-----GNMYSER---IKSGDSIYVKPFVKH-NFR----GE--
-----G--------------RLVALRIGGKIPGDSQRELSLL----GSKNASRAINETK-
-LWF--------N-----------------------------------------------
------------------------------------------------------------
--ADN-------------------------------------------------------
------------------------------------------------------------
------------------------------------------------------------
------------------------------------------------------------
------------------------------------------------------------
------------------------------------------------------------
------------------------------------------------------------
------------------------------------------------------------
--------------------------------
>MpnS_CEVM01034876.1
------------------------------------------------------------
------------------------------------------------------------
------------------------------------------------------------
------------------------------------------------------------
------------------------------------------------------------
------------------------------------------------------------
------------------------------------------------------------
---------------------------------------MESFENTIK------------
-----------IND---------------------------------------------K
DK-------------------------------------------------------R--
-----------------------IGNNFLGILNDLKRRPEDASRELGVSVEIIDGIISGE
IKL--------STEIVKQAIKIWPVNERDFY--------IITDDCA------TGVKIMRS
EKSEKSSRIMKRAGK-----PYYEYRDTVASTLA-PFRPEWIMELCYV-----KDNDPN-
NSEIQWNNGHFMHQFTYFI--GEVNFYYKGLDGTKQVA--------------VMNTGDSM
YITPFTPHTFATR--AG-AKQNGLILALTFGNKILG-DVKQELSAIS-T-------ELGQ
EYALD----FSSEKQTLSSLLKFHREICSISIKELSIR---TEID-SNKIKKLELGEI-K
PSESEISSIANALNVNIRDLIP-NDKIENK-VIIKYHDEGREWYYPEN-DN-RYRFTELA
TTT-TLP-YSKAFETDVLSV----I----E----HPLMD--I-KTGLHQYVYNISMDNIT
LNWS------------FN-----DKQYSEV---IHPDDSVYIKPFVHH-NFR----GS--
-----G--------------KLLVLRLGGKIVGDSQRELSVI----GKENVKRAINESM-
-QWF--------E-----------------------------------------------
------------------------------------------------------------
--PSG-----------------------HN------------------------------
------------------------------------------------------------
------------------------------------------------------------
------------------------------------------------------------
------------------------------------------------------------
------------------------------------------------------------
------------------------------------------------------------
------------------------------------------------------------
--------------------------------
>MpnS_CERX01279575.1
------------------------------------------------------------
------------------------------------------------------------
------------------------------------------------------------
------------------------------------------------------------
------------------------------------------------------------
------------------------------------------------------------
------------------------------------------------------------
---------------------------------------MLDSEIN--------------
------------------------------------------------------------
--------------------------------------------------TTML---R--
-----------------------IGNNFLGILNDIKRRPEDAATELGVSEELISSIIEGR
SEL--------PSDLVDKAVKIWPVNKRDFY--------IIEDDCP------DGIKLMSA
GDSEKSKRIMERAGK-----PYYEYRDTAMSKVA-PFRPEWIMELCNV-----ENNDPE-
NELVQWNNGHFLHQFTYFI--GNVNFYYKDENGTKQTA--------------VMNTGDSM
YITPFVPHTFATR--QG-SGSNGLILALTYGGKLTG-EHQQELSSMS---------NLGS
EFALD----FSSKNKASSSLLKYHREISSLSLEELSIR---TSIP-LDELESFESDSK-I
PTFLQLEKIANAFVVNIRDLLP-NDKVEKK-VIITHNDKTRSWFFPEN-KK-FYKFHELA
STT-ALP-FSKSFKVDILNS----T----D----PSL-D--L-RSGLHQYVYNIGQKSVV
IHWQ------------LN-----NKILEQK---IEPNDSIYIKPFIKH-NFR----GT--
-----G--------------NLLILRVGGKIPGDSQRELSIV----GKNNAQRAISETM-
-LWF--------D-----------------------------------------------
------------------------------------------------------------
--KTG-----------------------KK------------------------------
------------------------------------------------------------
------------------------------------------------------------
------------------------------------------------------------
------------------------------------------------------------
------------------------------------------------------------
------------------------------------------------------------
------------------------------------------------------------
--------------------------------
>MpnS_CERX01122853.1
------------------------------------------------------------
------------------------------------------------------------
------------------------------------------------------------
------------------------------------------------------------
------------------------------------------------------------
------------------------------------------------------------
------------------------------------------------------------
------------------------------------------------------------
------------------------------------------------------------
------------------------------------------------------------
------------------------------------------------------------
---------------------------------------------------------MSA
EDSEKSSRIMNRAGK-----PYYEYRDTAMSKVS-PFRPEWIEELCNV-----TNNDPE-
NEHVQWNNGHFMHQFTYFI--GDVNFYYKDDNGVKQTA--------------VMKTGDSM
YITPFVPHTFTTR--EG-AKTNGLILALTYGGKLTG-DSQLELSSLS---------GLGA
EFSLD----FSTIESSIGSLLKFHRENSNLSLEEISKR---TKIE-IDELNAFETGKK-N
PSFSELKKIAESQTINLRDLLS-NDKIEEK-VIIKSHDECKSWFYPED-TK-CYELVELA
STT-ALP-FSKSFEMNVINQ----N----N----PEL-D--L-KTGSHQYAYNIGDTQIS
LNWK------------LG-----GNIHTKN---LSPGDSLYIKPFIEH-NFR----GK--
-----G--------------KILILRIGGKVSGDAQRELSIV----GKKNAERAISETT-
-QWF--------D-----------------------------------------------
------------------------------------------------------------
--PRG-----------------------KK------------------------------
------------------------------------------------------------
------------------------------------------------------------
------------------------------------------------------------
------------------------------------------------------------
------------------------------------------------------------
------------------------------------------------------------
------------------------------------------------------------
--------------------------------
>MpnS_CERI01117601.1
------------------------------------------------------------
------------------------------------------------------------
------------------------------------------------------------
------------------------------------------------------------
------------------------------------------------------------
------------------------------------------------------------
------------------------------------------------------------
------------------------------------------------------------
------------------------------------------------------------
-----------------------------------------------------M---KN-
----------------------LSSLKFRKILNDLKRRPEDAAKELDVAVNLVENILQGK
EQI--------SFELIKKAVSVWPVNYSDFF--------YVSDDTK------NDYKIFKF
SESNSSERKMFRNGK-----PYYLYKDTVMSKIS-SFRPEWIQQLSVV-----NDDNPD-
NPNVIFNNGHFLHQFTYFI--GPVNFYYI-ENGIKKIA--------------KMNTGDSM
YIGPYMPHTFTTR--KNDENILGHILALTYSDKVDS-ENINEIVAIG-E-------KLSP
KLKIN----SDDEIKAFKDNLIMYFKASSFTKEAFQEF---SGLN-LDDLLESQK----I
PDFKLLKKISDTLDINLRDLLPPIKKFN---VKIKKYNSNKKWFYPSNRSQ-FYSITELA
SVN-QLP-NSKSLELIVLKD----E----E----IEE-N--L-EIPRHQYLYNIGDTETK
IKI--------------------DNKILES---FSPGDSIYMKPNIKH-KFI----GK--
-----S--------------KILILRIGGKISGDVLYQLSMV----SDENFVRLIVDNQ-
-PWF--------N-----------------------------------------------
------------------------------------------------------------
--K---------------------------------------------------------
------------------------------------------------------------
------------------------------------------------------------
------------------------------------------------------------
------------------------------------------------------------
------------------------------------------------------------
------------------------------------------------------------
------------------------------------------------------------
--------------------------------
>MpnS_CEQH01146455.1
------------------------------------------------------------
------------------------------------------------------------
------------------------------------------------------------
------------------------------------------------------------
------------------------------------------------------------
------------------------------------------------------------
------------------------------------------------------------
------------------------------------------------------------
------------------------------------------------------------
SRKRHLLR---------TWIKFDSS---------------------GMKKPEHV---R--
-----------------------FGRYFLGLINDLKRRPEDAAKELNISLEHMMDLLEGR
KEI--------SSEIISRAKKIWPVSSRDFF--------LIEDDCP------NGVKIMHA
EDSARSSRIMERGGS-----PYYEYRDTVMSGGA-PFRPEWIKELFYV-----NDNDPN-
NRTVKWNNGHFMHQFTYFI--GDVNFYYIDDNGKKQTA--------------VMKTGDSM
YITPFIPHTFATR--KG-AKKNGLILALTYGDKLVG-EIKQELASLS-T-------ELAA
QFSLD----FSTKENASASLIKFHRQISNLTINEVSRR---TKIS-IETIRELESGNC-L
PSEKEIVLLANAFTINTRELIP-NDKIERK-VVVKSHEECERWYYPEE-SK-IYEFTALA
STS-SLP-FSKAFEIKVQNS----S----N----PDF-D--L-KVGLHQYIYNVGNSELF
LNWE------------LD-----GEKYCEL---IKPGDSVYIKPFIKH-NFR----GD--
-----G--------------NLVALRIGGKIPGDSQRELSIL----GRRNVSRAISET--
------------------------------------------------------------
------------------------------------------------------------
------------------------------------------------------------
------------------------------------------------------------
------------------------------------------------------------
------------------------------------------------------------
------------------------------------------------------------
------------------------------------------------------------
------------------------------------------------------------
------------------------------------------------------------
--------------------------------
>MpnS_CEQH01025949.1
------------------------------------------------------------
------------------------------------------------------------
------------------------------------------------------------
------------------------------------------------------------
------------------------------------------------------------
------------------------------------------------------------
------------------------------------------------------------
------------------------------------------------------------
------------------------------------------------------------
------------------------------------------------------------
----------------------------------------DAAEELNISLEEMNDILEGY
KEI--------PPEIITRAKTIWPINLRDFY--------LLEDDCP------NGVKIMRE
NESAESSRIMTRGED-----PYYEYRDTVMSQVA-PFRPEWIKELCVV-----DDNDPK-
NILAKWNNGHFMHQFTYFI--GDVNFYYLDSDGKKQVA--------------IMNTGDSM
YVTPFVPHTFTTR--SG-AKTEGLILALTYGDKLAG-DAKQELACFS-T-------ELAK
QFSLD----FSTREKSSGSLIKFHRQISSLTLSEFSKR---TGIS-KDKLLKFENGKL-I
PDNADLVKIAQAFNVNTRELLA-NDLIEKK-VVIQKHDECSKWEFPEK-SK-RYIFHELA
TSS-TLP-FSKALEIQVQNS----S----D----NEY-D--L-QIGLHQYVYNVGKTELS
LNWE------------LE-----GNMYSER---IKSGDSIYVKPFVKH-NFR----GE--
-----G--------------RLVALRIGGKIPGDSQRELSLL----GSKNASRAINETK-
-LWF--------N-----------------------------------------------
------------------------------------------------------------
--AGN-------------------------------------------------------
------------------------------------------------------------
------------------------------------------------------------
------------------------------------------------------------
------------------------------------------------------------
------------------------------------------------------------
------------------------------------------------------------
------------------------------------------------------------
--------------------------------
>MpnS_CEQH01014637.1
------------------------------------------------------------
------------------------------------------------------------
------------------------------------------------------------
------------------------------------------------------------
------------------------------------------------------------
------------------------------------------------------------
------------------------------------------------------------
---------------------------------------MMDKQEK--------------
------------------------------------------------------------
-----------------------------------------------SQSKELI---K--
-----------------------SGQNFLGILNDLKRRPEDAATELGISLEEITQIIDGE
KIL--------SQEIIEKAVKIWPLNVSDFY--------IIYDDTP------TGVKLMSA
EESKMSSRIMNRAGK-----PYYEYRDTVMSSVA-PFRPEWIMELCQV-----DDNNSE-
NTNAKWNNGHFMHQFTYFI--GDVNFYYLDEDNKKQVS--------------VMKTGDSM
YISPFVPHTFTSR--NK--QSNGLILALTYGNKLTG-DVKQELSGLS-I-------EAGS
QFSLD----FSTKEKSSASLLKFHRDISSLPINEVSIR---TKIP-VHTIIELENAKR-L
PTHDEIILLARSYNVNSRELIA-DDEIEKK-VVVKPHNECKKWYYPDN-SK-IYEFVELA
STT-SLP-FSKAFEINVQNS----D----I----SDY-D--F-KVGLHQFIYNVGENELM
LNWE------------FN-----DKKHTKL---IQPGDSIYIKPFIKH-NFR----G---
------------------------------------------------------------
------------------------------------------------------------
------------------------------------------------------------
------------------------------------------------------------
------------------------------------------------------------
------------------------------------------------------------
------------------------------------------------------------
------------------------------------------------------------
------------------------------------------------------------
------------------------------------------------------------
------------------------------------------------------------
--------------------------------
>MpnS_CESJ01286666.1
------------------------------------------------------------
------------------------------------------------------------
------------------------------------------------------------
------------------------------------------------------------
------------------------------------------------------------
------------------------------------------------------------
------------------------------------------------------------
---------------------------------------MKNN-----------------
------------------------------------------------------------
------------------------------------------------SDKQYL---E--
----------------------LIGSRILSELNDLKRTIESASDEIEMPLESMKSIIQGE
TDFK------EMIEFLFKLERSYPIDVSEIL--------MSKNDCP------NGVLVMRA
NESKKSSRIFARANRDKKLSPYYEYRDTAMSNGS-KLRPEWIEQLRVV-----DDCDPN-
NPDVIYNNGHLMHQITFFI--GPVNFYYE-IAGVKYCD--------------EMNTGDSN
YITPFIKHSFTSR--N--ANEQALIIAVTFGGEVRS--AQKEIYNLG-L-------ERLK
KFQLP----IHDRNNAIQKLIQQYLDNESMTIDILKEKISMGEIK-L-ELNSILDANH-D
LTNHEIKNLSNLLNIEPYDLMIPKYSSEED-VIITRNNKNDSYYYPSKKKE-FYKIYPLA
RSS-RMP-NGKSFNIEVLSS----N---------YNKDD-LW-ECSLHQYLYNFGNHPVK
IIWQ------------HG-----NKQISSS---IESGDSCYIQPGIRH-CFI-NI-SSAR
-----G--------------RLVNIRIAGEITLSVQRELSAL----TQL--ERVALETK-
-PWF--------DPKPK-------------------------------------------
------------------------------------------------------------
------------------------------------------------------------
------------------------------------------------------------
------------------------------------------------------------
------------------------------------------------------------
------------------------------------------------------------
------------------------------------------------------------
------------------------------------------------------------
------------------------------------------------------------
--------------------------------
>MpnS_CESJ01137043.1
------------------------------------------------------------
------------------------------------------------------------
------------------------------------------------------------
------------------------------------------------------------
------------------------------------------------------------
------------------------------------------------------------
------------------------------------------------------------
---------------------------------------ME-K-----------------
------------------------------------------------------------
------------------------------------------------LEDKYL---K--
----------------------LLGSRILSELNDLKRTVESASSELDLTVTKLQAAVEGQ
LTTQ------EVMEILFKLGQTYPIDISEIL--------LVESDCT------NGVKVCKA
SESKKSRRVFVRSNRDNELTPYYEYRDTAMSNTS-MFRPEWIEQLRVV-----KDCDPL-
NSDVVYNNGHLMHQVTFFI--GPVNFYYE-VEGIKYCQ--------------EMNTGDSN
YITPFVKHSFASR--D--ENEQALIIACTFGGEAKR--AQKEMYNLG-S-------EGVE
NFLLP----KVNTNDATKSLILQHLENENMNAEILQSKIQKQNID-L-DLNTLLSPDG-D
ISYSQLCKLSKLINVEVYDLMVSQNAIDDQ-VIMTKSNPDNIYCYPESQET-QYRIQPLV
RTS-RLA-NVKSFDIEVLAQ----S---------YSAKL-LW-QSTLHQYVYNYGDCSVD
LFWS------------YG-----SESYTST---IEAGDSCYLQPNLPH-CFV-NS-SSAR
-----G--------------RLINIRIPGAISLDVQREISAF----ADL--ERITSETK-
-PWF--------NPKGS-------------------------------------------
------------------------------------------------------------
------------------------------------------------------------
------------------------------------------------------------
------------------------------------------------------------
------------------------------------------------------------
------------------------------------------------------------
------------------------------------------------------------
------------------------------------------------------------
------------------------------------------------------------
--------------------------------
>MpnS_CEVE01135802.1
------------------------------------------------------------
------------------------------------------------------------
------------------------------------------------------------
------------------------------------------------------------
------------------------------------------------------------
------------------------------------------------------------
------------------------------------------------------------
---------------------------------------MKDK-----------------
------------------------------------------------------------
---------------------------------------------------KLT---V--
----------------------KIGARILSEANDLKRTISTLAKEVNIDEKEIKLIIDGK
CDLN------DSYDLIKKMGEVYSIDISDLF--------IMESDCE------NSIKIMRS
NDSISSKRVYDRANRDQINSPYYEYRDTATSALS-PFKPEWIKQLRVV-----EDNDPY-
NPDVIFNNGHFMHQTTFFV--GPVNFYYE-INGKKFCK--------------EMNTGDSN
YITPYWPHSFTSR--D--SSKEAYIVAITFGADVSR--AQKEIYELG-N-------RS-K
DYVLE----IRDQYKGVRGLIKQHMMNEHIDINQMKKIAKNKSLS-L-DLERVIFGKD-K
IEINELESLATILNIEFSDLLVPNYNPEDE-VVIYKSNKKNRYPFPDENNC-TYLIEPLS
RAA-KMP-LMKSFSIEVVSE----N---------TV--K-NL-NSSLHSYIYNYGDSDIL
INWS------------YN-----GESFQKV---IKGNDSLYMQPFIEH-GFS-CK--TGD
-----G--------------KLYVVRVSGSVNLTTQKEMSYF----ANI--DRFFNETE-
-CWF--------D-----------------------------------------------
------------------------------------------------------------
------------------------------------------------------------
------------------------------------------------------------
------------------------------------------------------------
------------------------------------------------------------
------------------------------------------------------------
------------------------------------------------------------
------------------------------------------------------------
------------------------------------------------------------
--------------------------------
>MpnS_CETS01159222.1
------------------------------------------------------------
------------------------------------------------------------
------------------------------------------------------------
------------------------------------------------------------
------------------------------------------------------------
------------------------------------------------------------
------------------------------------------------------------
------------------------------------------------------------
------------------------------------------------------------
------------------------------------------------------------
------------------------------------------------------------
-------------------------------------------------------KIMTA
SESEKSSRIMNRAGK-----PYYEYRDTAMSKIG-PFRPEWIEEICHV-----KDNDPE-
NDNVQWNNGHFMHQFTYFI--GRVNFYYKDENGIKQTA--------------VMNSGDSM
YITPFVPHTFATG--DG-AKENGLILALTYGGKLTG-DPQHELSALS---------GLGG
EFALD----FSSKEKTYSSLLKFHRENANLSLNEISKR---TGIS-KDELGKFENGTK-N
PTIEELKKIAESQTINIRDLLP-NDKIEKK-VIVKHHEECKSWFFPED-SK-CYKMYELA
TST-TLP-FSKSFEIEILDE----N----S----PKL-D--L-RSGTHQYAYNIGKVPVA
FNWK------------LG-----KNVYKKE---FHPGDSLYIKPFISH-NFR----GN--
-----G--------------KIIVLRIGGKTSGDAQRELSIV----GKDNAERAISETT-
-QWF--------D-----------------------------------------------
------------------------------------------------------------
--PQG-----------------------KN------------------------------
-----------SIEYIQ--L--MNKKN---------------------LIIIMIDGGRYD
R-AINSSLFKKL--------EVNSVFFSNSITYGPHT-IAAMHAVFSGSYGTRTGTNSYW
STFKFKKD--EFKTLTEYFKNMNFVTHADVIN-----------KLVIPKQGFDNF-IIHD
EINDNLTSRHIELLEKINRSFLD--GKNYFLYLHYS------------------------
--------------------KIHT--GIMN------------------------------
------------------------------------------------------------
------------------------------------------------------------
--------------------------------
>MpnS_CETS01079545.1
------------------------------------------------------------
------------------------------------------------------------
------------------------------------------------------------
------------------------------------------------------------
------------------------------------------------------------
------------------------------------------------------------
------------------------------------------------------------
------------------------------------------------------------
------------------------------------------------------------
------------------------------------------------------------
------------------------------------------------------------
------------------------LNISDFY--------IIYDDTP------TGVKLMSA
EESKMSSRIMNRAGK-----PYYEYRDTVMSSVA-PFRPEWIMELCQV-----DDNNSE-
NTDAKWNNGHFMHQFTYFI--GDVNFYYLDENDKKQVS--------------IMKTGDSM
YISPFVPHTFTSR--NK--QSNGLILALTYGNKLTG-DVKQELSGLS-T-------EAGS
QFSLD----FSTKEKASAALLKFHREILSLPINEVSIR---TKIP-TDTIIDLENAKR-L
PTQDEIILLARSYNVNSRELMA-DDKTE-K-VVVKPYNECKKWYYPEN-SK-IYEFVELT
STP-SLP-FSKAFEINVQNS----D----S----LDY-D--F-KVGLHQFIYNVGENELL
LNWE------------FT-----GKKYTKL---IQPGDSIYIKPFIKH-NFR--------
------------------------------------------------------------
------------------------------------------------------------
------------------------------------------------------------
------------------------------------------------------------
------------------------------------------------------------
------------------------------------------------------------
------------------------------------------------------------
------------------------------------------------------------
------------------------------------------------------------
------------------------------------------------------------
------------------------------------------------------------
--------------------------------
>MpnS_CETS01072380.1
------------------------------------------------------------
------------------------------------------------------------
------------------------------------------------------------
------------------------------------------------------------
------------------------------------------------------------
------------------------------------------------------------
------------------------------------------------------------
-------------------------------MIFFDNHRMLHGRTEFED-----------
-----------YEE---------------------------------------------E
DKKRRLLR---------TWIKMNSR----------------------EKKPEFV---R--
-----------------------FGRYLLGILNDLKRRPIDAAKELNISLEEMNDILEGY
KEI--------PPEIITRAKTIWPINLRDFY--------LLEDDCP------NGVKIMRE
NESAESSRIMTRGEN-----PYYEYRDTVMSQVA-PFRPEWIKELCVV-----DDNDPK-
NILAKWNNGHFMHQFTYFI--GDVNFYYLDNDGKKQVA--------------IMNTGDSM
YVTPFVPHTFTTR--SG-AKTEGLILALTYGDKLAG-DAKQELACFS-T-------ELAK
QFSLD----FSTREKSSGSLIKFHRQISSLTLSEFSKR---TGIS-KDKLLKFENGEL-I
PDNVDLVKIAQAFNVNTRELLA-NDLIEKK-VVIQKHDECSKWEFPEK-SK-RYIFHELA
TSS-ALP-FSKALEIQVQNS----S----D----NEY-D--L-QIGLHQYVYNVGKTELS
LNWE------------LE-----GNMYSER---IKSGDSIYVKPFVKH-NFR----GE--
-----G--------------RLVALRIGGKIPGDSQRELSLL----GNKNASRAINETK-
-LWF--------N-----------------------------------------------
------------------------------------------------------------
--AGN-------------------------------------------------------
------------------------------------------------------------
------------------------------------------------------------
------------------------------------------------------------
------------------------------------------------------------
------------------------------------------------------------
------------------------------------------------------------
------------------------------------------------------------
--------------------------------
>MpnS_CETS01057955.1
------------------------------------------------------------
------------------------------------------------------------
------------------------------------------------------------
------------------------------------------------------------
------------------------------------------------------------
------------------------------------------------------------
------------------------------------------------------------
------------------------------------------------------------
------------------------------------------------------------
------LR---------TWIKFDSS---------------------GMKKPEHV---R--
-----------------------FGRYFLGLINDLKRRPEDAAKELNISLEHMMDLLEGR
KEI--------SSEIISRAKKIWPVSSRDFF--------LIEDDCP------NGVKIMHA
EDSARSSRIMERGGS-----PYYEYRDTVMSGGA-PFRPEWIKELFYV-----NDNDPN-
NRTVKWNNGHFMHQFTYFI--GDVNFYYIDDNGKKQTA--------------VMKTGDSM
YITPFIPHTFATR--KG-AKKNGLILALTYGDKLVG-EIKQELASLS-T-------ELAA
QFSLD----FSTKENASASLIKFHRQISNLTINEVSRR---TKIS-IETIRELESGNC-L
PSEKEIVLLANAFTINTRELIP-NDKIERK-VVVKSHEECERWYYPEE-SK-IYEFTALA
STS-SLP-FSKAFEIKVQNS----S----N----PDF-D--L-KVGLHQYIYNVGNSELF
LNWE------------LD-----GEKYCEL---IKPGDSVYIKPFIKH-NFR----GD--
-----G--------------NLVALRIGGKIPGDSQREL---------------------
------------------------------------------------------------
------------------------------------------------------------
------------------------------------------------------------
------------------------------------------------------------
------------------------------------------------------------
------------------------------------------------------------
------------------------------------------------------------
------------------------------------------------------------
------------------------------------------------------------
------------------------------------------------------------
--------------------------------
>MpnS_CETT01292310.1
------------------------------------------------------------
------------------------------------------------------------
------------------------------------------------------------
------------------------------------------------------------
------------------------------------------------------------
------------------------------------------------------------
------------------------------------------------------------
------------------------------------------------------------
------------------------------------------------------------
------------------------------------------------------------
------------------------------------------------------------
------------------------------------------------------------
---------------------------------G-PFRPEWIEMLCVV-----DDNEPS-
SKQVQWNNGHFMHQFTYFL--GDVNFYYIGENGEKKVG--------------VMNIGDSN
YITPFTPHSFTTR--KD-AKKNGLILALTYGNNLSG-DSQHELSSIG-K-------KLGK
EFALD----FSSKENASASLIKFHRNNSSLTLHELSKR---TNMD-IEKLKDFENGK--I
PTYSEYTILAEHFNVNIRDLFS-YDKISNK-VIVRLHKNTKKWFYPED-TK-NYELVELA
NAN-SLP-YSKALEINILSE----N----D----KTL-D--L-KVGLHQYGYNISNTDVS
ISYE------------SN-----DGLKTDV---IKPGDSFYLKPFVAH-NFR----GK--
-----G--------------KMLVLRISGKITGEPQRELSLI----GKKNMVRVINETM-
-QWF--------N-----------------------------------------------
------------------------------------------------------------
--AKEEI---------------------KN------------------------------
------------------------------------------------------------
------------------------------------------------------------
------------------------------------------------------------
------------------------------------------------------------
------------------------------------------------------------
------------------------------------------------------------
------------------------------------------------------------
--------------------------------
>MpnS_CETT01145177.1
------------------------------------------------------------
------------------------------------------------------------
------------------------------------------------------------
------------------------------------------------------------
------------------------------------MA----------------------
-----------RYLIH--------------------------------------------
------------------------------------------------------------
-------------------------------------NIMESFENTIK------------
-----------IND---------------------------------------------K
DK-------------------------------------------------------R--
-----------------------IGNNFLGILNDLKRRPEDASRELGVSVEIIDGIISGE
IKL--------STEIVKQAIKIWPVNERDFY--------IITDDCA------TGVKIMRS
EKSEKSSRIMKRAGK-----PYYEYRDTVASTLA-PFRPEWIMELCYV-----KDNDPN-
NSEIQWNNGHFMHQFTYFI--GEVNFYYKGLDGTKQVA--------------VMNTGDSM
YITPFTPHTFATR--AG-AKQNGLILALTFGNKILG-DVKQELSAIS-T-------ELGQ
EYALD----FSSEKQTLSSLLKFHREICSISIKELSIR---TEID-SNKIKKLELGEI-K
PSESEISSIANALNVNIRDLIP-NDKIENK-VIIKYHDEGREWYYPEN-DN-RYRFTELA
NTT-TLP-YSKAFETDVLSV----I----E----HPLMD--I-KTGLHQYVYNISMDNIT
LNWS------------FN-----DKQ----------------------------------
------------------------------------------------------------
------------------------------------------------------------
------------------------------------------------------------
------------------------------------------------------------
------------------------------------------------------------
------------------------------------------------------------
------------------------------------------------------------
------------------------------------------------------------
------------------------------------------------------------
------------------------------------------------------------
------------------------------------------------------------
--------------------------------
>MpnS_CETT01004109.1
------------------------------------------------------------
------------------------------------------------------------
------------------------------------------------------------
------------------------------------------------------------
------------------------------------------------------------
------------------------------------------------------------
------------------------------------------------------------
------------------------------------------------------------
------------------------------------------------------------
------------------------------------------------------------
------------------------------------------------------------
---------------------------------------------------------MRS
EESKQSSRIMERSGH-----PYYEYRDTAMSKTA-PFRPEWIMELCSV-----DDNDPR-
NKLVQWNNGHFLHQFTYFV--GEVNFYYIDSDGEKKVA--------------VMNTGDSM
YITPFVPHSFASR--NA-AKQPGLILALTYGNKITG-DIQQELSTLT---------NLGQ
EFALD----FSTIEKATSVLIKYFREISSLSLDEISKR---TDIP-TDKIIEFESGKT-I
PSNIDLQNIAKALTANLRDLLP-NDKSENK-VIVKHHDEGKKWFYPNQ-TS-AYEFIELA
NTT-TLP-HSKSFEIKINDV----D----N----NEL-D--L-RAGLHQYVYNIGNSTIT
INWV------------LD-----DQNFSEK---IHPNDSLYIKPFVEH-NFR----GE--
-----G--------------KLLVLRIGGKIAGDSQRELS--------------------
------------------------------------------------------------
------------------------------------------------------------
------------------------------------------------------------
------------------------------------------------------------
------------------------------------------------------------
------------------------------------------------------------
------------------------------------------------------------
------------------------------------------------------------
------------------------------------------------------------
------------------------------------------------------------
--------------------------------
>MpnS_CEVF01300856.1
------------------------------------------------------------
------------------------------------------------------------
------------------------------------------------------------
------------------------------------------------------------
------------------------------------------------------------
------------------------------------------------------------
------------------------------------------------------------
------------------------------------------------------------
------------------------------------------------------------
------------------------------------------------------------
---------------------------------DLKRTPSSVSKELNFPKKKIDSLLSGD
FNYT------DLFKFLNLMTGFYPINISDLI--------ITKKDTK------NGMLFFKS
KESKKSSRVFSRKGKDKKFSAYYEYRDTAKSNLS-HFYPEWIEIKRFV-----DDDDAY-
NPDVIYNNGHFLHQINLFV--GPVNFYYE-IDNKKYCM--------------KMNTGDSS
YISPFIKHTFTKR--E--KNTLAYIVAVTTGSGLKR--NQNEFRRFG-N-------NFLQ
KNILT----TKKNFNFFTHSLKQAQKNEIISDIKLSKMLG-AKI--IKKIENEKNFK--D
ITLSELEKVANSVNVSVSELL-ANYQNDGK-VINKFFNEDEYIPFPDKTNF-SYKVYRIA
KSN-NFF-NLKGFLINIRSN----R----P----PKL-K--L-EFSLNLYVFNYGENDLC
IDWQ------------YK-----DKFYKSN---LKKGDSIYIEPFIKF-SFS-SLSKN--
-----S--------------WVYLVTSETGVDTETKKELSSI----HES--IRLIQDEN-
-QWF--------H-----------------------------------------------
------------------------------------------------------------
-GKKGE------------------------------------------------------
------------------------------------------------------------
------------------------------------------------------------
------------------------------------------------------------
------------------------------------------------------------
------------------------------------------------------------
------------------------------------------------------------
------------------------------------------------------------
--------------------------------
>MpnS_CESI01141219.1
------------------------------------------------------------
------------------------------------------------------------
------------------------------------------------------------
------------------------------------------------------------
------------------------------------------------------------
------------------------------------------------------------
------------------------------------------------------------
---------------------------------------MR-N-----------------
------------------------------------------------------------
------------------------------------------------LDKQHL---E--
----------------------LIGSRILSELNNLKRTVESASQELEIPFELMKSAVKGK
LGIQ------EVIEVLFKLEQSYPIDASDIL--------MVQNDCP------DGVKFMKA
SESKNSGRVFSRENRNNELTPYYEYRDTAMSNGS-MLRPEWIEQLRVV-----SDNDPC-
NPDVRYNNGHLMHQVTFFI--GPVNFYYE-IEGIKYCQ--------------QMNTGDSN
YITPFVKHSFASR--N--IKEQALIIACTFGGELSG--AQKEIYNLG-L-------DRVK
EFQLP----IQQKNYSIQKLIHQHLTNESMTTNILQEKIQERGID-L-DLSRILGSNH-D
INYQELCDLSKLLNIEPYDLMMPEYTPKEA-VVITQSNKEDSYYYPSNQNK-LYKIQTLA
RTS-KMP-NTKSFDIEVFSS----T---------YGDKN-LW-KSSLHQYIYNYSDHPVE
IIWH------------HN-----SKKLRII---IEPGDSCYIQPGILH-SYV-NV-SSGR
-----G--------------RLVNVRIAGTISMGVQREISSL----SQI--DRVAFETM-
-PWF--------DPKAR-------------------------------------------
------------------------------------------------------------
NSKK--------------------------------------------------------
------------------------------------------------------------
------------------------------------------------------------
------------------------------------------------------------
------------------------------------------------------------
------------------------------------------------------------
------------------------------------------------------------
------------------------------------------------------------
--------------------------------
>MpnS_CEUH01288379.1
------------------------------------------------------------
------------------------------------------------------------
------------------------------------------------------------
------------------------------------------------------------
------------------------------------------------------------
------------------------------------------------------------
------------------------------------------------------------
------------------------------------------------------------
------------------------------------------------------------
------------------------------------------------------------
------------------------------------------------------------
---------------------------GDLI--------IDLPDHM------DGVLIMRA
GESKKSARVFKRKDRLQKYTDYYEYRDTATSNIS-PFKPEWIKELRYV-----DNSDPE-
NPDVAYNNGHFLHQMTAFI--GPVNFYWE-IDGKKYSS--------------EMNTGDSN
YITPFWKHSFATR--S--KNEDAIIIAVTFAGNAAR--ARKEMYHLN-K-------NAMS
NYFLD----NRNNINAKSLLLKQILDDRCINSKRFDQICKKNNID-L-NLDSITDGDK-I
-DDISLVKVCEAIDISPAIFDLPNHTLENE-VVIKKKDLNASYILNDNKAKPDYKVSTLA
HNK-RMP-QMFGFEFEILGN----E---------LNSNT-QL-KSSLHSYIYNFGDNPVN
FSWV------------KE-----NDNKDNLSDKIMPGDSIYVEPFVKH-AFS-SI-DGNV
-----G--------------KLFIFRVSG-------------------------------
------------------------------------------------------------
------------------------------------------------------------
------------------------------------------------------------
------------------------------------------------------------
------------------------------------------------------------
------------------------------------------------------------
------------------------------------------------------------
------------------------------------------------------------
------------------------------------------------------------
------------------------------------------------------------
--------------------------------
>MpnS_CESF01138992.1
------------------------------------------------------------
------------------------------------------------------------
------------------------------------------------------------
------------------------------------------------------------
------------------------------------------------------------
------------------------------------------------------------
------------------------------------------------------------
------------------------------------------------------------
------------------------------------------------------------
---------------------------------------------------MKI---KNK
---------------------YLSSLKFRKVLNDLKRRPADAAKDLNISEQKINNILNGK
EDL--------DMALINKAISIWPINHSDLF--------PIIDDTT------SGYKKFNK
KNSDQTSRVMYRKGR-----EYYNYKDTVMSKVS-TFRPEWIQELVIV-----KDNKPN-
NPDVVYNNGHFLHQFTYFI--GPVNFYYIDKNNKKKVA--------------KMNTGDSM
HISPYIPHSFTTR--KNKENKLGLILALTYSGNIDS-DVLNELSAIG-K-------EYSN
NFNLN----FLDKKNIFFNNLKYFLNIASIDEKFFEKK---IKIN-LNKLKRN------F
PSMKIIEKISNFLNVNVKDLIPPTKFEQ---VKIQTYNKSKKWNLAKNNKD-IYKIVELT
NVS-QLP-CSKAIELEVLTD----V----K----HSL-N--F-EIPCHQYIYNVGKTSCT
INF--------------------KNKN-ER---LNPEDSIFIKPNVRH-SFS----KR--
-----S--------------KLLILRIAGKLHNDNLYHLSTL----SKKNYSRLIIDNK-
-PWF--------N-----------------------------------------------
------------------------------------------------------------
------------------------------------------------------------
------------------------------------------------------------
------------------------------------------------------------
------------------------------------------------------------
------------------------------------------------------------
------------------------------------------------------------
------------------------------------------------------------
------------------------------------------------------------
--------------------------------
>MpnS_CEPW01312873.1
------------------------------------------------------------
------------------------------------------------------------
------------------------------------------------------------
------------------------------------------------------------
------------------------------------------------------------
------------------------------------------------------------
------------------------------------------------------------
---------------------------------------MSQKENNEKI-----------
------------------------------------------------------------
---------------------------------------------------------K--
-----------------------AGSNLRGLLNDLKRRPEDAARELDFPIEELNAFLEGS
KDV--------SFDFIAKACKKWPVNERDFF--------VVKDDTN------SGIKKMTN
ENSHESARIMQRAGS-----DYYEYRDTVLTTVT-TFRPEWIKQLCFV-----DDNNPD-
NPKVQWNNGHFMHQFTYFI--GNVNFYYVNDLGDKCVE--------------VMNTGDSC
YIKPFVPHSFTTR--SD-STEPGLILALTFGSNLSG-DSQLELSALSDP-------ELAS
KFALD----FGNQDIAKGELIKYFRESFSISIKELSKR---TKFS-EKELNDFETGNL-E
MGYDQINTISKALGINVRDLLVYEDTKERS-VINQKFEDGLTWSL-EG-K---LNFVELA
NSS-NLP-FTRSLHISVNNK----D---------KTF-E--Q-QIGLHQYIYNIGSTPIN
LNTG---------------------EHTEE---INPGDSCYVKPFLNH-SLT----GQ--
-----G--------------SLLSLRIGGKMNGDSLRELSFI----GKDNTKRAISESL-
-PWF--------N-----------------------------------------------
------------------------------------------------------------
--VQG-----------------------KN------------------------------
------------------------------------------------------------
------------------------------------------------------------
------------------------------------------------------------
------------------------------------------------------------
------------------------------------------------------------
------------------------------------------------------------
------------------------------------------------------------
--------------------------------
>MpnS_CEPW01090490.1
------------------------------------------------------------
------------------------------------------------------------
------------------------------------------------------------
------------------------------------------------------------
------------------------------------------------------------
------------------------------------------------------------
------------------------------------------------------------
------------------------------------------------------------
------------------------------------------------------------
------------------------------------------------------------
---------------------MLSNIKFRKILNDLKRRPEDAAKDLKISLKKINNILSNK
SKL--------DFKTISQAVKIWPVNYGDFF--------SFYDDAK------SGFKIMRS
NESEKSKRIMKRGGK-----PYYLYKDTIMSKLS-PFRPELITELAIV-----NNNKPN-
NSNVKYNNGHFLHQFTYFI--GPVNFYYI-ENNKKKVA--------------KMNTGDSM
YISPYVCHSFTTR--KNKKGILGKILALTYTDKLDN-ETLNELTALG-F-------NIAK
KYRIN----LKNKHNSFWSNLENFFKNSSLSFKEFKRQ---TSLD-LDKMKKKRK----I
PSDKIIKKLSVFLNINYREFFPPNNTVE---VKVQKYSKSKKWYYPSINKK-DYSFKELT
NIP-QLP-YSRGYELTLLND----K----K----HKS-Y--L-DVPSHQYIYNLGPSKVN
FII--------------------NSKK-GI---LNPLDSLYIKPNNKH-LFY----KK--
-----G--------------KLLVLRLGGKISGDSLYQLSMI----SENNLKKTINDNR-
-PWF--------N-----------------------------------------------
------------------------------------------------------------
--K---------------------------------------------------------
------------------------------------------------------------
------------------------------------------------------------
------------------------------------------------------------
------------------------------------------------------------
------------------------------------------------------------
------------------------------------------------------------
------------------------------------------------------------
--------------------------------
>MpnS_CERS01127914.1
------------------------------------------------------------
------------------------------------------------------------
------------------------------------------------------------
------------------------------------------------------------
------------------------------------------------------------
------------------------------------------------------------
------------------------------------------------------------
------------------------------------------------------------
------------------------------------------------------------
------------------------------------------------------------
------------------------------------------------------------
---------------------------------------------------------MTQ
SESDKSQRLMKRNDK-----PYYLYKDTAYSRLS-PFKPEWIEELVTV-----ENNDPN-
NSEVVYNNGHFLHQFTYFI--GEVNFYYI-EDSVKKVA--------------EMSTGDSM
YISPYIPHSFTTR--KNKENKNGLILALTYADKMDY-SCIDEISAIG-K-------ELGI
KYKLK----LDDQLEAFKSNLKYYLKVTSISLEELSFR---INDNEINRIFDANQ----L
PSFEKITKISESLNIFVRDLLPIYNDYQ---VKILKYDESKKWLYPSKENN-KYEFTELA
GVK-KLP-ISRALELLITSD----T---VS----EDV-F--L-ETPLHQYIYNIGIKKCI
INI--------------------NNKN-IE---LNKDESIYLKPNLKH-SFN----GI--
-----G-------------AKLLILRTGGKISGDVLYHFSMI----NKNELARTIEDNK-
-PWF--------N-----------------------------------------------
------------------------------------------------------------
--Y---------------------------------------------------------
------------------------------------------------------------
------------------------------------------------------------
------------------------------------------------------------
------------------------------------------------------------
------------------------------------------------------------
------------------------------------------------------------
------------------------------------------------------------
--------------------------------
>MpnS_CERS01109110.1
------------------------------------------------------------
------------------------------------------------------------
------------------------------------------------------------
------------------------------------------------------------
------------------------------------------------------------
------------------------------------------------------------
------------------------------------------------------------
------------------------------------NFIMLDTTLS--------------
------------------------------------------------------------
------------------------------------------------DDFSRL---K--
-----------------------SGSNFLGILNDIKRRPEDAAEELGISLETITAIIEGK
SDL--------SYEIIERATKIWPVNKRDFF--------IIEDDCP------QGIKIMTA
QNSEKSKRVMERAGK-----PYYEYRDTAMSKIA-PFRPEWIEELCCV-----NDNDPE-
NSKLQWNNGHFLHQFTYFI--GNVNFYYRDESGKKCTA--------------VMNTGDSM
YIAPFIPHTFATR--GD-GNPNGLILALTYGGKLTG-EPQQELSSLS---------GLGS
EFALD----FSSKENSSASLLVFHRDSANFSINELSRR---TSIS-IEDIEKFESGES-L
PTFSQYEKIASALTINIRDLIP-NDKIEDK-VVIKNKNDEPKWVYPED-TK-SYEFRELA
SST-SLP-FSKAFEISILKN----N----N----EEL-D--L-KSGLHQYVYNIGTSSIT
INWI------------IQ-----GKKHNEE---IQPGDSLYIKPFISH-NFS----GL--
-----G--------------KLLVLRIGGKVAGESQRELSIV----GKKNAERAISETM-
-QWF--------D-----------------------------------------------
------------------------------------------------------------
--TKG-----------------------KK------------------------------
------------------------------------------------------------
------------------------------------------------------------
------------------------------------------------------------
------------------------------------------------------------
------------------------------------------------------------
------------------------------------------------------------
------------------------------------------------------------
--------------------------------
>MpnS_CERS01021081.1
------------------------------------------------------------
------------------------------------------------------------
------------------------------------------------------------
------------------------------------------------------------
------------------------------------------------------------
------------------------------------------------------------
------------------------------------------------------------
---------------------------------MKLQKFMQTEEID--------------
------------------------------------------------------------
-----------------------------------------------VKKIELI---K--
-----------------------SGRNFLGILNDIKRRPEDAADELNIPLEKIQSILNGE
IRL--------TEEIIDIAVEVWPVNRRDFY--------IVEDDCP------EGIKIMSA
EDSEKSSRIMNRAGK-----PYYEYRDTAMSKVS-PFRPEWIEELCNV-----TNNDPE-
NEHVQWNNGHFMHQFTYFI--GDVNFYYKDDNGVKQTA--------------VMKTGDSM
YITPFVPHTFTTR--EG-AKTNGLILALTYGGKLTG-DSQLELSSLS---------GLGA
EFSLD----FSTIESSIGSLLKFHRENSNLSLEEISKR---TKIE-IDELNAFETGKK-N
PSFSELKKIAESQTINLRDLLS-NDKIEEK-VIIKSHDECKSWFYPED-TK-CYELVELA
STT-ALP-FSKSFEMNVINQ----N----N----PEL-D--L-KTGSHQYAYNIGDTQIS
LNWK------------LG-----GNIHTKN---LSPGDSLYIKPFIEH-NFR----GK--
-----G--------------KILILRIGGKVSGDAQRELSIV----GKKNAERAISETT-
-QWF--------D-----------------------------------------------
------------------------------------------------------------
--PRG-----------------------KK------------------------------
------------------------------------------------------------
------------------------------------------------------------
------------------------------------------------------------
------------------------------------------------------------
------------------------------------------------------------
------------------------------------------------------------
------------------------------------------------------------
--------------------------------
>MpnS_CEQP01314971.1
------------------------------------------------------------
------------------------------------------------------------
------------------------------------------------------------
------------------------------------------------------------
------------------------------------------------------------
------------------------------------------------------------
------------------------------------------------------------
------------------------------------------------------------
------------------------------------------------------------
------------------------------------------------------------
------------------------------------------------------------
MEL--------PNEVVKQAIKIWPVNERDFY--------IIFDDSI------TGAKIMRS
EQSESSRRIMERADK-----PYYEYRDTVSSTLA-PFRPEWIMELCYV-----KDNDPN-
NPSVQWNHGHFMHQFTYFI--GDVNFYYKGSDDSKNVA--------------VMNTGDSM
YITPFTPHTFATR--AG-AKQNGLILALTFGNKILG-DVKQELSAIS-S-------ELGH
EFALD----FSSNSQIISSLLKFHRQMSSIGIKELSER---TKID-KDKIEKFESDIL-E
PSQSEIQSIANVLNVNVRDLIP-NDKIEDK-VIIKHHDEAKTWNFPED-EK-RYHFTELA
NSK-TLP-YSKPFEIDVCYN----D----K----KSIMD--L-KMGLHQYVYNISSENIS
FNWL------------FD-----DKLHSEI---IHPGDSVYIKPFVGH-NFR----GN--
-----G--------------KLLVLRLGGKIIGDSQRELSII----GKENVKRAVDESM-
-QWF--------D-----------------------------------------------
------------------------------------------------------------
--PKG-----------------------HD------------------------------
------------------------------------------------------------
------------------------------------------------------------
------------------------------------------------------------
------------------------------------------------------------
------------------------------------------------------------
------------------------------------------------------------
------------------------------------------------------------
--------------------------------
>MpnS_CEQP01146539.1
------------------------------------------------------------
------------------------------------------------------------
------------------------------------------------------------
------------------------------------------------------------
------------------------------------------------------------
------------------------------------------------------------
-----IQNIFDVC-----------------------------------------------
------------------------------------NNNYMEFIDAELK-----------
------------------------------------------------------------
---------------------------------------------------------K--
-----------------------SGHNLRGLLNDLKRRPKDAADELGYKVQDLESYISGI
KPI--------PPEFIKVACEKWPVNERDFF--------VIKDDCP------DGLKIMRS
SESYSSSRIMERAGK-----PYYEYRDTVITSST-TFRPEWIEELCIV-----EDNDPE-
NRSVQWNNGHFMHQFTYFI--GDVNYYYKNENGKKCVG--------------IMSTGDSC
YITPFVSHSFTTR--AG-ANKPGLILALTFGSSLSG-DAQQELAAISNP-------AKAS
EFALD----FTSPDKGAGSLVRYFRNSFSISLEELSNR---TKIS-EKKLQDIENGS--S
ATLNELKLIALSMNINLRDILP-NDVVEPV-TIIQKYNEGRRWSLSKS-----YNVVELA
NSS-SLP-YTRSLEISVKSQ----R----DH---DDY-D--Q-NIGLHQYIYNVGDSELI
INSE---------------------NGKEK---FYPGDSCYIKPFLKH-NFR----GD--
-----G--------------KILCLRIGGKIGGDPQRELSVI----GKKNSERAISESL-
-PWF--------N-----------------------------------------------
------------------------------------------------------------
--PEG-----------------------SK------------------------------
------------------------------------------------------------
------------------------------------------------------------
------------------------------------------------------------
------------------------------------------------------------
------------------------------------------------------------
------------------------------------------------------------
------------------------------------------------------------
--------------------------------
>MpnS_CETX01294144.1
------------------------------------------------------------
------------------------------------------------------------
------------------------------------------------------------
------------------------------------------------------------
------------------------------------------------------------
------------------------------------------------------------
------------------------------------------------------------
------------------------------------------------------------
------------------------------------------------------------
-------------------VKM-------------------------ENSEEMV---R--
-----------------------VGNNFRSLINDLKRRPEDAANELGLTLEELKLIMDGK
KHL--------SNVIISKAQGVWPINYRDLC--------LIKNDCP------KGVKILRY
DESKSTSRIMERAGK-----VYYEYRDTAMSRMA-PFRPEWIEERCFV-----DDNDPN-
NSSVQWNNGHFMHQFTYFV--GDVNFYYIASDGKKKVA--------------VMNTGDSM
YITPFVPHTFTTR--KG-AKKHGFILALTYGNKVAG-DAQQELSAIG-S-------GIEF
KYALD----FSSKAKASGELLAFNREAGSISVEELSSR---TGID-EGKIKIFELGKA-I
PSAEEYEKISYALNVNVRDLLA-NDIIDEK-VVVKMNSECKRWFYPSA-TK-AYEMLELA
ATK-NLP-FSKSIEVSILTD----Q----G----VEY-D--L-KSGLHQYGYNVGDSNVS
------------------------------------------------------------
------------------------------------------------------------
------------------------------------------------------------
------------------------------------------------------------
------------------------------------------------------------
------------------------------------------------------------
------------------------------------------------------------
------------------------------------------------------------
------------------------------------------------------------
------------------------------------------------------------
------------------------------------------------------------
------------------------------------------------------------
--------------------------------
>MpnS_CETX01131642.1
------------------------------------------------------------
------------------------------------------------------------
------------------------------------------------------------
------------------------------------------------------------
------------------------------------MA----------------------
-----------RYLIH--------------------------------------------
------------------------------------------------------------
-------------------------------------NIMESFENTIK------------
-----------INN---------------------------------------------K
DK-------------------------------------------------------R--
-----------------------IGSNFLGILNDLKRRPEDASRELGVSVEIIDGIISGE
IKL--------STEIVKQAIKIWPVNERDFY--------IITDDCA------TGVKIMRS
EKSEKSSRIMKRAGK-----PYYEYRDTVASTLA-PFRPEWIMELCYV-----KDNDPN-
NSEIQWNNGHFMHQFTYFI--GEVNFYYKGLDGTKQVA--------------VMNTGDSM
YITPFTPHTFATR--AG-AKQNGLILALTFGNKILG-DVKQELSAIS-T-------ELGQ
EYALD----FSSEKQTLSSLLKFHREICSISIKELSIR---TEID-SNKIKKFELGEI-K
PSESEISSIANALNVNIRDLIP-NDKIENK-VIIKYHDEGREWYYPEN-DN-RYRFTELA
NTT-TLP-YSKAFETDVLSV----I----E----HPLMD--I-KTGLHQYVYNISMDDIT
LNWS------------FN-----DKQYSEV------------------------------
------------------------------------------------------------
------------------------------------------------------------
------------------------------------------------------------
------------------------------------------------------------
------------------------------------------------------------
------------------------------------------------------------
------------------------------------------------------------
------------------------------------------------------------
------------------------------------------------------------
------------------------------------------------------------
------------------------------------------------------------
--------------------------------
>MpnS_CEQE01323861.1
------------------------------------------------------------
------------------------------------------------------------
------------------------------------------------------------
------------------------------------------------------------
------------------------------------------------------------
------------------------------------------------------------
------------------------------------------------------------
---------------------------------------MLESTKN--------------
------------------------------------------------------------
-----------------------------------------------KTDLSRL---K--
-----------------------SGTNFLGILNDIKRRPEDAANELKVPLEEITAIIEGR
KSI--------SHELVNRAVEIWPVNTRDFY--------IIHDDCE------SGVKIMRA
EESEKSSRVMNRAGK-----PYYEYRDTAMSKVA-PFRPEWILELCHV-----KDNNPE-
DKSIQWNNGHFMHQFTYFI--GDVNFYYRDENGKKQTA--------------VMNTGDSM
YITPFVSHTFATR--SG-AKSNGLILALTYGGKLTG-ESQQELSSLS---------NLGS
EFTLD----FSSNEAASASLLMYHRSIANLSLEELSKR---TSIQ-INKLKNFEDGSE-T
PSFSELEKIAQSLTINIRDLLP-NDKTEDK-VIVKHHQDGKVWFYPEN-TK-SYEFRELA
STV-ALP-FSKAFEIQVLDS----D----S----ANL-D--L-KSGLHQYIYNIGEKPIS
LNWK------------LD-----EMKYNET---IHPGD----------------------
------------------------------------------------------------
------------------------------------------------------------
------------------------------------------------------------
------------------------------------------------------------
------------------------------------------------------------
------------------------------------------------------------
------------------------------------------------------------
------------------------------------------------------------
------------------------------------------------------------
------------------------------------------------------------
------------------------------------------------------------
--------------------------------
>MpnS_CEQE01319440.1
------------------------------------------------------------
------------------------------------------------------------
------------------------------------------------------------
------------------------------------------------------------
------------------------------------------------------------
------------------------------------------------------------
------------------------------------------------------------
------------------------------------SHKISNKINKET------------
-----------LNE----------------------------------------------
------------------GVNM-------------------------ENSKEMI---R--
-----------------------VGNNFRSLINDLKRRPEDAANELGLTLEELKLIMDGK
KHL--------SNEIISKAQGVWPINFRDLC--------LIKNDCP------KGVKIMRH
DESKSTSRIMERAGK-----VYYEYRDTAMSRMA-PFRPEWIEERCYV-----DDNDPN-
NSLVQWNNGHFMHQFTYFV--GDVNFYYIGPDGNKEVA--------------VMNTGDSM
YITPFVPHTFTTR--KG-AKKYGLILALTYGNKIAG-DAQQELSAIG-S-------GIEF
KYALD----FSSKAKASSELLVFNREAGSISIEELSSR---TGID-EGKIKIFELGKA-I
PSSKEYEKISYALNVNVRDLLA-NDIIDEK-VVVKINSECKRWLYPSA-TK-AYEMLELA
ATK-NLP-FSKSIEVSILSD----Q----G----EEY-D--L-KSGLHQYGYNVGDSNIS
LNWI------------HN-----NQKYSEI---INPGDSFYVGPFIEH-NFR----KK--
-----G--------------KLVLLRVGGKVVGEPQRELSLM----PKEYISRVNAETK-
-QWF--------N-----------------------------------------------
------------------------------------------------------------
--SG--------------------------------------------------------
------------------------------------------------------------
------------------------------------------------------------
------------------------------------------------------------
------------------------------------------------------------
------------------------------------------------------------
------------------------------------------------------------
------------------------------------------------------------
--------------------------------
>MpnS_CEQE01319069.1
------------------------------------------------------------
------------------------------------------------------------
------------------------------------------------------------
------------------------------------------------------------
------------------------------------------------------------
------------------------------------------------------------
------------------------------------------------------------
------------------------------------RKNMLVDNAEERL-----------
-----------------------------------------------------------H
LK-------------------------------------------------------K--
-----------------------SGQTFLGILNDIKRRPEDAASELGVTINEINSIINGE
KLI--------SQDLVEKAVRTWPVNSRDFF--------NIRDDCP------LGIKIMTA
EESKQSSRVMNRAGK-----PYYEYRDTAMSAVA-PFRPEWIEELCIV-----ENNDAA-
NTNAQWNNGHFMHQFTYFI--GNVNFYYE-ENGIKKVA--------------VMQTGDSM
YVTPFTRHTFTTR--SG-SDTNGLILALTYGNKITG-DTQQEMSCLP-V-------SQGS
KLTLD----FSTTNNSSASLIKFYRVISNLTIEEISKR---TGFS-KGLIETFENGKK-I
PSVEETKKIAHSLRVNARDLLS-NDKIETK-VIVKKHDDTNSWYYPEN-KK-FYKFLELA
STT-TLP-ESKAFEVEVLDS----N----D----KNL-D--L-KVGLHQYAYNIGKTQIS
INWE------------YD-----GVKHSEK---INPDDSCYLKPYTLH-NFR----GT--
-----G--------------KLVILRIGGNLTGDSKRELSFI----GGDNVKRAISETI-
-QWF--------D-----------------------------------------------
------------------------------------------------------------
--PHG-----------------------KH------------------------------
------------------------------------------------------------
------------------------------------------------------------
------------------------------------------------------------
------------------------------------------------------------
------------------------------------------------------------
------------------------------------------------------------
------------------------------------------------------------
--------------------------------
>MpnS_CESO01005580.1
------------------------------------------------------------
------------------------------------------------------------
------------------------------------------------------------
------------------------------------------------------------
---------------IP-------------------------------------------
---------------------------------------PYHNE------------YLRR
------THRYL-----------LQIMQYVFVPMC-------------------ADIFHIA
HLNI--------------------LKKAA-GYGPVVVLLMSDNAMASYKRTP--------
--------LIGYEERKDILLAIKYVNDVIPCDGPHTYGALVSEHMPKYFVHGDDWKQGIQ
SNPRQDV---IDVLKTYGGQMVEPAYTPGISSTQL----------HETIDKISL---K--
----------------------KQGVLIQTSMNDLKRTASVLAREMNVDCALLNSVVEGS
MTNT-----IMIEDIVTKIMKYYPINPRHIV--------LSKDQSC------NGMWHMSL
QQTQASARVFERSTADDNSVPYYRYMDTSTSATA-PFKPELIEMLVHV-----NDNSPL-
NPKVVMNKGHLLTQQTFFI--GPVNFYCT-IQGVRYCK--------------PMNTGDSC
LITPYVPHSFTKR--E--PSAYAAIVAVTFSGIVRD--VLPELMRID-M-------QKCL
QHAGD----ARAPVEARQKRLLRYAELRGLSLDELMTQVQDRMMY-DGNSRDIPQ----L
YLQQQNMVISDILNVSEAV------------FELRQLTRLQEVTYASRGES-TQEKVALA
SSL-HIP-ETGGFDWHFSST---RT----------------L-EAGFFSYIYNYGENNVT
MNGK------------T----------------LASGDSAVLKPFTNV-TMV--------
P---SG------------HARLLVVYVGGWVSEPLLNEMSTF----AAEGRQRIATNNS-
-KWW--------------------------------------------------------
------------------------------------------------------------
------------------------------------------------------------
------------------------------------------------------------
------------------------------------------------------------
------------------------------------------------------------
------------------------------------------------------------
------------------------------------------------------------
------------------------------------------------------------
------------------------------------------------------------
--------------------------------
>MpnS_CEVX01144134.1
------------------------------------------------------------
------------------------------------------------------------
------------------------------------------------------------
------------------------------------------------------------
------------------------------------------------------------
------------------------------------------------------------
------------------------------------------------------------
------------------------------------------------------------
------------------------------------------------------------
------------------------------------------------------------
------------------------------------------------------------
----------------------WPINYSDFY--------IVKDDTK------NNYLIFRN
QKANNSERTMFRGGV-----PYYSYKDTVMSKIS-PFKPELIEELMVI-----NDDNPN-
NKKVKFNNGHFLHQFTYFI--GPVNFYYE-INKKKYVS--------------KMNTGDTM
YISPYIKHSFTTR--LNSKNVYGKILALTFSDVITN-DVLNEILVLG-Y-------EKTR
KFKTN----INDEYQSFWANLDYHLNILSLSLDKLKKF---TGIN-FNKIKSNMR----M
PSYTQIKKLSNSLNINVRNLIPPLKRKE---VEILDYKNCRQWFYTSLKDK-IYSIKELA
SCN-LLP-MAKSIELTVLKK----N----K----HNS-F--F-RIPSHQYVYNIGDTKIN
VIL--------------------DNNKKDY---LNPGDSLYLKPNSKH-LFF----RK--
-----G--------------KLLISRINGNLSSDSLYQISSF----SDENLKKVINDNR-
-PWF--------Y-----------------------------------------------
------------------------------------------------------------
--KK--------------------------------------------------------
------------------------------------------------------------
------------------------------------------------------------
------------------------------------------------------------
------------------------------------------------------------
------------------------------------------------------------
------------------------------------------------------------
------------------------------------------------------------
--------------------------------
>MpnS_CEUM01297361.1
------------------------------------------------------------
------------------------------------------------------------
------------------------------------------------------------
------------------------------------------------------------
------------------------------------------------------------
------------------------------------------------------------
------------------------------------------------------------
------------------------------------------------------------
------------------------------------------------------------
------------------------------------------------------------
------------------------------------------------------------
---------------------------SDLI--------ITKKDTK------NGMLFFKS
KESKKSSRVFSRKGKDKKFSAYYEYRDTAKSNLS-HFYPEWIEIKRFV-----DDDDAY-
NPDVIYNNGHFLHQINLFV--GPVNFYYE-IDNKKYCM--------------KMNTGDSS
YISPFIKHTFTKR--E--KNTLAYIVAVTTGSGLKR--NQNEFRRFG-N-------NFLQ
KNILT----TKKNFNFFTHSLKQAQKNEIISDIKLSKMLG-AKI--IKKIENEKNFN--D
ITLSEIEKVANSVNVSVSELL-ANYQNDGK-VINKFFNEDEYIPFPDKTNF-SYKVYRIA
KSN-NFF-NLKGFLINIRSN----R----P----PKL-K--L-EFSLNLYVFNYGENDLC
IDWQ------------YK-----DKFYKSN---LKKGDSIYIEPFIKF-SFS-SLSKN--
-----S--------------WVYLVTSETGVD----------------------------
------------------------------------------------------------
------------------------------------------------------------
------------------------------------------------------------
------------------------------------------------------------
------------------------------------------------------------
------------------------------------------------------------
------------------------------------------------------------
------------------------------------------------------------
------------------------------------------------------------
------------------------------------------------------------
--------------------------------
>MpnS_CEUM01055038.1
------------------------------------------------------------
------------------------------------------------------------
------------------------------------------------------------
------------------------------------------------------------
------------------------------------------------------------
------------------------------------------------------------
------------------------------------------------------------
-------------------------------------------MS---------------
------------------------------------------------------------
--------------------------------------------------LMFD---KK-
----------------------QSSLRLKSEFNDLKRTADSVAKELNYNISEINNFLSGK
YDLK------YYLDFLIKFCDFYPVNMSNLI--------IYKKDTK------NGILFFNV
KDSIKSTRIFKRKNKEGKLTSYYEYRDTAKSNLS-NFYPEWIAQTRYV-----KDSDPY-
NPDVIYNRGHLLHQLNLFV--GPVNFYYE-INGKKICK--------------EMNTGDTS
YISPYVKHSFTTR--D--KSKLAYIVAVTSGTSLKR--NQNELRMFG-K-------YTFN
KLLDN----KKEEFYLFKKIINRALNNEVMNLRNFEKTIG-TKL--YKKVNNKERFR--D
LKMSEILKISESLKISSSEIF-YSIKNEKE-VINKFFDPKDFHYFPSENKK-FYKIYKSA
RSE-NFP-NLKGFIIEVSSK----K----I----KDL-D--F-KFTLNIYLINYGIKNLK
INWE------------YN-----SKLYTKL---IKPGDSIYIEPFLNF-NLT-PESDT--
-----G--------------LIFIVTSESGIDLNTQKEITSI----RKA--DRLIID---
------------------------------------------------------------
------------------------------------------------------------
------------------------------------------------------------
------------------------------------------------------------
------------------------------------------------------------
------------------------------------------------------------
------------------------------------------------------------
------------------------------------------------------------
------------------------------------------------------------
------------------------------------------------------------
--------------------------------
>MpnS_CENJ01328152.1
------------------------------------------------------------
------------------------------------------------------------
------------------------------------------------------------
------------------------------------------------------------
------------------------------------------------------------
------------------------------------------------------------
------------------------------------------------------------
------------------------------------------------------------
------------------------------------------------------------
--------------------------------------------------MSKK---K--
-----------------------VNIKFKKILNDLKRRPEDAASDLGLTKKNILEILDGK
RKL--------EFDLIEKAVEKWPVNYNEFF--------SVQDDTK------HGYKIFKN
TASNSTERKMYRAGY-----PYYLYKDTVMSKVS-TFRPEWIQQLKVV-----KNSNPN-
NVGVRFNNGHFLHQFTYFI--GPVNFYYK-IKNKKKVA--------------KMNTGDSM
YISPYIPHSFTTR--KNKKNILGNILALTYADKLNT-ESLNEFSAIG-Y-------KLTK
RFNLN----LKNKLNAFKSSLLYHLNNSSISKQNFYEL---SGIK-IQEIFKKKK----L
PESNVINKIANILKINTRDLMPPIQDHY---VRIQKYNKNRSWYYPSIKKK-EFLFVELT
NLA-HLP-MSKAFELNILKD----N----K----NTT-E--F-SIPTHQYLYNIGSTKIE
ITF--------------------DKKIKQK---FDPGDSIYIKPNLIY-KFK----GI--
-----G--------------KILILRIGGSVSSDALYHLSWL----SKNNLKRLLNDNK-
-PWF--------N-----------------------------------------------
------------------------------------------------------------
--K---------------------------------------------------------
------------------------------------------------------------
------------------------------------------------------------
------------------------------------------------------------
------------------------------------------------------------
------------------------------------------------------------
------------------------------------------------------------
------------------------------------------------------------
--------------------------------
>MpnS_CENJ01326787.1
------------------------------------------------------------
------------------------------------------------------------
------------------------------------------------------------
------------------------------------------------------------
------------------------------------------------------------
------------------------------------------------------------
------------------------------------------------------------
------------------------------------------------------------
------------------------------------------------------------
------------------------------------------------------------
---------------------MISNIKLRKVLNDLKRRPEDAAKDLKISVKKINNILSNK
SKL--------DFKTISRAVKIWPINYGDFF--------SFYDDAK------LGFKIMRH
NESEKSKRIMKRGGK-----PYYLYKDTVMSKLS-PFRPELITELEVV-----TNDNPK-
NSKVRFNNGHFLHQFTYFI--GPVNFYYI-EKNKKKVA--------------KMNTGDSM
YISPYVCHSFTTR--KNKKKLLGKILALTYSDKLDN-ETLNEITALG-F-------NITK
KFKIN----LKDHKTAFWSNIENFFKNSSITFKEFKRN---TSID-LDKIKKSKK----I
PSEKIIKKISHNLKLNYRDLFPPNNTLE---VKIQKYSSCKNWFYPSMKKK-DYLFKELT
NIP-QLP-FSRGYELTLLNE----K----K----HKS-F--L-DVPSHQYIYNLGTTKIN
FII--------------------NGKK-GY---LNPSDSIYIKPNNKH-IFY----KK--
-----G--------------KLLILRLGGRISGDSLYQLSMI----SEKNLKKTIDDNR-
-PWF--------N-----------------------------------------------
------------------------------------------------------------
--K---------------------------------------------------------
------------------------------------------------------------
------------------------------------------------------------
------------------------------------------------------------
------------------------------------------------------------
------------------------------------------------------------
------------------------------------------------------------
------------------------------------------------------------
--------------------------------
>MpnS_CENJ01169641.1
------------------------------------------------------------
------------------------------------------------------------
------------------------------------------------------------
------------------------------------------------------------
------------------------------------------------------------
------------------------------------------------------------
------------------------------------------------------------
------------------------------------------------------------
------------------------------------------------------------
--------------------------------------------------MNLS---K--
-----------------------LGFKIIEEANNLKRTKVALSKELNISKETLEKVITGK
CNSK------EAKNVIARMLEVYPIDPKKLQ--------LVDEKNH------CGFTITNR
KASKKSSRVFNRKNSLGLINKYYEYRDTAMQKNA-PIYPEWIQPLVVV-----DNNNPK-
NKLVCYNKGHILHQFTFFI--GEVNFYWK-DSFGYHCK--------------LMNTGDSN
YIPPFIPHSFTSR--N--KKKLGLIIAVTFADILSF--ARSNFSFYN-R-------KIIE
SFSGN----TDKKYSYLKCFIENFLNANFMDEKYLQNKMSGEGIK-EKSAINIISGRK-K
LNKNEIKIMSKLLNISEEKMKAVANNSPLE-VINKKLNENLYRTIECD-SE-NFKVWDLA
KCK-FDS-LIKAFIMETNFK----T---------KNF-T--I-NHRSYEYVYNFDKNEVI
IKTE------------KE------------EFVLKPEESIVFSPMIKH-SFY-NKLKSQN
-----T--------------KILIVRVSEEFSEDFIDMFANL----GNASRKKIFSEAS-
-QWF--------------------------------------------------------
------------------------------------------------------------
------------------------------------------------------------
------------------------------------------------------------
------------------------------------------------------------
------------------------------------------------------------
------------------------------------------------------------
------------------------------------------------------------
------------------------------------------------------------
------------------------------------------------------------
--------------------------------
>MpnS_CENJ01057067.1
------------------------------------------------------------
------------------------------------------------------------
------------------------------------------------------------
------------------------------------------------------------
------------------------------------------------------------
------------------------------------------------------------
------------------------------------------------------------
---------------------------------------MRKKKL---------------
------------------------------------------------------------
--------------------------------------------------LMFD---KK-
----------------------QSSLRLRSELNDLKRTSKSVANELNCKESEIKKYLSGK
YNVD------SYLNFLIKFCDIYPVNMSTLI--------IYKKDTK------NGILFFRL
ADSMKSSRIFKRKDKNNKLRPYYEYRDTAKSNLS-NFYPEWISQIRYV-----ENSKPN-
NPNVVFNKGHFLHQLNLFV--GPVNYYYE-INGEKICK--------------EMNTGDTS
YISPYVKHSFTTR--D--KTKQTYIVALTTGSSLKR--NQNELRMYD-K-------NFFK
NLLNS----TNNKFQYFQNTIKRALKNEISNLTKFKQKIG-VKL--FEKLKDRNKFY--T
LSLAEIFKISEILKTSPSSFF-NNIENEKE-VIDKSFDETKFNYFPSNNNK-LYKIYTSA
RTK-NFT-NLKGFIIEVISN----Q----K----KKF-H--F-KFTLNIYLINFGETILN
IHWK------------YN-----SKLYKKS---IKPGDSIFIEPYINF-NLS-SASKK--
-----G--------------FVFLVTSESSLDLNTEKEISSI----LNP--ARIIIDNQ-
-SWF--------E-----------------------------------------------
------------------------------------------------------------
-GK---------------------------------------------------------
------------------------------------------------------------
------------------------------------------------------------
------------------------------------------------------------
------------------------------------------------------------
------------------------------------------------------------
------------------------------------------------------------
------------------------------------------------------------
--------------------------------
>MpnS_CENJ01026190.1
------------------------------------------------------------
------------------------------------------------------------
------------------------------------------------------------
------------------------------------------------------------
------------------------------------------------------------
[truncated: 385,920 more chars]
